# Supplementary material for: HCR-Proxy resolves site-specific proximal RNA microenvironments at subcompartmental resolution
Source: Nucleic Acids Res. 2026 Feb 23;54(4):gkag086. doi: 10.1093/nar/gkag086 (PMC12926915; doi:10.1093/nar/gkag086)
Supplement: gkag086_Supplemental_Files [file gkag086_supplemental_files.zip]

Archive with 9 entries (9 files):
- Revision_Supplementary fig 4 .pdf
- Revision_Supplementary figure 2_20251217.pdf
- Revision_Supplementary Figure 3MM.pdf
- Supplementary Figure 1.pdf
- Supplementary Figures_Response to referees_Final_20260119.docx
- Table S1_HCR FISH probes_Mus musculus.xlsx
- Table S2_Currated nucleolar proteins_Mus musculus.xlsx
- Table S3_Df.res_Nucleolar enrichment vs nuclear targets.xlsx
- Table S4_Df.res_Subnucleolar datasets_.xlsx
