# Supplementary material for: HCR-Proxy resolves site-specific proximal RNA microenvironments at subcompartmental resolution
Source: Nucleic Acids Res. 2026 Feb 23;54(4):gkag086. doi: 10.1093/nar/gkag086 (PMC12926915; doi:10.1093/nar/gkag086)
Supplement: gkag086_Supplemental_Files [file gkag086_supplemental_files.zip › Table S1_HCR FISH probes_Mus musculus.xlsx]

## Sheet: HCR-FISH probes
	HCR probes	Sequence (probes & hairpins)
	B3_ITS2_mm_1.2	GTCCCTGCCTCTATATCTTTTCACACGCAACCCCCGGGACGCACA
	B3_ITS2_mm_1.2	GAGGGCGGCGGGGGTGGAGGATCTTTTCCACTCAACTTTAACCCG
	B3_ITS2_mm_2.1	GTCCCTGCCTCTATATCTTTGCCCTCTCCCTCCCCGAACTCGCAA				B2_h1 amplifier sequence	CCTCGTAAATCCTCATCA
	B3_ITS2_mm_2.2	GAAGCCGGGACGCAACGGGTCAGCGTTCCACTCAACTTTAACCCG				B2_h2 amplifier sequence	ATCATCCAGTAAACCGCC
	B3_ITS2_mm_3.1	GTCCCTGCCTCTATATCTTTGAAGGAGAAGCGGAGACGAAGAAGA				Spacer	AA
	B3_ITS2_mm_3.2	CGGCGCCGGAGCGGGTACCGCCCGGTTCCACTCAACTTTAACCCG
	B3_ITS2_mm_4.1	GTCCCTGCCTCTATATCTTTCGCAACGCCACCGGGGATACCACCT
	B3_ITS2_mm_4.2	ACGGACGCGGGACGCCAAACCCTCCTTCCACTCAACTTTAACCCG				B3_h1 amplifier sequence	GTCCCTGCCTCTATATCT
	B3_ITS2_mm_5.1	GTCCCTGCCTCTATATCTTTCCCCAGCGCAAGACCCAAACACACA				B3_h2 amplifier sequence	CCACTCAACTTTAACCCG
	B3_ITS2_mm_5.2	AACCCCGCGAGCGGTCGACCCCGCCTTCCACTCAACTTTAACCCG				Spacer	TT
	B3_ITS2_mm_6.1	GTCCCTGCCTCTATATCTTTGCACACCCTCAACCGCCAACCTCGA
	B3_ITS2_mm_6.2	AGGGGACCGACCACCACCTCGGCGCTTCCACTCAACTTTAACCCG				B4_h1 amplifier sequence	CCTCAACCTACCTCCAAC
	B3_ITS2_mm_7.1	GTCCCTGCCTCTATATCTTTCGAGAAAGACTGGTGAGGCAGCGGT				B4_h2 amplifier sequence	TCTCACCATATTCGCTTC
	B3_ITS2_mm_7.1	GCGGTGGGTTCCCACGGGGCACGGGTTCCACTCAACTTTAACCCG				Spacer	AA
	B3_ITS2_mm_8.1	GTCCCTGCCTCTATATCTTTACACGTCTGAACTTCGGGAGACGGA				Spacer	AT
	B3_ITS2_mm_8.2	GCGCGCGCGCCACACCGACAACCGCTTCCACTCAACTTTAACCCG
	B2_ITS2_mm_1.1	CCTCGTAAATCCTCATCAAATCACACGCAACCCCCGGGACGCACA
	B2_ITS2_mm_1.2	GAGGGCGGCGGGGGTGGAGGATCTTAAATCATCCAGTAAACCGCC
	B2_ITS2_mm_2.1	CCTCGTAAATCCTCATCAAAGCCCTCTCCCTCCCCGAACTCGCAA
	B2_ITS2_mm_2.2	GAAGCCGGGACGCAACGGGTCAGCGAAATCATCCAGTAAACCGCC
	B2_ITS2_mm_3.1	CCTCGTAAATCCTCATCAAAGAAGGAGAAGCGGAGACGAAGAAGA
	B2_ITS2_mm_3.2	CGGCGCCGGAGCGGGTACCGCCCGGAAATCATCCAGTAAACCGCC
	B2_ITS2_mm_4.1	CCTCGTAAATCCTCATCAAACGCAACGCCACCGGGGATACCACCT
	B2_ITS2_mm_4.2	ACGGACGCGGGACGCCAAACCCTCCAAATCATCCAGTAAACCGCC
	B2_ITS2_mm_5.1	CCTCGTAAATCCTCATCAAACCCCAGCGCAAGACCCAAACACACA
	B2_ITS2_mm_5.2	AACCCCGCGAGCGGTCGACCCCGCCAAATCATCCAGTAAACCGCC
	B2_ITS2_mm_6.1	CCTCGTAAATCCTCATCAAAGCACACCCTCAACCGCCAACCTCGA
	B2_ITS2_mm_6.2	AGGGGACCGACCACCACCTCGGCGCAAATCATCCAGTAAACCGCC
	B2_ITS2_mm_7.1	CCTCGTAAATCCTCATCAAACGAGAAAGACTGGTGAGGCAGCGGT
	B2_ITS2_mm_7.2	GCGGTGGGTTCCCACGGGGCACGGGAAATCATCCAGTAAACCGCC
	B2_ITS2_mm_8.1	CCTCGTAAATCCTCATCAAAACACGTCTGAACTTCGGGAGACGGA
	B2_ITS2_mm_8.2	GCGCGCGCGCCACACCGACAACCGCAAATCATCCAGTAAACCGCC
	B3_47S_mm_1.1	GTCCCTGCCTCTATATCTTTGACACCTCGGGGAAATCGGGAAAAA
	B3_47S_mm_1.2	CATTCCAACCGGGACAGGTGTGACATTCCACTCAACTTTAACCCG
	B3_47S_mm_2.1	GTCCCTGCCTCTATATCTTTAAGCCAGTAAAAAGAATAGGCTGGA
	B3_47S_mm_2.2	GACAGCTTCAGGCACCGCGACAGACTTCCACTCAACTTTAACCCG
	B3_47S_mm_3.1	GTCCCTGCCTCTATATCTTTTCTTTATAGTGTCCTTTAGTGTTAA
	B3_47S_mm_3.2	GCAAAACAGCCTTAAATCGAAAGGGTTCCACTCAACTTTAACCCG
	B3_45S_mm_1.1	GTCCCTGCCTCTATATCTTTTTCCGGAAGATAGCTAGAGAAGGAA
	B3_45S_mm_1.2	CTCGAGACCGTAAGAAGCCCGCACCTTCCACTCAACTTTAACCCG
	B3_45S_mm_2.1	GTCCCTGCCTCTATATCTTTGGGAAAGCAATGAGTCTCTCGAGAA
	B3_45S_mm_2.2	AAAGCCAGGCCTCTCAAAGCTCCCCTTCCACTCAACTTTAACCCG
	B3_45S_mm_3.1	GTCCCTGCCTCTATATCTTTAGGAGCACCTCGACGCTTACAAGAA
	B3_45S_mm_3.2	ACCTAGGAGACAAACCTGGAACGCTTTCCACTCAACTTTAACCCG
	B3_45S_mm_4.1	GTCCCTGCCTCTATATCTTTTCAAGCGAGACACGACCAAAGTGAA
	B3_45S_mm_4.2	CCACATCCACCGACTCTGGGAACATTTCCACTCAACTTTAACCCG
	B4_45S__mm_1.1	CCTCAACCTACCTCCAACAATTCCGGAAGATAGCTAGAGAAGGAA
	B4_45S__mm_1.2	CTCGAGACCGTAAGAAGCCCGCACCATTCTCACCATATTCGCTTC
	B4_45S__mm_2.1	CCTCAACCTACCTCCAACAAGGGAAAGCAATGAGTCTCTCGAGAA
	B4_45S__mm_2.2	AAAGCCAGGCCTCTCAAAGCTCCCCATTCTCACCATATTCGCTTC
	B4_45S__mm_3.1	CCTCAACCTACCTCCAACAAAGGAGCACCTCGACGCTTACAAGAA
	B4_45S__mm_3.2	ACCTAGGAGACAAACCTGGAACGCTATTCTCACCATATTCGCTTC
	B4_45S__mm_4.1	CCTCAACCTACCTCCAACAATCAAGCGAGACACGACCAAAGTGAA
	B4_45S__mm_4.2	CCACATCCACCGACTCTGGGAACATATTCTCACCATATTCGCTTC
	B3_MALAT1__mm_1.1	GTCCCTGCCTCTATATCTTTTGTGTCGACTCAGAGGTAATAAGAC
	B3_MALAT1__mm_1.2	TCAAAGTATTCAATAAATAGTAGGATTCCACTCAACTTTAACCCG
	B3_MALAT1__mm_2.1	GTCCCTGCCTCTATATCTTTGAAATCACTTGTGGGGAGACCTTGT
	B3_MALAT1__mm_2.2	AAAGGCCCATGGTGGCGATGTGGCATTCCACTCAACTTTAACCCG
	B3_MALAT1__mm_3.1	GTCCCTGCCTCTATATCTTTGGAGAGAGAACACCTACACAAAGAT
	B3_MALAT1__mm_3.2	GCATGTAAGAATTAAGACCAAGGGATTCCACTCAACTTTAACCCG
	B3_MALAT1__mm_4.1	GTCCCTGCCTCTATATCTTTTAGCCATGGTCAAATTAGACCCCTG
	B3_MALAT1__mm_4.2	GGGGAAAAGTGTCTTACCCTAGATGTTCCACTCAACTTTAACCCG
	B3_MALAT1__mm_5.1	GTCCCTGCCTCTATATCTTTCAAACGAAACATTGGCACACTGCAC
	B3_MALAT1__mm_5.2	TGCTTATGAAGAGAAACCTGTCTGATTCCACTCAACTTTAACCCG
	B3_MALAT1__mm_6.1	GTCCCTGCCTCTATATCTTTAACCAAAGCCGCACTGTGCTGACTT
	B3_MALAT1__mm_6.2	TCCTGAGGTTCTCCTGAGGTGACTGTTCCACTCAACTTTAACCCG
	B3_MALAT1__mm_7.1	GTCCCTGCCTCTATATCTTTATCCAAGTTACAGAAAACCACCACC
	B3_MALAT1_mm_7.2	CTATTAAGACAAAGTAAACAAGTTATTCCACTCAACTTTAACCCG
	B3_MALAT1_mm_8.1	GTCCCTGCCTCTATATCTTTACTACCTGTGCCTTTAAGTACCTTT
	B3_MALAT1_mm_8.2	TTTCTATCTTCTATTCTTCGGCTTCTTCCACTCAACTTTAACCCG
	B3_NORAD_ mm_1.1	GTCCCTGCCTCTATATCTTTATCATCGTTAACAAAGTGGTGTCAG
	B3_NORAD_ mm_1.2	CCCCAGTGTGACCATTCCTGTAACATTCCACTCAACTTTAACCCG
	B3_NORAD_ mm_2.1	GTCCCTGCCTCTATATCTTTCCTGCAGACCTCATCCTGTGAACCT
	B3_NORAD_ mm_2.2	GGCTCTCAGGATGTCAGTCTCAACATTCCACTCAACTTTAACCCG
	B3_NORAD_ mm_3.1	GTCCCTGCCTCTATATCTTTCCACAGTGAATACACTGCACACCTA
	B3_NORAD_ mm_3.2	CACTTTGGTTTCCCCAGCATGTGTATTCCACTCAACTTTAACCCG
	B3_NORAD_ mm_4.1	GTCCCTGCCTCTATATCTTTTAAAATATGGCAGGCACTTCAGAGC
	B3_NORAD_ mm_4.2	AGGTATTTACAGCATGTTTACTACTTTCCACTCAACTTTAACCCG
