# Supplementary material for: HCR-Proxy resolves site-specific proximal RNA microenvironments at subcompartmental resolution
Source: Nucleic Acids Res. 2026 Feb 23;54(4):gkag086. doi: 10.1093/nar/gkag086 (PMC12926915; doi:10.1093/nar/gkag086)
Supplement: gkag086_Supplemental_Files [file gkag086_supplemental_files.zip › Table S2_Currated nucleolar proteins_Mus musculus.xlsx]

## Sheet: Nucleolar interactors
	Gene Names	Subnucleolar localization
	Polr1F/Twistnb	FC
	Polr1A	FC
	Cd3Eap	FC
	Polr1D	FC
	Polr1C	FC
	Polr1H/Znrd1	FC
	Polr1B	FC
	Rpa49/Paf53/Polr1E	FC
	Taf1A	FC
	Taf1C	FC
	Ubtf	FC
	Rrn3	FC
	Tif1A/Trim24	FC
	Tcof1	FC
	Top1	FC
	Dkc1	DFC
	Fbl	DFC
	Gar1	DFC
	Knop1/Tsg118	DFC
	Lyar	DFC
	Nhp2/Nola2	DFC
	Nolc1/Kiaa0035	DFC
	Nop10/Nola3	DFC
	Nop56/Nol5A	DFC
	Nop58/Nol5	DFC
	Snu13/Nhp2L1/Ssfa1	DFC
	Rrp9/Rnu3Ip2/U3-55K	DFC
	Dhx15/Ddx15/Deah9	DFC
	Adarb2/Adar3/Red2	GC
	Bop1/Kiaa0124	GC
	Brix1/Brix/Bxdc2	GC
	Cdkn2A	GC
	Cmss1	GC
	Ddx18	GC
	Ddx24	GC
	Ddx27	GC
	Ddx56/D11Ertd619E/Noh61	GC
	Dimt1/Dimt1L	GC
	Dnttip2	GC
	Ebna1Bp2/Ebp2	GC
	Exosc10/Pmscl2	GC
	Grwd1/A301	GC
	Gtpbp4/Crfg/Nog1	GC
	Imp3	GC
	Llph	GC
	Mak16/Rbm13	GC
	Mybbp1A/P160	GC
	Nifk/Mki67Ip	GC
	Nkrf/Nrf	GC
	Nop2/Nol1	GC
	Npm1	GC
	Pwp2/Pwp2H	GC
	Rpl21	GC
	Rps13	GC
	Rrp1/Nnp1	GC
	Rrp1B	GC
	Senp3/Smt3Ip/Smt3Ip1	GC
	Surf6/Surf-6	GC
	Tbl3	GC
	Utp4/Cirh1A/Kiaa1988/Tex292	GC
	Utp6/Mhat	GC
	Cdca8	GC
	Rbm14	GC
	Rbm4/Rbm4A	GC
	Rbm4B/Rbm30	GC
	Sumo3/Smt3A/Smt3H1	GC
	Xpo1/Crm1	GC
	Ddx17	GC
	Sumo2/Smt3B/Smt3H2	GC
	Lin28B	GC
	Rpl11	GC
	Rpl18A	GC
	Rpl27	GC
	Abhd14B	GC
	Ankrd1/Carp	GC
	Apex2/Ape2	GC
	Bysl	GC
	Cript	GC
	Eif6/Itgb4Bp	GC
	Exosc7/Rrp42	GC
	Exosc9/Exosc9	GC
	Fads3	GC
	Fam32A/Otag12	GC
	Ino80C	GC
	Mcm7/Cdc47/Mcmd7	GC
	Mus81	GC
	Nle1	GC
	Nsa2/Tinp1	GC
	Pes1/Pes	GC
	Ppp1Cc	GC
	Ppp1R10/Cat53/Pnuts	GC
	Rpl13A/P198/Tstap198-7	GC
	Rpl23A	GC
	Rpl5	GC
	Rsl1D1	GC
	Srp14	GC
	Sub1/Pc4/Rpo2Tc1	GC
	Sumo1/Smt3C/Smt3H3/Ubl1	GC
	Thyn1/Thy28	GC
	Tma7/Ccdc72	GC
	Top2B	GC
	Usp46	GC
	Wdr45/Dximx38E/Wdrx1/Wipi4	GC
	Xrcc6/G22P1/Ku70	GC
	Zfp41/Zfp-41	GC
	Znf668/Zfp668	GC
	Znf771/Zfp771	GC
	Cfap97/Kiaa1430	GC
	Pelo	GC
	Selenbp1/Lpsb	GC
	Tpgs2	GC
	Ubxn11/D4Bwg1540E/Soc/Ubxd5	GC
	Ddx10	OTH
	Ddx21	OTH
	Ddx31	OTH
	Ddx50	OTH
	Nip7	OTH
	Urb1/Kiaa0539/Npa1	OTH
	Dhx9/Ddx9	OTH
	Ddx47	OTH
	Ddx5/Tnz2	OTH
	Srfbp1	OTH
	Cbx5/Hp1A	OTH
	L3Mbtl3/Mbt1	OTH
	Pcna	OTH
	Trim28/Kap1/Krip1/Tif1B	OTH
	Khdrbs1	OTH
	Ptbp1/Ptb	OTH
	Las1L	ITS2
	Nol9	ITS2
	Xrn2/Dhm1	ITS2
	Exosc4/Rrp41	ITS2
	Exosc7/Rrp42	ITS2
	Exosc8/Rrp43	ITS2
	Exosc9/Pmscl1	ITS2
	Exosc5/D7Wsu180E/Rrp46	ITS2
	Exosc6/Mtr3	ITS2
	Exosc2/Rrp4	ITS2
	Exosc3/Rrp40	ITS2
	Exosc1/Csl4	ITS2
	Exosc10/Pmscl2	ITS2
	C1D/Suncor	ITS2
	Mtrex/Skiv2L2	ITS2
	Nolc1/Kiaa0035	ITS2
	Rsl1D1	ITS2
	Nifk/Mki67Ip	ITS2
	Hbs1L/Hbs1/Kiaa1038	ITS2
	Rps17	ITS2
	Rpl23A	ITS2
	Tma16	ITS2
	Nhp2/Nola2	ITS2
	Nop53/Gltscr2/Pict1	ITS2
	Gtpbp4/Crfg/Nog1	ITS2
	Gnl2	ITS2
	Spb1	ITS2
	Sda	ITS2
	Nop7	ITS2
	Arx1	ITS2
	Rpl3	ITS2
	Rpl4	ITS2
