# Supplementary material for: HCR-Proxy resolves site-specific proximal RNA microenvironments at subcompartmental resolution
Source: Nucleic Acids Res. 2026 Feb 23;54(4):gkag086. doi: 10.1093/nar/gkag086 (PMC12926915; doi:10.1093/nar/gkag086)
Supplement: gkag086_Supplemental_Files [file gkag086_supplemental_files.zip › Table S3_Df.res_Nucleolar enrichment vs nuclear targets.xlsx]

## Sheet: S3_legend
	Column name	description
	Majority.protein.IDs	protein identifier(s)
	Gene.names	gene symbol(s)
	Razor.+.unique.peptides	Number of razor and unique peptides (MaxQuant)
	Unique.peptides	Number of unique peptides (MaxQuant)
	45S_1	log2 LFQ intensity
	45S_2	log2 LFQ intensity
	45S_3	log2 LFQ intensity
	45S_4	log2 LFQ intensity
	Efl_1	log2 LFQ intensity
	Efl_2	log2 LFQ intensity
	Efl_3	log2 LFQ intensity
	Efl_4	log2 LFQ intensity
	Malat1_1	log2 LFQ intensity
	Malat1_2	log2 LFQ intensity
	Malat1_3	log2 LFQ intensity
	Malat1_4	log2 LFQ intensity
	NORAD_1	log2 LFQ intensity
	NORAD_2	log2 LFQ intensity
	NORAD_3	log2 LFQ intensity
	NORAD_4	log2 LFQ intensity
	Fasta.headers	protein description
	is.nol	TRUE if a protein is listed in GO:0005730 (cellular component, nucleolus)
	d	log2 enrichment between 45S and non-nucleolar samples
	p	Student's t-test p-value
	p.adj	fdr-adjusted p-value
	sig	TRUE if fdr-adjusted p < 0.05 and d > 1

## Sheet: S3
Majority.protein.IDs	Gene.names	Razor.+.unique.peptides	Unique.peptides	45S_1	45S_2	45S_3	45S_4	Efl_1	Efl_2	Efl_3	Efl_4	Malat1_1	Malat1_2	Malat1_3	Malat1_4	NORAD_1	NORAD_2	NORAD_3	NORAD_4	Fasta.headers	is.nol	d	p	p.adj	sig
A0A0A6YVU8;Q9JKV1	Gm9774;Adrm1	6	6	25.3616	24.9763	24.9486	21.7868	21.2997	20.3473	20.8516	21.8657	21.7243	21.207	21.2144	21.4141	22.9681	21.1048	20.5485	20.9833	tr|A0A0A6YVU8|A0A0A6YVU8_MOUSE Predicted pseudogene 9774 OS=Mus musculus OX=10090 GN=Adrm1b PE=3 SV=1;sp|Q9JKV1|ADRM1_MOUSE Proteasomal ubiquitin receptor ADRM1 OS=Mus musculus OX=10090 GN=Adrm1 PE=1 SV=2	FALSE	2.97426	0.000121134	0.000265839	TRUE
A2A432	Cul4b	20	20	26.7153	25.1965	26.7718	26.3855	21.793	21.0191	20.5661	26.7601	24.5797	21.0387	21.4506	20.7194	20.9451	21.4848	20.7205	21.3342	sp|A2A432|CUL4B_MOUSE Cullin-4B OS=Mus musculus OX=10090 GN=Cul4b PE=1 SV=1	FALSE	4.39966	0.000496898	0.000923298	TRUE
A2AJ72	Fubp3	15	15	24.4629	24.5336	25.6148	25.6386	20.5629	21.2348	23.286	21.7012	21.4808	20.2427	21.0373	21.2214	20.5359	21.097	20.4853	20.7647	tr|A2AJ72|A2AJ72_MOUSE Far upstream element (FUSE) binding protein 3 OS=Mus musculus OX=10090 GN=Fubp3 PE=1 SV=1	FALSE	3.92496	4.62728e-07	2.00928e-06	TRUE
A2BH40	Arid1a	9	9	25.2101	25.1063	25.9966	25.2124	21.9386	20.8197	21.0512	20.9383	20.716	21.5847	22.0866	20.6567	22.1754	21.0305	22.4666	20.6659	sp|A2BH40|ARI1A_MOUSE AT-rich interactive domain-containing protein 1A OS=Mus musculus OX=10090 GN=Arid1a PE=1 SV=1	FALSE	4.03716	2.05277e-08	1.51532e-07	TRUE
B2RQC6	Cad	80	79	22.9124	22.4439	24.1332	22.5763	24.0973	23.8227	22.7489	25.0677	22.7163	22.3834	22.9999	23.8038	23.6463	22.1123	22.3181	21.7796	sp|B2RQC6|PYR1_MOUSE CAD protein OS=Mus musculus OX=10090 GN=Cad PE=1 SV=1	FALSE	-0.108228	0.842966	0.850296	FALSE
B2RY56	Rbm25	8	8	24.0672	23.984	24.6025	24.3068	21.2922	20.5837	23.5606	23.5278	20.2097	21.1256	20.1218	20.9748	20.5809	20.4567	19.8329	21.7135	sp|B2RY56|RBM25_MOUSE RNA-binding protein 25 OS=Mus musculus OX=10090 GN=Rbm25 PE=1 SV=2	FALSE	3.07509	0.000255837	0.000514207	TRUE
C0HKE9;C0HKE8;C0HKE7;C0HKE6;C0HKE5;C0HKE4;C0HKE3;C0HKE2;C0HKE1;Q8CGP6;Q8R1M2;Q8CGP7;Q8CGP5;Q8BFU2;Q8CGP4	Hist1h2ah;H2afj;Hist1h2ak;Hist1h2af;Hist3h2a;Hist1h2aa	7	2	32.1328	32.0267	32.2473	32.0048	25.5441	27.9025	28.533	26.7199	26.3884	28.433	29.408	25.9799	27.6362	26.5451	28.0232	27.9652	sp|C0HKE9|H2A1P_MOUSE Histone H2A type 1-P OS=Mus musculus OX=10090 GN=Hist1h2ap PE=1 SV=1;sp|C0HKE8|H2A1O_MOUSE Histone H2A type 1-O OS=Mus musculus OX=10090 GN=Hist1h2ao PE=1 SV=1;sp|C0HKE7|H2A1N_MOUSE Histone H2A type 1-N OS=Mus musculus OX=10090 GN=His	FALSE	4.67969	1.82924e-06	6.63098e-06	TRUE
D3YXK2	Safb	12	10	26.372	25.9556	26.4505	26.2825	24.2464	20.0823	20.2308	20.2362	24.6603	20.2217	21.3079	21.1112	20.508	20.7932	20.7559	21.4548	sp|D3YXK2|SAFB1_MOUSE Scaffold attachment factor B1 OS=Mus musculus OX=10090 GN=Safb PE=1 SV=2	FALSE	4.96442	2.03366e-05	5.50445e-05	TRUE
D3Z2H9	Tpm3-rs7	23	11	27.7677	27.4263	27.8963	27.2926	24.9985	25.7051	24.5086	24.7229	26.1125	25.7099	25.1789	26.0333	25.5937	25.3196	25.7296	25.4834	tr|D3Z2H9|D3Z2H9_MOUSE Tropomyosin 3, related sequence 7 OS=Mus musculus OX=10090 GN=Tpm3-rs7 PE=3 SV=1	FALSE	2.17107	1.04575e-06	4.12209e-06	TRUE
E9PUA5;Q9QWT9	Kifc5b;Kifc1	8	8	23.4279	23.2888	23.2757	23.4201	20.8481	20.2123	22.2721	21.1971	19.9798	22.0021	21.5258	20.4989	21.9274	19.9608	21.3792	21.1392	tr|E9PUA5|E9PUA5_MOUSE Kinesin-like protein OS=Mus musculus OX=10090 GN=Kifc5b PE=1 SV=1;sp|Q9QWT9|KIFC1_MOUSE Kinesin-like protein KIFC1 OS=Mus musculus OX=10090 GN=Kifc1 PE=1 SV=2	FALSE	2.27457	6.51518e-05	0.000156057	TRUE
E9Q557	Dsp	28	28	25.0901	26.7627	24.7599	26.9448	29.7297	28.3013	28.991	29.1976	31.8116	28.2641	28.2225	29.2091	27.914	30.1117	28.8942	28.944	sp|E9Q557|DESP_MOUSE Desmoplakin OS=Mus musculus OX=10090 GN=Dsp PE=1 SV=1	FALSE	-3.24318	0.000127944	0.000280028	FALSE
E9Q5C9	Nolc1	20	20	29.3643	30.1411	30.4879	29.3713	20.8826	20.5761	20.6181	24.1326	22.9215	23.3965	22.9857	23.4375	20.901	19.706	25.2064	21.5972	sp|E9Q5C9|NOLC1_MOUSE Nucleolar and coiled-body phosphoprotein 1 OS=Mus musculus OX=10090 GN=Nolc1 PE=1 SV=1	TRUE	7.64439	5.62763e-07	2.39248e-06	TRUE
E9Q616	Ahnak	42	42	25.3505	26.804	24.181	24.7151	27.8768	27.9746	26.1158	26.7523	29.4162	30.0781	29.7844	29.3283	29.3438	28.7892	26.218	27.2406	tr|E9Q616|E9Q616_MOUSE AHNAK nucleoprotein (desmoyokin) OS=Mus musculus OX=10090 GN=Ahnak PE=1 SV=1	FALSE	-2.98051	0.00191759	0.00307117	FALSE
E9Q7G0	Numa1	25	25	23.0723	21.3614	24.9314	24.4697	19.2398	20.6863	20.4319	23.8781	21.6578	20.3912	21.2442	21.4635	21.8791	21.7196	20.7644	19.8194	sp|E9Q7G0|NUMA1_MOUSE Nuclear mitotic apparatus protein 1 OS=Mus musculus OX=10090 GN=Numa1 PE=1 SV=1	FALSE	2.36077	0.00676989	0.00957692	TRUE
F6YVP7;P62270;A0A1Y7VKY1	Gm10260;Rps18	14	14	28.0629	27.6337	28.3837	27.8451	24.9884	25.6008	25.4869	25.1364	19.2471	25.3418	25.2421	24.8621	25.9054	25.3049	25.8732	24.8503	tr|F6YVP7|F6YVP7_MOUSE 40S ribosomal protein S18 OS=Mus musculus OX=10090 GN=Rps18-ps6 PE=3 SV=2;sp|P62270|RS18_MOUSE 40S ribosomal protein S18 OS=Mus musculus OX=10090 GN=Rps18 PE=1 SV=3;tr|A0A1Y7VKY1|A0A1Y7VKY1_MOUSE 40S ribosomal protein S18 OS=Mus musc	FALSE	3.16139	0.00400297	0.00596406	TRUE
F6ZDS4	Tpr	43	43	25.6732	25.2385	25.9148	25.6333	22.9741	20.6157	23.9687	23.9752	23.479	20.83	24.1905	21.1921	23.4835	21.2312	20.2571	20.8571	sp|F6ZDS4|TPR_MOUSE Nucleoprotein TPR OS=Mus musculus OX=10090 GN=Tpr PE=1 SV=1	FALSE	3.36047	0.000806247	0.00140488	TRUE
G3UXL2;Q9D7G0	Prps1l3;Prps1	14	10	23.5586	23.799	24.1691	24.513	23.3077	20.7425	24.4382	23.3374	23.4275	20.8474	23.3612	20.5887	20.2267	20.351	20.5215	20.7616	tr|G3UXL2|G3UXL2_MOUSE ribose-phosphate diphosphokinase OS=Mus musculus OX=10090 GN=Prps1l3 PE=3 SV=1;sp|Q9D7G0|PRPS1_MOUSE Ribose-phosphate pyrophosphokinase 1 OS=Mus musculus OX=10090 GN=Prps1 PE=1 SV=4	FALSE	2.18396	0.0180986	0.0236271	FALSE
G5E870	Trip12	33	33	23.5727	23.0551	23.6937	23.4175	20.477	21.9298	20.9855	20.9364	21.374	19.7996	21.3811	20.3776	19.9133	21.0066	20.5394	22.0062	sp|G5E870|TRIPC_MOUSE E3 ubiquitin-protein ligase TRIP12 OS=Mus musculus OX=10090 GN=Trip12 PE=1 SV=1	FALSE	2.54088	7.76661e-06	2.43494e-05	TRUE
J3QMC5	Mdn1	57	57	21.7632	22.0873	22.4587	20.9442	20.1349	21.2318	20.6914	20.9739	22.6089	19.8465	21.9679	23.3401	20.6832	21.871	21.9638	21.6036	tr|J3QMC5|J3QMC5_MOUSE Midasin OS=Mus musculus OX=10090 GN=Mdn1 PE=1 SV=1	FALSE	0.403614	0.473652	0.498839	FALSE
O08528	Hk2	39	34	22.4746	22.1102	21.515	21.1772	23.4026	21.0719	22.4922	22.8458	22.9242	21.0159	22.5285	20.5019	23.4506	20.9375	23.1919	20.2484	sp|O08528|HXK2_MOUSE Hexokinase-2 OS=Mus musculus OX=10090 GN=Hk2 PE=1 SV=1	FALSE	-0.231704	0.719912	0.735307	FALSE
O08579	Emd	3	3	23.5423	23.3177	25.3082	24.9228	21.9672	21.4854	21.7038	21.3286	22.1264	21.4973	21.1708	20.8323	20.8166	20.5286	20.8433	20.5446	sp|O08579|EMD_MOUSE Emerin OS=Mus musculus OX=10090 GN=Emd PE=1 SV=1	FALSE	3.03564	1.44207e-06	5.44633e-06	TRUE
O08583;Q9JJW6	Alyref;Alyref2	7	7	27.1407	27.4092	27.7393	27.1693	25.0765	22.2161	21.4327	23.3612	22.9743	20.7535	20.3031	23.4218	20.8668	24.9895	21.1841	19.8111	sp|O08583|THOC4_MOUSE THO complex subunit 4 OS=Mus musculus OX=10090 GN=Alyref PE=1 SV=3;sp|Q9JJW6|ALRF2_MOUSE Aly/REF export factor 2 OS=Mus musculus OX=10090 GN=Alyref2 PE=1 SV=1	FALSE	5.16541	5.51057e-05	0.000135184	TRUE
O08784	Tcof1	22	22	29.7839	29.7302	29.8877	29.335	21.2269	20.6378	22.0596	21.9376	20.9649	20.309	21.1373	22.0679	21.699	20.8399	21.058	19.7324	sp|O08784|TCOF_MOUSE Treacle protein OS=Mus musculus OX=10090 GN=Tcof1 PE=1 SV=1	TRUE	8.54504	1.78854e-12	1.45229e-10	TRUE
O08795	Prkcsh	11	11	24.8739	25.0333	25.4943	25.8922	20.1465	19.3717	20.7424	20.7754	20.5347	20.6107	20.8596	19.2863	19.6492	20.9956	21.8527	22.1678	sp|O08795|GLU2B_MOUSE Glucosidase 2 subunit beta OS=Mus musculus OX=10090 GN=Prkcsh PE=1 SV=1	FALSE	4.74074	8.43965e-08	4.895e-07	TRUE
O08807	Prdx4	8	8	27.3827	27.2665	27.6121	27.5674	26.2282	20.7672	21.0568	21.6666	21.7904	21.8462	20.5206	20.7114	26.258	26.0787	26.1729	26.4201	sp|O08807|PRDX4_MOUSE Peroxiredoxin-4 OS=Mus musculus OX=10090 GN=Prdx4 PE=1 SV=1	FALSE	4.16408	0.00791635	0.0110259	FALSE
O08810	Eftud2	40	40	23.2782	24.5173	23.44	24.2964	21.3577	21.7131	21.8393	23.6352	19.6625	20.7351	22.425	20.2001	21.9224	20.1611	22.6957	20.6024	sp|O08810|U5S1_MOUSE 116 kDa U5 small nuclear ribonucleoprotein component OS=Mus musculus OX=10090 GN=Eftud2 PE=1 SV=1	FALSE	2.47052	0.0014748	0.00243684	TRUE
O09044	Snap23	4	4	22.6735	22.3727	21.0252	22.3587	20.7742	21.461	20.0133	20.4242	20.3867	21.5633	20.4021	20.237	20.883	20.2348	21.9744	21.9352	sp|O09044|SNP23_MOUSE Synaptosomal-associated protein 23 OS=Mus musculus OX=10090 GN=Snap23 PE=1 SV=1	FALSE	1.25009	0.00846887	0.0116951	FALSE
O09061	Psmb1	12	12	25.333	25.5204	25.1158	24.5135	21.2408	20.6894	20.919	20.62	20.9074	19.8945	20.4929	19.8847	20.5049	20.7735	20.2177	20.7336	sp|O09061|PSB1_MOUSE Proteasome subunit beta type-1 OS=Mus musculus OX=10090 GN=Psmb1 PE=1 SV=1	FALSE	4.54748	2.14238e-11	8.69807e-10	TRUE
O09106	Hdac1	14	8	24.0261	24.6003	24.2233	24.9627	22.2575	21.59	20.901	23.0901	19.5856	21.6891	20.2494	21.7317	20.1466	20.773	20.9777	20.5525	sp|O09106|HDAC1_MOUSE Histone deacetylase 1 OS=Mus musculus OX=10090 GN=Hdac1 PE=1 SV=1	FALSE	3.32441	1.53911e-05	4.3095e-05	TRUE
O09130	Nfatc2ip	7	7	23.5519	23.7069	23.8234	23.7493	19.9283	20.3604	21.1589	21.6323	21.239	21.8841	21.3083	21.7693	20.6892	21.4564	20.2732	20.974	sp|O09130|NF2IP_MOUSE NFATC2-interacting protein OS=Mus musculus OX=10090 GN=Nfatc2ip PE=1 SV=1	FALSE	2.65176	9.61279e-07	3.8076e-06	TRUE
O09167	Rpl21	9	9	25.4201	26.0639	26.4138	25.4074	24.5839	20.9331	24.9017	25.451	20.1692	22.3636	23.2646	21.8664	25.9039	25.0495	21.4271	21.1502	sp|O09167|RL21_MOUSE 60S ribosomal protein L21 OS=Mus musculus OX=10090 GN=Rpl21 PE=1 SV=4	FALSE	2.73759	0.0196179	0.0254062	FALSE
O35129	Phb2	14	14	26.1491	25.6743	25.6185	24.9737	26.5322	24.1535	25.9667	26.6501	25.5028	24.0673	26.7344	24.0354	25.4975	23.9132	26.2983	23.5411	sp|O35129|PHB2_MOUSE Prohibitin-2 OS=Mus musculus OX=10090 GN=Phb2 PE=1 SV=1	FALSE	0.362872	0.577776	0.596888	FALSE
O35226	Psmd4	9	9	24.8054	24.5925	24.8806	24.5931	22.13	20.9413	20.8995	19.7538	20.973	20.9956	21.8216	20.8722	20.9785	21.875	19.87	20.2093	sp|O35226|PSMD4_MOUSE 26S proteasome non-ATPase regulatory subunit 4 OS=Mus musculus OX=10090 GN=Psmd4 PE=1 SV=1	FALSE	3.77456	1.19917e-07	6.66938e-07	TRUE
O35326	Srsf5	4	4	26.2452	26.219	25.8173	25.0958	20.8266	21.2401	20.8649	20.1774	20.2818	21.2172	21.7455	21.6894	20.5076	22.0537	21.1105	19.5294	sp|O35326|SRSF5_MOUSE Serine/arginine-rich splicing factor 5 OS=Mus musculus OX=10090 GN=Srsf5 PE=1 SV=2	FALSE	4.90727	7.03162e-09	6.07412e-08	TRUE
O35344	Kpna3	16	12	23.6095	24.7021	25.9846	21.8984	22.2948	19.3245	19.5009	19.4758	20.2423	21.1557	21.8671	21.2776	20.9085	20.5888	21.4413	20.0516	sp|O35344|IMA4_MOUSE Importin subunit alpha-4 OS=Mus musculus OX=10090 GN=Kpna3 PE=1 SV=1	FALSE	3.37125	0.000214182	0.000444798	TRUE
O35381	Anp32a	15	13	28.2076	27.5527	28.5661	28.6242	21.13	20.3759	21.7202	23.6459	24.9474	19.8538	19.4445	20.7005	20.9712	21.3241	21.1924	21.7764	sp|O35381|AN32A_MOUSE Acidic leucine-rich nuclear phosphoprotein 32 family member A OS=Mus musculus OX=10090 GN=Anp32a PE=1 SV=1	FALSE	6.81413	6.22782e-07	2.60669e-06	TRUE
O35685	Nudc	13	13	24.3798	24.8138	24.5665	25.0383	21.0062	21.7261	20.296	23.3199	22.9924	21.743	23.5283	23.8367	20.9453	20.471	19.513	21.9467	sp|O35685|NUDC_MOUSE Nuclear migration protein nudC OS=Mus musculus OX=10090 GN=Nudc PE=1 SV=1	FALSE	2.92253	0.00116908	0.00196541	TRUE
O35691	Pnn	10	10	24.8807	24.6115	24.8313	24.4041	20.2779	21.1425	20.5905	20.2331	20.6852	20.558	19.9331	21.3996	21.271	21.633	20.837	20.2404	sp|O35691|PININ_MOUSE Pinin OS=Mus musculus OX=10090 GN=Pnn PE=1 SV=4	FALSE	3.94846	1.07373e-09	1.57414e-08	TRUE
O35737	Hnrnph1	12	9	26.2216	26.4488	27.2541	26.8	22.9031	20.7656	20.0917	20.4935	20.6799	22.7055	21.1398	22.0601	20.8894	19.97	19.8713	20.7741	sp|O35737|HNRH1_MOUSE Heterogeneous nuclear ribonucleoprotein H OS=Mus musculus OX=10090 GN=Hnrnph1 PE=1 SV=3	FALSE	5.65247	4.43637e-08	2.92873e-07	TRUE
O35855	Bcat2	10	10	23.3964	23.4074	22.9697	23.0216	23.8352	20.3675	23.5849	23.6432	23.5547	23.9837	24.1108	23.6973	21.4111	23.5289	23.6657	21.1646	sp|O35855|BCAT2_MOUSE Branched-chain-amino-acid aminotransferase, mitochondrial OS=Mus musculus OX=10090 GN=Bcat2 PE=1 SV=2	FALSE	0.153153	0.819087	0.828267	FALSE
O35887	Calu	7	7	25.4792	25.5499	25.8018	25.6463	21.7053	20.2689	20.2168	21.8751	20.5303	21.7303	20.9925	21.1693	20.9329	20.2569	21.0262	23.929	sp|O35887|CALU_MOUSE Calumenin OS=Mus musculus OX=10090 GN=Calu PE=1 SV=1	FALSE	4.39984	8.9356e-07	3.59193e-06	TRUE
O35900	Lsm2	5	5	24.6635	24.3923	25.0999	25.1086	21.1594	21.6105	21.5634	21.5102	20.5219	20.1024	22.3189	21.7969	21.9105	21.828	21.4921	21.1278	sp|O35900|LSM2_MOUSE U6 snRNA-associated Sm-like protein LSm2 OS=Mus musculus OX=10090 GN=Lsm2 PE=1 SV=1	FALSE	3.40424	5.66568e-08	3.5663e-07	TRUE
O54833	Csnk2a2	7	7	21.0479	23.4716	23.8735	23.6461	20.2785	22.2372	20.1082	21.4409	20.3658	21.4733	21.2814	19.9976	20.1813	19.9319	21.3654	22.0066	sp|O54833|CSK22_MOUSE Casein kinase II subunit alpha OS=Mus musculus OX=10090 GN=Csnk2a2 PE=1 SV=1	FALSE	2.12078	0.00178335	0.00288462	TRUE
O54941	Smarce1	6	6	25.4261	24.2134	25.4759	25.0835	20.136	21.0946	21.1838	21.234	20.5569	22.1408	20.7966	21.2675	21.9048	20.2122	20.31	21.0756	sp|O54941|SMCE1_MOUSE SWI/SNF-related matrix-associated actin-dependent regulator of chromatin subfamily E member 1 OS=Mus musculus OX=10090 GN=Smarce1 PE=1 SV=1	FALSE	4.05701	1.98082e-08	1.47562e-07	TRUE
O55128	Sap18	6	6	25.1131	24.7344	25.7983	25.1937	20.6571	20.7599	21.738	20.9728	19.7166	20.6675	21.1529	20.3086	20.769	20.4952	20.2543	19.2756	sp|O55128|SAP18_MOUSE Histone deacetylase complex subunit SAP18 OS=Mus musculus OX=10090 GN=Sap18 PE=1 SV=1	FALSE	4.64591	2.44916e-09	2.96824e-08	TRUE
O55135	Eif6	9	9	26.2316	25.581	26.0814	25.9441	23.7997	20.4689	21.3785	21.0811	23.6103	20.4396	24.4407	20.7516	20.4511	20.8492	19.7903	20.582	sp|O55135|IF6_MOUSE Eukaryotic translation initiation factor 6 OS=Mus musculus OX=10090 GN=Eif6 PE=1 SV=2	TRUE	4.48927	6.36459e-05	0.000153355	TRUE
O55142	Rpl35a	9	9	25.0136	25.2701	25.6616	24.7819	24.4124	24.5384	24.5281	24.8725	23.6364	24.1767	24.4749	23.8065	19.9732	20.1729	21.4899	23.9306	sp|O55142|RL35A_MOUSE 60S ribosomal protein L35a OS=Mus musculus OX=10090 GN=Rpl35a PE=1 SV=2	FALSE	1.84741	0.0598894	0.0729089	FALSE
O55143	Atp2a2	22	22	27.996	27.8199	28.0142	21.3132	20.9244	20.9963	20.3216	24.9264	20.7775	21.0201	20.5194	20.2565	21.3455	20.3892	22.4772	20.4145	sp|O55143|AT2A2_MOUSE Sarcoplasmic/endoplasmic reticulum calcium ATPase 2 OS=Mus musculus OX=10090 GN=Atp2a2 PE=1 SV=2	FALSE	5.08846	0.000443667	0.000837809	TRUE
O55234	Psmb5	10	10	24.2582	24.8898	24.8048	24.5052	20.2083	18.8198	19.6103	20.3975	20.2521	19.7632	21.0083	20.2056	21.0181	20.3327	23.186	23.1866	sp|O55234|PSB5_MOUSE Proteasome subunit beta type-5 OS=Mus musculus OX=10090 GN=Psmb5 PE=1 SV=3	FALSE	3.9488	4.41635e-05	0.000112065	TRUE
O70133	Dhx9	46	46	25.7135	26.0467	26.0492	26.4883	20.4413	23.4096	23.5266	23.8184	23.3551	20.5026	24.2251	22.9432	24.2572	23.9276	21.2718	21.2145	sp|O70133|DHX9_MOUSE ATP-dependent RNA helicase A OS=Mus musculus OX=10090 GN=Dhx9 PE=1 SV=2	FALSE	3.33336	0.000557106	0.00101676	TRUE
O70194	Eif3d	18	18	21.0095	20.8856	21.3171	21.153	20.7158	21.0607	20.6208	21.2567	20.7732	21.7429	21.0412	20.5454	20.5165	20.8188	21.6539	18.9386	sp|O70194|EIF3D_MOUSE Eukaryotic translation initiation factor 3 subunit D OS=Mus musculus OX=10090 GN=Eif3d PE=1 SV=2	FALSE	0.284238	0.453443	0.480047	FALSE
O70251	Eef1b	10	10	23.2318	22.9686	23.3061	23.0885	21.3533	21.4723	20.151	20.6085	21.3663	21.1568	21.3932	21.2656	19.7462	21.1624	21.0289	21.4783	sp|O70251|EF1B_MOUSE Elongation factor 1-beta OS=Mus musculus OX=10090 GN=Eef1b PE=1 SV=5	FALSE	2.13351	3.39385e-06	1.15306e-05	TRUE
O70318	Epb41l2	7	7	22.8117	22.8724	22.7907	22.6294	20.2316	21.738	20.146	21.6139	21.3365	21.3161	21.066	20.6027	20.5042	20.2612	21.2764	20.9774	sp|O70318|E41L2_MOUSE Band 4.1-like protein 2 OS=Mus musculus OX=10090 GN=Epb41l2 PE=1 SV=2	FALSE	1.85357	1.46902e-05	4.12748e-05	TRUE
O70400	Pdlim1	12	12	23.737	23.7215	24.546	24.4775	20.2233	20.8969	21.7412	21.4443	20.8172	21.1777	22.0775	23.2276	21.4962	21.1671	21.5564	19.9137	sp|O70400|PDLI1_MOUSE PDZ and LIM domain protein 1 OS=Mus musculus OX=10090 GN=Pdlim1 PE=1 SV=4	FALSE	2.8089	2.52059e-05	6.68861e-05	TRUE
O70435	Psma3	9	9	25.1772	25.1279	25.3872	25.4574	20.387	21.3918	21.1437	19.5025	23.7362	20.7388	23.5533	20.0843	21.4485	20.1848	24.4077	20.7324	sp|O70435|PSA3_MOUSE Proteasome subunit alpha type-3 OS=Mus musculus OX=10090 GN=Psma3 PE=1 SV=3	FALSE	3.84482	0.000334478	0.000646658	TRUE
O70456	Sfn	10	10	19.9366	26.8635	20.7785	26.9228	26.3439	26.4111	26.4554	26.8604	21.8632	21.821	19.7475	26.3924	20.5038	20.5497	26.2123	22.292	sp|O70456|1433S_MOUSE 14-3-3 protein sigma OS=Mus musculus OX=10090 GN=Sfn PE=1 SV=2	FALSE	-0.162409	0.928603	0.9332	FALSE
O70475	Ugdh	17	17	23.9803	24.0098	23.7497	23.9202	19.0941	21.8174	21.3868	22.9501	21.4665	20.4474	20.8117	21.3803	20.9197	20.7917	21.0471	21.0739	sp|O70475|UGDH_MOUSE UDP-glucose 6-dehydrogenase OS=Mus musculus OX=10090 GN=Ugdh PE=1 SV=1	FALSE	2.8161	2.72023e-05	7.14832e-05	TRUE
O70492	Snx3	7	6	23.8428	23.9466	23.6925	23.7059	20.694	21.884	20.4599	21.95	21.1206	20.1719	20.2308	20.7469	21.201	20.2829	20.5534	20.9389	sp|O70492|SNX3_MOUSE Sorting nexin-3 OS=Mus musculus OX=10090 GN=Snx3 PE=1 SV=3	FALSE	2.94409	1.5865e-07	8.36519e-07	TRUE
O70503	Hsd17b12	12	12	21.3775	21.0528	21.098	21.1182	20.9241	19.7429	21.736	22.0486	21.6564	20.7349	20.364	21.6956	20.5545	21.664	21.0981	20.3587	sp|O70503|DHB12_MOUSE Very-long-chain 3-oxoacyl-CoA reductase OS=Mus musculus OX=10090 GN=Hsd17b12 PE=1 SV=1	FALSE	0.113458	0.762907	0.775484	FALSE
O88271	Cfdp1	3	3	24.3555	24.0123	24.3979	24.3298	19.6236	20.0773	21.0918	21.3773	21.9814	19.7399	21.0735	20.441	22.1425	22.0763	20.9319	20.3959	sp|O88271|CFDP1_MOUSE Craniofacial development protein 1 OS=Mus musculus OX=10090 GN=Cfdp1 PE=1 SV=1	FALSE	3.36118	3.21476e-06	1.10143e-05	TRUE
O88342	Wdr1	18	18	23.6468	22.7342	20.3397	23.8486	22.9147	21.0501	21.368	23.0673	22.709	20.3862	21.8103	20.1127	21.9542	21.4145	23.0803	21.2994	sp|O88342|WDR1_MOUSE WD repeat-containing protein 1 OS=Mus musculus OX=10090 GN=Wdr1 PE=1 SV=3	FALSE	0.878444	0.213619	0.238595	FALSE
O88477	Igf2bp1	23	22	23.0464	22.5555	24.1978	22.8783	22.6918	20.2181	21.9835	23.6224	21.0784	21.6887	22.414	21.3926	21.9704	20.9164	21.7796	21.3363	sp|O88477|IF2B1_MOUSE Insulin-like growth factor 2 mRNA-binding protein 1 OS=Mus musculus OX=10090 GN=Igf2bp1 PE=1 SV=1	FALSE	1.41182	0.0127107	0.016837	FALSE
O88569	Hnrnpa2b1	23	23	30.7302	30.4706	30.3553	30.6125	23.5881	23.1355	23.6249	24.9484	23.3641	22.9422	23.6027	23.58	23.7173	23.5429	22.5588	20.0904	sp|O88569|ROA2_MOUSE Heterogeneous nuclear ribonucleoproteins A2/B1 OS=Mus musculus OX=10090 GN=Hnrnpa2b1 PE=1 SV=2	FALSE	7.31756	5.37681e-09	5.2602e-08	TRUE
O88685	Psmc3	19	19	22.5205	21.9263	23.3857	22.8891	21.3691	20.383	20.1974	21.8991	20.181	20.4082	21.6217	19.8368	19.7579	20.4885	21.248	21.1986	sp|O88685|PRS6A_MOUSE 26S proteasome regulatory subunit 6A OS=Mus musculus OX=10090 GN=Psmc3 PE=1 SV=2	FALSE	1.96463	0.000242262	0.000490565	TRUE
O88796	Rpp30	7	7	23.3802	23.457	23.1728	20.7448	21.1661	20.7331	22.096	20.2898	21.2932	21.3238	21.6309	20.9414	20.7921	20.6288	21.1189	21.4083	sp|O88796|RPP30_MOUSE Ribonuclease P protein subunit p30 OS=Mus musculus OX=10090 GN=Rpp30 PE=1 SV=1	TRUE	1.5702	0.00250301	0.00390105	TRUE
O88844	Idh1	25	24	24.9406	24.8796	26.0216	25.6244	20.3575	19.8582	21.3347	20.485	21.5974	22.6984	21.0171	22.5742	21.531	25.2708	22.7179	22.772	sp|O88844|IDHC_MOUSE Isocitrate dehydrogenase [NADP] cytoplasmic OS=Mus musculus OX=10090 GN=Idh1 PE=1 SV=2	FALSE	3.51534	0.000421216	0.000797266	TRUE
O89086	Rbm3	10	10	27.5922	27.3235	28.3806	28.0786	22.2277	21.0362	20.7927	20.6137	21.0171	20.7521	19.9626	21.1602	20.8886	22.5582	20.9356	19.9696	sp|O89086|RBM3_MOUSE RNA-binding protein 3 OS=Mus musculus OX=10090 GN=Rbm3 PE=1 SV=1	FALSE	6.85087	1.19638e-10	2.78859e-09	TRUE
P00493	Hprt1	13	13	24.1127	24.3898	24.257	23.611	19.9577	21.8616	21.3693	21.2432	19.9392	21.7502	20.4437	21.0212	20.8883	21.5433	19.3577	21.4705	sp|P00493|HPRT_MOUSE Hypoxanthine-guanine phosphoribosyltransferase OS=Mus musculus OX=10090 GN=Hprt1 PE=1 SV=3	FALSE	3.18876	2.65511e-06	9.253e-06	TRUE
P02468	Lamc1	21	21	25.2429	24.8421	25.1594	24.9002	21.2759	19.4943	20.9733	21.0722	20.2481	20.737	23.3027	23.2112	20.8232	20.3655	19.4032	20.6473	sp|P02468|LAMC1_MOUSE Laminin subunit gamma-1 OS=Mus musculus OX=10090 GN=Lamc1 PE=1 SV=2	FALSE	4.07331	1.35129e-05	3.84999e-05	TRUE
P04918	Saa3	2	2	26.6262	25.2237	24.8233	20.3001	19.2641	21.4476	21.1	22.2937	20.2486	20.4769	20.947	20.4305	20.2415	21.0884	21.527	22.3237	sp|P04918|SAA3_MOUSE Serum amyloid A-3 protein OS=Mus musculus OX=10090 GN=Saa3 PE=1 SV=1	FALSE	3.29422	0.00186072	0.00299782	TRUE
P05064;A6ZI46	Aldoa;Aldoart1	30	28	28.784	28.5389	29.5503	29.1	28.4677	29.4708	29.08	29.5694	28.5983	28.8019	28.6091	28.3311	28.9963	27.6895	28.5262	28.3342	sp|P05064|ALDOA_MOUSE Fructose-bisphosphate aldolase A OS=Mus musculus OX=10090 GN=Aldoa PE=1 SV=2;tr|A6ZI46|A6ZI46_MOUSE Fructose-bisphosphate aldolase OS=Mus musculus OX=10090 GN=Aldoart1 PE=1 SV=1	FALSE	0.287086	0.340689	0.368361	FALSE
P05201	Got1	25	25	25.9353	25.4624	25.4876	25.6193	22.4548	23.7115	21.6146	22.7597	23.4963	24.0942	24.3651	21.0442	23.1454	23.51	22.7387	22.7266	sp|P05201|AATC_MOUSE Aspartate aminotransferase, cytoplasmic OS=Mus musculus OX=10090 GN=Got1 PE=1 SV=3	FALSE	2.6544	0.000108829	0.000243507	TRUE
P05202	Got2	17	17	25.2414	23.9788	25.1982	23.806	24.1234	23.9593	23.6683	23.8673	24.1249	21.6932	24.0108	24.0207	24.0226	24.4661	24.1901	23.7726	sp|P05202|AATM_MOUSE Aspartate aminotransferase, mitochondrial OS=Mus musculus OX=10090 GN=Got2 PE=1 SV=1	FALSE	0.729504	0.100001	0.117172	FALSE
P05213	Tuba1b	28	0	30.3724	30.1706	30.4109	30.3888	27.9216	28.7881	28.1655	28.6611	28.0607	27.8165	28.8652	27.9566	27.9913	27.8283	27.9972	27.5665	sp|P05213|TBA1B_MOUSE Tubulin alpha-1B chain OS=Mus musculus OX=10090 GN=Tuba1b PE=1 SV=2	FALSE	2.20082	6.43127e-08	3.9864e-07	TRUE
P06151	Ldha	30	28	26.472	27.0638	26.7456	26.487	26.6132	27.0917	27.2822	27.5928	19.8981	23.9066	27.5182	26.2347	26.6352	26.1133	26.4939	20.3544	sp|P06151|LDHA_MOUSE L-lactate dehydrogenase A chain OS=Mus musculus OX=10090 GN=Ldha PE=1 SV=3	FALSE	1.21425	0.39155	0.419444	FALSE
P06745	Gpi	32	32	21.7249	20.4341	21.3837	21.334	20.3604	21.9391	21.389	20.6453	20.3128	20.4062	20.4488	20.5017	19.4065	21.1914	19.9744	21.1837	sp|P06745|G6PI_MOUSE Glucose-6-phosphate isomerase OS=Mus musculus OX=10090 GN=Gpi PE=1 SV=4	FALSE	0.572562	0.152707	0.173423	FALSE
P07356	Anxa2	5	5	25.7996	26.7995	26.0684	25.8444	21.0155	21.605	21.0819	20.6778	20.3452	22.2621	21.5814	20.6223	21.0582	19.4505	21.5161	21.8403	sp|P07356|ANXA2_MOUSE Annexin A2 OS=Mus musculus OX=10090 GN=Anxa2 PE=1 SV=2	FALSE	5.03996	5.94724e-09	5.48768e-08	TRUE
P07901	Hsp90aa1	45	45	28.4551	28.4696	28.8644	28.4215	28.1042	27.6223	28.5218	29.103	27.5077	28.4217	29.005	27.9742	28.7568	27.5011	27.6532	26.7591	sp|P07901|HS90A_MOUSE Heat shock protein HSP 90-alpha OS=Mus musculus OX=10090 GN=Hsp90aa1 PE=1 SV=4	FALSE	0.475125	0.214732	0.239509	FALSE
P08003	Pdia4	35	35	24.15	23.4335	23.8218	25.2955	22.4661	22.8529	23.0204	22.8862	20.6746	21.2015	21.7723	22.3258	21.6897	20.5839	22.0805	21.6453	sp|P08003|PDIA4_MOUSE Protein disulfide-isomerase A4 OS=Mus musculus OX=10090 GN=Pdia4 PE=1 SV=3	FALSE	2.24192	0.000322283	0.000626063	TRUE
P08030	Aprt	12	12	25.166	24.9711	25.4687	25.7112	21.4107	20.3899	19.956	22.0517	19.859	20.755	20.2061	20.9503	20.7753	20.0118	21.2913	21.7856	sp|P08030|APT_MOUSE Adenine phosphoribosyltransferase OS=Mus musculus OX=10090 GN=Aprt PE=1 SV=2	FALSE	4.54236	1.1751e-08	9.26389e-08	TRUE
P08113	Hsp90b1	39	39	27.1273	27.3589	27.6736	27.6461	25.1795	24.7466	25.3458	25.8895	24.812	24.5415	25.4192	24.2154	25.4138	24.952	25.6061	24.5363	sp|P08113|ENPL_MOUSE Endoplasmin OS=Mus musculus OX=10090 GN=Hsp90b1 PE=1 SV=2	FALSE	2.39665	3.2968e-07	1.50393e-06	TRUE
P08228	Sod1	10	10	23.7019	23.9358	24.0107	23.9789	19.5756	20.6589	19.7269	21.8277	20.0974	21.5623	20.5921	21.0561	21.7346	20.73	21.8265	21.5896	sp|P08228|SODC_MOUSE Superoxide dismutase [Cu-Zn] OS=Mus musculus OX=10090 GN=Sod1 PE=1 SV=2	FALSE	2.992	4.97902e-06	1.58548e-05	TRUE
P08249	Mdh2	20	20	26.8311	26.7275	26.9479	26.8141	23.8606	20.4839	24.4296	24.0281	24.1318	24.1477	24.3208	24.0196	24.096	23.8917	24.3703	24.0331	sp|P08249|MDHM_MOUSE Malate dehydrogenase, mitochondrial OS=Mus musculus OX=10090 GN=Mdh2 PE=1 SV=3	FALSE	3.01241	7.51011e-05	0.000174734	TRUE
P08752;B2RSH2	Gnai2;Gnai1	18	10	23.1458	23.4252	23.2255	23.4394	23.8433	20.6888	23.7816	24.0804	21.4525	20.7699	23.8838	20.6803	19.5932	20.8991	23.7041	21.0653	sp|P08752|GNAI2_MOUSE Guanine nucleotide-binding protein G(i) subunit alpha-2 OS=Mus musculus OX=10090 GN=Gnai2 PE=1 SV=5;sp|B2RSH2|GNAI1_MOUSE Guanine nucleotide-binding protein G(i) subunit alpha-1 OS=Mus musculus OX=10090 GN=Gnai1 PE=1 SV=1	TRUE	1.27211	0.158012	0.178203	FALSE
P09055	Itgb1	14	14	24.8441	23.6931	24.5967	23.2825	20.7116	21.9807	20.9126	20.617	20.9596	21.4835	20.731	20.9068	20.6872	20.2919	21.6626	22.0997	sp|P09055|ITB1_MOUSE Integrin beta-1 OS=Mus musculus OX=10090 GN=Itgb1 PE=1 SV=1	FALSE	3.01707	6.83057e-07	2.84432e-06	TRUE
P09103	P4hb	35	35	24.8765	25.5277	26.8875	26.9348	21.3919	21.4824	21.9413	22.6644	21.4381	20.0141	22.1351	21.9636	22.8576	21.523	22.6386	21.487	sp|P09103|PDIA1_MOUSE Protein disulfide-isomerase OS=Mus musculus OX=10090 GN=P4hb PE=1 SV=2	FALSE	4.26187	3.85973e-07	1.70332e-06	TRUE
P09242	Alpl	14	14	27.4068	24.9518	27.2617	26.2602	21.4059	22.2625	20.5355	19.6395	22.3171	21.4736	20.8316	21.34	20.7572	20.8867	20.8058	20.885	sp|P09242|PPBT_MOUSE Alkaline phosphatase, tissue-nonspecific isozyme OS=Mus musculus OX=10090 GN=Alpl PE=1 SV=2	FALSE	5.37511	2.44257e-08	1.77086e-07	TRUE
P09405	Ncl	36	36	30.584	30.7447	31.052	31.0201	26.3154	24.3606	25.1842	26.7116	24.6496	25.9845	26.0242	25.7231	25.4	24.2816	25.6382	25.5058	sp|P09405|NUCL_MOUSE Nucleolin OS=Mus musculus OX=10090 GN=Ncl PE=1 SV=2	TRUE	5.36861	1.72109e-09	2.2183e-08	TRUE
P09411	Pgk1	23	23	22.6049	22.186	23.2873	22.5287	21.4535	20.4236	22.3919	21.5732	21.2737	21.7877	21.7055	20.8624	20.9968	21.4112	21.5013	20.8026	sp|P09411|PGK1_MOUSE Phosphoglycerate kinase 1 OS=Mus musculus OX=10090 GN=Pgk1 PE=1 SV=4	FALSE	1.30308	0.000585127	0.00106292	TRUE
P09803	Cdh1	13	13	26.1849	24.9779	26.2294	26.3769	21.3611	20.1487	20.3021	21.4593	21.8504	20.682	20.9674	23.9871	20.3185	21.776	23.8389	21.4945	sp|P09803|CADH1_MOUSE Cadherin-1 OS=Mus musculus OX=10090 GN=Cdh1 PE=1 SV=1	FALSE	4.42682	1.13881e-05	3.33833e-05	TRUE
P10126	Eef1a1	30	30	29.366	29.5968	29.7197	29.6481	29.0349	28.5283	29.5074	29.9225	28.9465	28.6369	29.9771	28.3195	29.5686	28.8997	29.228	28.4023	sp|P10126|EF1A1_MOUSE Elongation factor 1-alpha 1 OS=Mus musculus OX=10090 GN=Eef1a1 PE=1 SV=3	TRUE	0.501652	0.109512	0.127764	FALSE
P10639	Txn	10	10	21.6674	21.4513	21.7005	20.9947	21.0395	20.0016	20.029	19.1508	21.8299	21.1325	20.1395	21.0831	20.9625	20.4011	21.2851	21.8193	sp|P10639|THIO_MOUSE Thioredoxin OS=Mus musculus OX=10090 GN=Txn PE=1 SV=3	FALSE	0.713966	0.111712	0.129771	FALSE
P10711	Tcea1	14	14	25.0839	24.7048	25.2208	25.6359	21.5342	20.5039	21.072	20.9252	21.4605	22.4768	21.635	20.1806	20.9216	19.5633	20.5602	20.7989	sp|P10711|TCEA1_MOUSE Transcription elongation factor A protein 1 OS=Mus musculus OX=10090 GN=Tcea1 PE=1 SV=2	FALSE	4.19198	5.33738e-08	3.41256e-07	TRUE
P10852	Slc3a2	22	22	20.3748	21.6093	21.4603	20.6873	21.4342	20.8547	21.9613	21.911	20.5325	20.8644	21.885	21.9969	21.781	20.7879	21.697	21.5296	sp|P10852|4F2_MOUSE 4F2 cell-surface antigen heavy chain OS=Mus musculus OX=10090 GN=Slc3a2 PE=1 SV=1	FALSE	-0.403386	0.221912	0.247177	FALSE
P11031	Sub1	5	5	20.6983	22.7757	22.936	22.9474	20.3987	20.8163	20.099	21.7075	20.0893	19.4844	20.8459	20.3275	20.7281	20.2497	19.8538	20.1863	sp|P11031|TCP4_MOUSE Activated RNA polymerase II transcriptional coactivator p15 OS=Mus musculus OX=10090 GN=Sub1 PE=1 SV=3	TRUE	1.94048	0.000348998	0.000671532	TRUE
P11103	Parp1	27	27	25.0183	25.1557	24.2758	24.2186	21.4131	21.8294	22.4546	22.8323	21.583	20.2766	22.6167	20.1654	21.5369	20.8048	20.5684	20.2674	sp|P11103|PARP1_MOUSE Poly [ADP-ribose] polymerase 1 OS=Mus musculus OX=10090 GN=Parp1 PE=1 SV=3	FALSE	3.30472	1.29307e-05	3.71015e-05	TRUE
P11276	Fn1	15	15	22.0172	24.5419	20.3686	20.2067	24.4961	21.3959	25.2176	24.6534	21.3718	24.2745	21.0863	21.0692	20.8458	21.5532	21.4385	19.706	sp|P11276|FINC_MOUSE Fibronectin OS=Mus musculus OX=10090 GN=Fn1 PE=1 SV=4	FALSE	-0.475417	0.668792	0.685681	FALSE
P11352	Gpx1	10	10	23.7123	23.8903	24.5588	22.672	20.8706	20.0125	20.7988	21.5075	21.2442	20.6446	20.538	21.5467	20.4336	20.671	20.9742	19.5855	sp|P11352|GPX1_MOUSE Glutathione peroxidase 1 OS=Mus musculus OX=10090 GN=Gpx1 PE=1 SV=2	FALSE	2.97274	9.11878e-07	3.62963e-06	TRUE
P11440	Cdk1	15	13	25.1022	25.1805	24.2445	24.3155	20.8909	20.1795	21.2462	23.8372	20.307	19.2786	20.3997	21.3446	20.465	20.5123	20.1981	20.1127	sp|P11440|CDK1_MOUSE Cyclin-dependent kinase 1 OS=Mus musculus OX=10090 GN=Cdk1 PE=1 SV=3	FALSE	3.9797	9.15323e-06	2.76298e-05	TRUE
P11499	Hsp90ab1	63	44	29.6264	29.4838	29.7819	29.4881	28.8914	28.3029	29.664	29.9632	28.5942	28.739	30.016	28.4012	29.2021	28.6349	28.9224	28.1858	sp|P11499|HS90B_MOUSE Heat shock protein HSP 90-beta OS=Mus musculus OX=10090 GN=Hsp90ab1 PE=1 SV=3	FALSE	0.635301	0.0690977	0.083369	FALSE
P11983	Tcp1	34	34	24.7223	24.4933	25.3717	23.9497	23.9515	23.2361	24.5066	24.8685	24.0032	23.3292	24.3529	23.7621	24.3489	24.0143	24.5374	23.4563	sp|P11983|TCPA_MOUSE T-complex protein 1 subunit alpha OS=Mus musculus OX=10090 GN=Tcp1 PE=1 SV=3	FALSE	0.603675	0.0695528	0.0837936	FALSE
P12970	Rpl7a	21	21	29.4735	29.5819	29.418	29.582	27.7831	27.4675	28.0925	28.522	26.6645	27.3131	27.9803	27.119	27.7436	27.3676	27.7232	27.1823	sp|P12970|RL7A_MOUSE 60S ribosomal protein L7a OS=Mus musculus OX=10090 GN=Rpl7a PE=1 SV=2	TRUE	1.93394	2.67423e-06	9.27982e-06	TRUE
P13439	Umps	25	25	20.9723	21.8252	21.5171	21.157	22.4483	21.2949	20.157	21.8185	21.3839	20.9465	19.5548	21.3514	20.6291	21.2583	21.0416	20.0008	sp|P13439|UMPS_MOUSE Uridine 5-monophosphate synthase OS=Mus musculus OX=10090 GN=Umps PE=1 SV=3	FALSE	0.377461	0.388761	0.417558	FALSE
P13864	Dnmt1	29	29	26.5489	26.8886	26.7259	28.4126	20.2153	20.06	19.2402	21.9379	19.852	20.8125	21.0478	20.7106	20.7375	20.7162	20.8254	21.5174	sp|P13864|DNMT1_MOUSE DNA (cytosine-5)-methyltransferase 1 OS=Mus musculus OX=10090 GN=Dnmt1 PE=1 SV=5	FALSE	6.50456	5.56986e-10	9.83201e-09	TRUE
P14094	Atp1b1	5	5	23.2064	22.9154	23.1956	23.5828	19.9276	20.862	21.0464	23.517	20.4797	21.2965	23.2737	20.4132	21.5637	21.6839	20.4627	21.9124	sp|P14094|AT1B1_MOUSE Sodium/potassium-transporting ATPase subunit beta-1 OS=Mus musculus OX=10090 GN=Atp1b1 PE=1 SV=1	FALSE	1.85513	0.00606878	0.00866054	TRUE
P14115	Rpl27a	10	10	25.6995	25.4594	25.5291	25.5205	25.0253	24.2159	25.0887	25.448	24.3663	24.5322	24.9998	24.1212	24.6765	25.7574	25.207	24.8887	sp|P14115|RL27A_MOUSE 60S ribosomal protein L27a OS=Mus musculus OX=10090 GN=Rpl27a PE=1 SV=5	FALSE	0.691529	0.0171491	0.0224259	FALSE
P14131	Rps16	12	12	27.5272	27.8105	27.6649	28.0106	27.1486	26.6767	27.3388	26.9313	26.3781	25.5916	27.55	26.1526	25.7744	25.9774	26.6155	25.8609	sp|P14131|RS16_MOUSE 40S ribosomal protein S16 OS=Mus musculus OX=10090 GN=Rps16 PE=1 SV=4	TRUE	1.25365	0.00225826	0.00356059	TRUE
P14148	Rpl7	30	30	28.749	28.6901	28.3279	28.719	27.7103	26.9737	28.3781	28.9076	27.3566	27.4749	28.1969	27.0506	27.995	27.4982	26.8794	27.7678	sp|P14148|RL7_MOUSE 60S ribosomal protein L7 OS=Mus musculus OX=10090 GN=Rpl7 PE=1 SV=2	FALSE	0.939085	0.0101564	0.0137679	FALSE
P14152	Mdh1	12	12	20.5679	21.3456	20.0675	19.8856	20.4742	21.4291	20.4169	21.3858	20.9007	20.8382	20.9687	20.9971	21.2375	22.257	20.7237	21.185	sp|P14152|MDHC_MOUSE Malate dehydrogenase, cytoplasmic OS=Mus musculus OX=10090 GN=Mdh1 PE=1 SV=3	FALSE	-0.601171	0.0704287	0.084556	FALSE
P14206	Rpsa	15	15	28.521	28.9434	28.7038	28.8602	24.9497	24.8736	25.1061	25.2566	25.1858	25.4451	24.9918	25.189	25.0303	24.872	25.2797	22.2476	sp|P14206|RSSA_MOUSE 40S ribosomal protein SA OS=Mus musculus OX=10090 GN=Rpsa PE=1 SV=4	FALSE	3.88815	3.6407e-07	1.61544e-06	TRUE
P14211	Calr	20	20	25.3903	25.0429	25.3672	26.101	21.9066	24.1085	24.1266	23.4109	24.0449	23.6721	23.7002	23.8656	24.0245	21.4737	23.6533	23.7465	sp|P14211|CALR_MOUSE Calreticulin OS=Mus musculus OX=10090 GN=Calr PE=1 SV=1	FALSE	1.99756	0.000669165	0.00119259	TRUE
P14602	Hspb1	17	17	24.0212	24.0843	26.2529	26.5286	22.3644	23.4644	22.7953	22.1645	21.8254	20.4484	22.1817	21.1096	19.682	21.3594	21.129	20.3229	sp|P14602|HSPB1_MOUSE Heat shock protein beta-1 OS=Mus musculus OX=10090 GN=Hspb1 PE=1 SV=3	FALSE	3.65115	8.55326e-05	0.000196193	TRUE
P14685	Psmd3	21	21	22.1406	21.5243	22.2804	21.2288	19.8541	21.1016	21.5534	22.3409	20.6856	20.329	20.6733	20.8701	21.5696	20.7127	20.2506	21.0831	sp|P14685|PSMD3_MOUSE 26S proteasome non-ATPase regulatory subunit 3 OS=Mus musculus OX=10090 GN=Psmd3 PE=1 SV=3	FALSE	0.874862	0.032979	0.0414534	FALSE
P14733	Lmnb1	53	47	29.2999	29.1729	29.0901	29.1767	23.8549	24.5095	26.0161	27.1528	24.7669	25.2864	26.0498	24.5516	25.68	24.901	26.0451	24.9555	sp|P14733|LMNB1_MOUSE Lamin-B1 OS=Mus musculus OX=10090 GN=Lmnb1 PE=1 SV=3	FALSE	3.87077	8.49487e-07	3.44892e-06	TRUE
P14824	Anxa6	22	22	20.5365	20.2767	21.0261	21.0384	21.2716	20.2602	20.5464	21.4026	20.0586	21.7739	21.533	20.4909	20.4732	21.3681	21.9839	21.0701	sp|P14824|ANXA6_MOUSE Annexin A6 OS=Mus musculus OX=10090 GN=Anxa6 PE=1 SV=3	FALSE	-0.299938	0.391104	0.419444	FALSE
P14869	Rplp0	14	14	24.906	23.4145	25.2798	23.7466	23.0091	22.072	23.4345	22.7703	22.1601	21.3771	23.513	22.1632	23.6872	20.8823	22.2693	21.6185	sp|P14869|RLA0_MOUSE 60S acidic ribosomal protein P0 OS=Mus musculus OX=10090 GN=Rplp0 PE=1 SV=3	FALSE	1.92368	0.00217549	0.00343676	TRUE
P15864	Hist1h1c	12	4	29.5158	29.6287	29.5938	29.4649	29.2731	28.2733	29.7595	29.3626	28.6942	28.8361	28.8616	28.6925	29.3651	29.0809	28.9217	28.4958	sp|P15864|H12_MOUSE Histone H1.2 OS=Mus musculus OX=10090 GN=H1-2 PE=1 SV=2	FALSE	0.582755	0.017094	0.0224237	FALSE
P16125	Ldhb	18	18	24.374	23.8577	23.885	24.3095	21.73	22.9744	23.9333	23.1194	20.7852	21.3345	22.4185	21.4741	24.4191	24.106	23.0137	20.8867	sp|P16125|LDHB_MOUSE L-lactate dehydrogenase B chain OS=Mus musculus OX=10090 GN=Ldhb PE=1 SV=2	FALSE	1.59032	0.0290455	0.03669	FALSE
P16460	Ass1	25	25	21.3066	21.5391	22.3968	22.1105	22.0094	21.0873	21.7986	22.0089	21.1232	20.1927	21.9794	20.8858	20.7864	21.077	21.7642	20.3129	sp|P16460|ASSY_MOUSE Argininosuccinate synthase OS=Mus musculus OX=10090 GN=Ass1 PE=1 SV=1	FALSE	0.586132	0.125185	0.144389	FALSE
P16546	Sptan1	38	38	24.5103	23.3973	23.842	25.7138	21.7666	21.5097	20.5736	20.6045	20.3833	20.8476	20.1556	21.6962	20.9263	21.2562	20.9319	22.1103	sp|P16546|SPTN1_MOUSE Spectrin alpha chain, non-erythrocytic 1 OS=Mus musculus OX=10090 GN=Sptan1 PE=1 SV=4	FALSE	3.30237	1.30462e-06	5.02063e-06	TRUE
P16858;A0A1D5RLD8;S4R1W1	Gapdh;Gm3839	27	27	30.2518	30.3153	30.4312	30.4946	29.6148	29.7123	29.8829	30.0073	29.4652	29.6803	30.7123	29.6284	29.6794	29.5085	29.3309	29.4433	sp|P16858|G3P_MOUSE Glyceraldehyde-3-phosphate dehydrogenase OS=Mus musculus OX=10090 GN=Gapdh PE=1 SV=2;tr|A0A1D5RLD8|A0A1D5RLD8_MOUSE Glyceraldehyde-3-phosphate dehydrogenase OS=Mus musculus OX=10090 GN=Gm10358 PE=1 SV=1;tr|S4R1W1|S4R1W1_MOUSE Glyceralde	FALSE	0.651082	0.00385441	0.00575328	FALSE
P17182	Eno1	34	34	29.3563	29.1844	29.5708	29.5854	27.291	26.2665	27.288	27.5048	28.0396	27.3302	28.2734	27.0922	26.4554	26.5544	26.9028	27.2382	sp|P17182|ENOA_MOUSE Alpha-enolase OS=Mus musculus OX=10090 GN=Eno1 PE=1 SV=3	FALSE	2.23784	4.42315e-06	1.43198e-05	TRUE
P17225	Ptbp1	22	19	22.6528	22.5341	23.2815	22.933	20.7778	21.7098	20.1473	22.4851	22.3651	21.4031	22.833	21.2243	21.8129	22.1542	21.6056	21.538	sp|P17225|PTBP1_MOUSE Polypyrimidine tract-binding protein 1 OS=Mus musculus OX=10090 GN=Ptbp1 PE=1 SV=3	FALSE	1.17903	0.00958352	0.0130787	FALSE
P17742	Ppia	14	14	28.6438	28.4148	28.9669	28.605	23.6515	23.877	23.8487	24.5933	24.4688	23.8133	25.1057	24.6572	24.7695	24.256	24.1517	23.9782	sp|P17742|PPIA_MOUSE Peptidyl-prolyl cis-trans isomerase A OS=Mus musculus OX=10090 GN=Ppia PE=1 SV=2	FALSE	4.39337	3.57887e-11	1.21085e-09	TRUE
P17751	Tpi1	17	17	26.0864	25.3294	26.7619	25.8193	23.2336	22.6354	22.8483	22.7036	22.8201	21.4261	23.3425	22.2407	22.4649	22.8322	23.1386	22.8674	sp|P17751|TPIS_MOUSE Triosephosphate isomerase OS=Mus musculus OX=10090 GN=Tpi1 PE=1 SV=5	FALSE	3.28649	3.83375e-08	2.57273e-07	TRUE
P17918	Pcna	20	20	24.4054	23.5384	25.0315	25.4635	22.0531	21.0659	22.7158	22.0798	21.5499	21.156	23.0854	21.4227	20.6426	20.5304	22.0228	21.5677	sp|P17918|PCNA_MOUSE Proliferating cell nuclear antigen OS=Mus musculus OX=10090 GN=Pcna PE=1 SV=2	FALSE	2.952	1.43484e-05	4.05954e-05	TRUE
P18242	Ctsd	13	13	22.2111	21.2207	23.2989	22.0073	21.1938	21.9594	21.6001	21.7093	21.1884	20.9992	22.3026	19.7863	21.4775	21.7836	19.7317	21.9557	sp|P18242|CATD_MOUSE Cathepsin D OS=Mus musculus OX=10090 GN=Ctsd PE=1 SV=1	FALSE	0.877202	0.0857882	0.101545	FALSE
P18760	Cfl1	12	12	27.1265	26.9461	26.994	26.9291	23.8025	25.5147	24.3475	24.8628	25.3337	23.5645	26.227	25.585	25.1609	24.4559	25.1564	24.5361	sp|P18760|COF1_MOUSE Cofilin-1 OS=Mus musculus OX=10090 GN=Cfl1 PE=1 SV=3	FALSE	2.12002	0.000100791	0.000227972	TRUE
P19096	Fasn	101	101	24.0874	25.2861	24.955	24.9049	23.7496	24.1291	23.6573	24.5395	23.8692	23.9939	23.7176	24.4738	25.0388	24.7564	25.184	24.5842	sp|P19096|FAS_MOUSE Fatty acid synthase OS=Mus musculus OX=10090 GN=Fasn PE=1 SV=2	FALSE	0.500535	0.12034	0.139395	FALSE
P19253	Rpl13a	8	8	26.796	26.937	26.4203	26.3874	25.1562	24.7464	24.8183	24.4127	25.5804	24.6878	25.8663	25.4063	26.4332	25.6913	26.4527	25.5886	sp|P19253|RL13A_MOUSE 60S ribosomal protein L13a OS=Mus musculus OX=10090 GN=Rpl13a PE=1 SV=4	FALSE	1.23182	0.00324668	0.00491847	TRUE
P20029	Hspa5	36	36	29.3305	29.1491	29.6017	29.6356	25.2873	25.4735	25.8553	26.629	26.1056	25.6951	26.424	26.2805	24.6595	24.5065	25.7635	24.9901	sp|P20029|BIP_MOUSE Endoplasmic reticulum chaperone BiP OS=Mus musculus OX=10090 GN=Hspa5 PE=1 SV=3	FALSE	3.79008	3.99686e-08	2.66021e-07	TRUE
P20152	Vim	43	39	31.0371	30.6779	30.7894	30.7325	29.2325	29.6598	27.4509	29.514	29.9077	29.3838	28.4108	28.9374	28.8837	29.1756	29.3325	29.3789	sp|P20152|VIME_MOUSE Vimentin OS=Mus musculus OX=10090 GN=Vim PE=1 SV=3	FALSE	1.70358	0.000166503	0.000353929	TRUE
P21107	Tpm3	3	3	20.4502	25.6398	24.7685	24.3273	20.4039	20.345	20.5543	20.5545	20.3561	20.6941	21.4086	21.3032	20.6719	20.9647	21.7557	21.3013	sp|P21107|TPM3_MOUSE Tropomyosin alpha-3 chain OS=Mus musculus OX=10090 GN=Tpm3 PE=1 SV=3	FALSE	2.93699	0.000550526	0.00100909	TRUE
P23116	Eif3a	49	49	22.1326	22.0919	21.812	21.8581	19.8784	20.3486	20.4888	22.3117	19.4429	21.308	22.3416	22.0996	20.9416	20.2928	23.0771	20.7532	sp|P23116|EIF3A_MOUSE Eukaryotic translation initiation factor 3 subunit A OS=Mus musculus OX=10090 GN=Eif3a PE=1 SV=5	TRUE	0.866613	0.155739	0.176128	FALSE
P23198	Cbx3	7	5	25.782	25.2592	25.8107	26.039	21.5257	20.7849	22.7657	20.4132	21.6006	21.0825	22.9426	21.4654	20.3876	21.2318	21.2961	21.8832	sp|P23198|CBX3_MOUSE Chromobox protein homolog 3 OS=Mus musculus OX=10090 GN=Cbx3 PE=1 SV=2	FALSE	4.27446	7.17038e-08	4.34504e-07	TRUE
P24270	Cat	17	17	24.6533	24.2684	24.4363	24.7172	19.4157	20.3304	23.4519	20.4179	23.3475	20.8221	23.2237	21.3398	20.9129	23.6079	23.4476	23.7639	sp|P24270|CATA_MOUSE Catalase OS=Mus musculus OX=10090 GN=Cat PE=1 SV=4	FALSE	2.51204	0.00848807	0.0117017	FALSE
P24288	Bcat1	17	17	26.0456	26.4857	26.3667	26.3128	21.2497	21.2338	21.2359	22.6705	21.2162	20.6891	22.6812	21.7858	20.4022	21.0736	22.3761	21.1606	sp|P24288|BCAT1_MOUSE Branched-chain-amino-acid aminotransferase, cytosolic OS=Mus musculus OX=10090 GN=Bcat1 PE=1 SV=2	FALSE	4.82146	5.02923e-09	5.10063e-08	TRUE
P24472	Gsta4	14	14	22.5318	23.0906	23.2727	22.6539	22.498	23.0955	20.2323	23.51	22.1627	20.22	23.9748	22.8671	19.827	20.3121	19.7935	20.9087	sp|P24472|GSTA4_MOUSE Glutathione S-transferase A4 OS=Mus musculus OX=10090 GN=Gsta4 PE=1 SV=3	FALSE	1.27046	0.134988	0.154163	FALSE
P24547	Impdh2	25	24	28.17	27.799	28.2035	28.1375	23.117	23.2335	23.4156	23.5939	23.7869	23.8188	24.3659	23.1472	23.95	23.7247	24.0468	23.9035	sp|P24547|IMDH2_MOUSE Inosine-5-monophosphate dehydrogenase 2 OS=Mus musculus OX=10090 GN=Impdh2 PE=1 SV=2	FALSE	4.40218	3.76456e-12	2.3514e-10	TRUE
P24788	Cdk11b	6	6	23.1633	23.3207	21.279	23.2451	21.2855	21.1391	20.493	21.3222	20.1314	19.684	20.6987	20.6931	21.4166	21.1542	21.1958	21.38	sp|P24788|CD11B_MOUSE Cyclin-dependent kinase 11B OS=Mus musculus OX=10090 GN=Cdk11b PE=1 SV=2	FALSE	1.86922	0.000260073	0.00052143	TRUE
P25206	Mcm3	44	44	27.6014	27.5005	27.303	27.4404	23.3632	20.2138	23.9166	25.3574	23.0004	22.7035	24.355	21.3098	21.0403	20.114	19.6147	20.132	sp|P25206|MCM3_MOUSE DNA replication licensing factor MCM3 OS=Mus musculus OX=10090 GN=Mcm3 PE=1 SV=2	FALSE	5.36793	8.93892e-05	0.000203888	TRUE
P25444	Rps2	19	19	29.222	29.3841	29.094	28.8853	27.184	27.7645	27.6497	28.766	26.8976	27.0139	27.4517	27.0426	27.8379	27.3782	27.5903	27.2954	sp|P25444|RS2_MOUSE 40S ribosomal protein S2 OS=Mus musculus OX=10090 GN=Rps2 PE=1 SV=3	TRUE	1.65703	1.994e-05	5.41514e-05	TRUE
P25976	Ubtf	10	10	26.7705	26.8189	26.423	26.5455	21.001	20.6744	20.1632	19.9998	21.6306	20.4786	20.3399	19.4216	22.2337	20.7844	20.8209	20.4023	sp|P25976|UBF1_MOUSE Nucleolar transcription factor 1 OS=Mus musculus OX=10090 GN=Ubtf PE=1 SV=1	FALSE	5.97693	2.81721e-10	5.86558e-09	TRUE
P26040	Ezr	20	19	26.4742	26.1309	26.2698	26.3841	23.5737	21.4116	21.199	23.9864	23.589	22.3166	23.377	19.95	24.4724	23.8992	23.6353	21.9987	sp|P26040|EZRI_MOUSE Ezrin OS=Mus musculus OX=10090 GN=Ezr PE=1 SV=3	FALSE	3.53065	0.000206617	0.000430187	TRUE
P26041	Msn	34	23	26.4716	25.8781	26.9724	25.7427	24.1029	24.3544	24.2549	24.1571	24.1726	24.1457	24.2711	24.2597	24.2334	23.3337	23.835	23.4751	sp|P26041|MOES_MOUSE Moesin OS=Mus musculus OX=10090 GN=Msn PE=1 SV=3	FALSE	2.21655	1.22128e-07	6.7461e-07	TRUE
P26043	Rdx	15	15	22.7302	22.9312	23.0822	23.1409	20.9883	20.9384	22.7555	20.8299	20.5467	19.9914	20.6847	20.2418	22.0032	21.669	20.6987	21.2226	sp|P26043|RADI_MOUSE Radixin OS=Mus musculus OX=10090 GN=Rdx PE=1 SV=3	FALSE	1.92361	0.00027034	0.000533121	TRUE
P26231	Ctnna1	39	33	22.1413	23.3441	22.4338	22.6667	21.2161	20.8459	20.0482	24.1933	20.8507	24.5168	21.1532	21.7437	20.888	23.5471	20.7684	22.0673	sp|P26231|CTNA1_MOUSE Catenin alpha-1 OS=Mus musculus OX=10090 GN=Ctnna1 PE=1 SV=1	FALSE	0.826596	0.297938	0.325606	FALSE
P26350	Ptma	8	8	22.3019	22.8208	22.8279	22.5266	21.0908	20.4597	20.2613	21.0885	21.5832	20.7812	21.7236	21.0153	19.8038	20.2542	20.9785	20.8977	sp|P26350|PTMA_MOUSE Prothymosin alpha OS=Mus musculus OX=10090 GN=Ptma PE=1 SV=2	FALSE	1.79115	2.66982e-05	7.03862e-05	TRUE
P26369	U2af2	13	13	22.1993	21.2337	22.8183	25.3854	20.5661	20.1932	19.9364	20.8006	19.3595	21.0905	20.419	20.9755	20.5944	21.005	20.6356	21.2563	sp|P26369|U2AF2_MOUSE Splicing factor U2AF 65 kDa subunit OS=Mus musculus OX=10090 GN=U2af2 PE=1 SV=3	FALSE	2.33984	0.000783828	0.00137469	TRUE
P26443	Glud1	22	22	22.0002	22.2085	22.7022	23.085	23.5589	21.8902	23.471	23.1675	23.4067	23.4316	23.1355	23.5449	21.2609	20.928	23.1693	23.1138	sp|P26443|DHE3_MOUSE Glutamate dehydrogenase 1, mitochondrial OS=Mus musculus OX=10090 GN=Glud1 PE=1 SV=1	FALSE	-0.340857	0.501079	0.524325	FALSE
P26516	Psmd7	14	14	21.6422	21.6019	20.964	21.7626	21.0252	21.532	20.938	21.1934	20.313	21.6603	20.5027	20.1629	20.5776	20.681	21.3284	21.3933	sp|P26516|PSMD7_MOUSE 26S proteasome non-ATPase regulatory subunit 7 OS=Mus musculus OX=10090 GN=Psmd7 PE=1 SV=2	FALSE	0.550352	0.0611828	0.0739811	FALSE
P26638	Sars	20	20	22.9301	21.6777	21.9775	21.8823	21.1625	20.8078	22.1601	22.7589	21.2623	20.8819	22.2808	21.1706	19.9885	21.6477	22.688	19.2381	sp|P26638|SYSC_MOUSE Serine--tRNA ligase, cytoplasmic OS=Mus musculus OX=10090 GN=Sars1 PE=1 SV=3	FALSE	0.779608	0.186281	0.208635	FALSE
P27048;P63163	Snrpb;Snrpn	8	8	25.6576	26.3343	25.4539	26.1019	23.7654	24.2681	20.9569	23.8366	21.5102	20.7464	21.605	20.9395	20.6754	21.273	19.8993	21.3669	sp|P27048|RSMB_MOUSE Small nuclear ribonucleoprotein-associated protein B OS=Mus musculus OX=10090 GN=Snrpb PE=1 SV=1;sp|P63163|RSMN_MOUSE Small nuclear ribonucleoprotein-associated protein N OS=Mus musculus OX=10090 GN=Snrpn PE=1 SV=1	FALSE	4.15005	5.86933e-05	0.000142938	TRUE
P27546	Map4	22	22	25.0291	24.058	23.9566	24.1216	19.3041	27.7767	24.0167	24.6377	22.0265	23.6098	23.9603	24.4428	20.4434	19.8253	21.5108	20.187	sp|P27546|MAP4_MOUSE Microtubule-associated protein 4 OS=Mus musculus OX=10090 GN=Map4 PE=1 SV=3	FALSE	1.64627	0.224523	0.249402	FALSE
P27659	Rpl3	28	28	28.0241	28.1279	28.5052	28.0812	27.5651	27.1544	27.9105	28.6367	26.8338	27.0567	27.6554	27.0201	27.3218	26.7501	26.7182	26.3417	sp|P27659|RL3_MOUSE 60S ribosomal protein L3 OS=Mus musculus OX=10090 GN=Rpl3 PE=1 SV=3	TRUE	0.937548	0.0117242	0.0157553	FALSE
P27661	H2afx	3	1	28.8668	27.59	28.7895	28.347	21.4316	21.6862	20.663	21.1607	20.5272	21.0763	21.2344	20.9837	21.6433	20.599	21.4606	21.6415	sp|P27661|H2AX_MOUSE Histone H2AX OS=Mus musculus OX=10090 GN=H2ax PE=1 SV=2	FALSE	7.2227	1.52299e-13	4.12222e-11	TRUE
P27773	Pdia3	31	31	28.121	27.6712	28.2131	28.3686	24.6051	24.8071	25.0942	25.1673	24.184	24.4409	25.1562	24.9682	21.6924	24.2324	24.8082	20.673	sp|P27773|PDIA3_MOUSE Protein disulfide-isomerase A3 OS=Mus musculus OX=10090 GN=Pdia3 PE=1 SV=2	FALSE	3.94106	0.000110979	0.000247569	TRUE
P28352	Apex1	14	14	27.5471	27.1397	27.2852	28.1058	21.3361	21.0019	20.555	20.6066	20.5588	20.2593	24.4314	20.8775	20.6859	20.5867	20.3779	20.7773	sp|P28352|APEX1_MOUSE DNA-(apurinic or apyrimidinic site) endonuclease OS=Mus musculus OX=10090 GN=Apex1 PE=1 SV=2	TRUE	6.51491	2.29298e-08	1.67739e-07	TRUE
P28656	Nap1l1	15	13	26.4545	25.4341	25.9159	26.1995	20.931	19.3745	20.1884	19.8586	21.1699	20.831	23.4466	21.1267	20.6488	20.6914	21.5934	21.7384	sp|P28656|NP1L1_MOUSE Nucleosome assembly protein 1-like 1 OS=Mus musculus OX=10090 GN=Nap1l1 PE=1 SV=2	FALSE	5.03442	2.31812e-07	1.11897e-06	TRUE
P28658	Atxn10	21	21	20.4413	20.444	20.2163	19.3465	20.8948	21.4622	22.3157	20.9448	21.072	20.3123	21.1245	20.4191	21.2224	21.4989	21.3418	20.9721	sp|P28658|ATX10_MOUSE Ataxin-10 OS=Mus musculus OX=10090 GN=Atxn10 PE=1 SV=2	FALSE	-1.01968	0.00445222	0.00654929	FALSE
P28659	Celf1	12	12	21.5572	23.3109	23.9111	23.648	20.1665	21.0817	21.3658	21.5754	20.0179	21.0011	21.0552	20.7442	18.4941	21.1575	21.4251	20.9729	sp|P28659|CELF1_MOUSE CUGBP Elav-like family member 1 OS=Mus musculus OX=10090 GN=Celf1 PE=1 SV=2	FALSE	2.35204	0.000475623	0.00089193	TRUE
P29341	Pabpc1	29	16	26.7515	26.7123	26.6253	26.66	24.4846	19.5721	24.3778	24.7185	23.6816	22.4355	24.4957	23.7979	24.7658	23.0947	23.0742	23.8782	sp|P29341|PABP1_MOUSE Polyadenylate-binding protein 1 OS=Mus musculus OX=10090 GN=Pabpc1 PE=1 SV=2	FALSE	3.1559	0.000783842	0.00137469	TRUE
P29758	Oat	17	17	24.9233	24.6132	24.9008	25.5726	20.0151	20.9667	21.0079	21.7675	21.6751	20.9697	20.6177	20.3075	20.6961	20.4456	22.8079	21.3687	sp|P29758|OAT_MOUSE Ornithine aminotransferase, mitochondrial OS=Mus musculus OX=10090 GN=Oat PE=1 SV=1	FALSE	3.94871	1.29577e-07	7.10923e-07	TRUE
P30416	Fkbp4	38	38	27.7294	27.2458	28.1836	27.7103	25.6862	24.9307	25.3306	27.6488	25.5174	24.9518	26.2894	25.4181	26.3195	25.3237	25.7491	25.1427	sp|P30416|FKBP4_MOUSE Peptidyl-prolyl cis-trans isomerase FKBP4 OS=Mus musculus OX=10090 GN=Fkbp4 PE=1 SV=5	FALSE	2.02493	0.00018615	0.000392608	TRUE
P30681	Hmgb2	12	10	28.8458	28.2787	28.582	28.985	23.9287	21.5667	23.8706	22.9642	23.5087	20.7128	23.8134	23.8184	20.7475	21.4915	23.2106	23.4051	sp|P30681|HMGB2_MOUSE High mobility group protein B2 OS=Mus musculus OX=10090 GN=Hmgb2 PE=1 SV=3	TRUE	5.9197	2.80872e-07	1.31073e-06	TRUE
P31266	Rbpj	7	7	23.6035	23.3639	23.2125	23.19	21.3003	20.5437	21.0189	21.5564	21.3105	20.1464	20.495	21.2409	19.9594	20.98	19.6709	20.7767	sp|P31266|SUH_MOUSE Recombining binding protein suppressor of hairless OS=Mus musculus OX=10090 GN=Rbpj PE=1 SV=1	TRUE	2.59255	7.7682e-07	3.21825e-06	TRUE
P32037	Slc2a3	11	11	23.5862	20.8927	23.6623	23.5055	24.5435	21.0397	24.5458	25.1463	21.8576	21.0552	24.451	21.9211	20.6875	21.1905	19.5348	21.74	sp|P32037|GTR3_MOUSE Solute carrier family 2, facilitated glucose transporter member 3 OS=Mus musculus OX=10090 GN=Slc2a3 PE=1 SV=1	FALSE	0.602269	0.563513	0.584384	FALSE
P32067	Ssb	17	17	25.196	24.7675	24.8452	23.7045	19.9632	20.596	20.3966	22.6877	21.2441	20.919	21.5044	20.7445	21.0556	21.4287	20.4542	21.2204	sp|P32067|LA_MOUSE Lupus La protein homolog OS=Mus musculus OX=10090 GN=Ssb PE=1 SV=1	FALSE	3.61047	2.95544e-07	1.37132e-06	TRUE
P32261	Serpinc1	2	2	27.5458	27.9119	27.7708	28.2768	28.9362	30.2286	28.8864	29.1952	19.7326	29.3077	29.1627	29.7618	30.1881	30.2261	29.5408	30.3073	sp|P32261|ANT3_MOUSE Antithrombin-III OS=Mus musculus OX=10090 GN=Serpinc1 PE=1 SV=1	FALSE	-0.913125	0.548909	0.569966	FALSE
P32921	Wars	14	14	21.2725	22.2359	22.3246	20.5754	20.0636	20.7482	21.806	21.6649	20.8576	20.7563	21.9677	21.4326	20.5186	20.3284	21.0452	21.3951	sp|P32921|SYWC_MOUSE Tryptophan--tRNA ligase, cytoplasmic OS=Mus musculus OX=10090 GN=Wars1 PE=1 SV=2	FALSE	0.553421	0.169604	0.190482	FALSE
P34022	Ranbp1	7	7	24.725	23.4438	23.5752	24.3746	20.8553	21.0932	20.6478	20.3733	21.6593	21.1951	23.6051	20.3594	20.107	20.6583	22.6173	19.716	sp|P34022|RANG_MOUSE Ran-specific GTPase-activating protein OS=Mus musculus OX=10090 GN=Ranbp1 PE=1 SV=2	FALSE	2.95574	0.00018276	0.000386461	TRUE
P34884	Mif	4	4	25.5569	25.1279	25.7847	25.4565	20.0208	20.5749	21.596	20.9696	20.7818	21.1787	21.2995	20.9203	21.3749	21.1125	21.0379	21.3079	sp|P34884|MIF_MOUSE Macrophage migration inhibitory factor OS=Mus musculus OX=10090 GN=Mif PE=1 SV=2	FALSE	4.46694	1.24718e-11	5.62618e-10	TRUE
P35278	Rab5c	6	4	23.7729	23.9485	23.6891	23.6851	21.6565	21.4143	21.3145	21.4895	20.7163	21.0761	21.001	20.8108	18.5752	19.8632	22.2341	21.245	sp|P35278|RAB5C_MOUSE Ras-related protein Rab-5C OS=Mus musculus OX=10090 GN=Rab5c PE=1 SV=2	FALSE	2.82421	4.31717e-05	0.000109891	TRUE
P35486	Pdha1	16	16	25.3174	24.8269	24.9448	24.6587	25.2469	26.186	26.0692	25.8272	24.2991	25.6092	24.6832	23.7611	23.4438	21.1709	23.4581	23.7557	sp|P35486|ODPA_MOUSE Pyruvate dehydrogenase E1 component subunit alpha, somatic form, mitochondrial OS=Mus musculus OX=10090 GN=Pdha1 PE=1 SV=1	TRUE	0.477715	0.533595	0.555486	FALSE
P35550	Fbl	13	11	27.2645	27.4252	26.9306	27.5054	23.0779	21.9604	21.2088	23.7809	20.2405	20.7475	20.7239	21.0022	21.3896	21.9674	22.2029	20.8335	sp|P35550|FBRL_MOUSE rRNA 2-O-methyltransferase fibrillarin OS=Mus musculus OX=10090 GN=Fbl PE=1 SV=2	TRUE	5.68678	4.90262e-08	3.21042e-07	TRUE
P35564	Canx	18	18	26.1253	25.5852	26.6039	26.4947	23.0382	20.9548	20.4038	20.5575	20.4289	21.2748	21.4175	21.9925	22.5219	20.9277	23.1508	20.4687	sp|P35564|CALX_MOUSE Calnexin OS=Mus musculus OX=10090 GN=Canx PE=1 SV=1	FALSE	4.7742	3.59005e-07	1.60171e-06	TRUE
P35700	Prdx1	19	18	28.6309	28.6412	28.9437	28.727	26.0398	25.7617	25.7731	25.8197	26.1611	25.8622	25.8134	25.4246	25.8451	25.7118	26.1795	25.5909	sp|P35700|PRDX1_MOUSE Peroxiredoxin-1 OS=Mus musculus OX=10090 GN=Prdx1 PE=1 SV=1	FALSE	2.90379	6.31021e-13	8.53982e-11	TRUE
P35979	Rpl12	9	9	25.8509	25.1355	26.0682	26.1727	24.0027	22.9004	23.0544	24.0971	23.3449	22.2402	24.1381	20.203	24.2022	24.0383	24.344	21.3434	sp|P35979|RL12_MOUSE 60S ribosomal protein L12 OS=Mus musculus OX=10090 GN=Rpl12 PE=1 SV=2	TRUE	2.64773	0.00163493	0.00267653	TRUE
P35980	Rpl18	11	11	30.2142	30.2391	30.423	30.3789	29.4442	29.9091	29.3419	28.8237	30.3848	28.9058	29.0474	29.1731	30.0284	29.9259	29.8638	29.2576	sp|P35980|RL18_MOUSE 60S ribosomal protein L18 OS=Mus musculus OX=10090 GN=Rpl18 PE=1 SV=3	TRUE	0.804991	0.00742102	0.0104277	FALSE
P37913	Lig1	28	28	22.2597	22.4673	22.805	23.665	20.8352	22.0931	21.014	23.121	21.0647	21.2502	20.9784	20.6768	21.4444	20.7261	21.399	21.5081	sp|P37913|DNLI1_MOUSE DNA ligase 1 OS=Mus musculus OX=10090 GN=Lig1 PE=1 SV=2	FALSE	1.45667	0.00213803	0.00338417	TRUE
P38647	Hspa9	37	37	27.4746	27.2441	27.6137	27.6676	26.8352	27.8456	27.0837	26.6151	26.2602	27.9844	26.6915	25.8699	27.539	27.0449	26.9066	26.5331	sp|P38647|GRP75_MOUSE Stress-70 protein, mitochondrial OS=Mus musculus OX=10090 GN=Hspa9 PE=1 SV=3	TRUE	0.565882	0.10088	0.118033	FALSE
P40124	Cap1	27	27	22.3289	20.2891	20.7268	20.9956	20.961	20.8604	21.4464	22.4445	20.9024	21.1262	22.3573	21.273	21.6339	20.7267	22.919	22.2007	sp|P40124|CAP1_MOUSE Adenylyl cyclase-associated protein 1 OS=Mus musculus OX=10090 GN=Cap1 PE=1 SV=4	FALSE	-0.485889	0.291582	0.31952	FALSE
P40142	Tkt	39	39	28.965	29.3924	29.2232	29.0071	26.4671	25.8921	26.4346	27.3044	26.31	26.5705	26.8829	25.3689	25.8936	25.0127	26.456	26.1791	sp|P40142|TKT_MOUSE Transketolase OS=Mus musculus OX=10090 GN=Tkt PE=1 SV=1	FALSE	2.91593	3.46065e-07	1.55251e-06	TRUE
P41105	Rpl28	8	8	25.8755	26.1859	26.1221	26.0415	25.9276	24.9342	25.4775	26.8683	25.2069	26.1377	26.5053	25.597	25.8823	25.8581	25.7987	25.826	sp|P41105|RL28_MOUSE 60S ribosomal protein L28 OS=Mus musculus OX=10090 GN=Rpl28 PE=1 SV=2	FALSE	0.221252	0.426556	0.454546	FALSE
P42208	2002-09-01	15	15	23.2014	23.381	23.7924	23.3163	19.3913	20.4892	20.5001	21.419	21.2913	22.0966	20.7247	20.339	20.6577	20.7007	20.9639	21.2568	sp|P42208|SEPT2_MOUSE Septin-2 OS=Mus musculus OX=10090 GN=Septin2 PE=1 SV=2	FALSE	2.60359	3.19349e-06	1.09878e-05	TRUE
P42932	Cct8	41	41	22.003	22.1451	24.3406	22.032	22.1185	21.1523	22.9092	23.0905	21.661	22.6101	22.8916	21.8654	23.1432	21.5299	22.6128	20.5173	sp|P42932|TCPQ_MOUSE T-complex protein 1 subunit theta OS=Mus musculus OX=10090 GN=Cct8 PE=1 SV=3	FALSE	0.455047	0.403016	0.430591	FALSE
P43247	Msh2	38	38	23.9094	23.3395	24.1654	25.1171	21.3494	19.5266	23.1772	21.98	20.7179	20.2564	21.7557	21.5647	20.8847	20.3588	20.1786	20.9023	sp|P43247|MSH2_MOUSE DNA mismatch repair protein Msh2 OS=Mus musculus OX=10090 GN=Msh2 PE=1 SV=1	FALSE	3.07849	5.45744e-05	0.000134286	TRUE
P43274	Hist1h1e	5	5	25.6677	26.1719	25.3024	26.126	20.5923	20.9787	20.646	21.2634	21	21.6659	21.4452	21.4538	19.9867	19.8255	21.294	20.787	sp|P43274|H14_MOUSE Histone H1.4 OS=Mus musculus OX=10090 GN=H1-4 PE=1 SV=2	FALSE	4.90547	3.0662e-10	6.22438e-09	TRUE
P43275	Hist1h1a	7	7	27.4152	27.8529	28.1336	27.1045	27.591	26.6103	28.374	27.2175	27.64	26.605	27.0242	26.3431	19.0508	26.7045	26.5083	27.3195	sp|P43275|H11_MOUSE Histone H1.1 OS=Mus musculus OX=10090 GN=H1-1 PE=1 SV=2	FALSE	1.21089	0.341748	0.369015	FALSE
P43276	Hist1h1b	11	11	27.6911	28.0824	28.0634	27.9383	26.9259	26.2847	27.1928	25.6449	26.666	27.4382	26.9915	26.5134	27.0919	25.612	26.6415	26.7546	sp|P43276|H15_MOUSE Histone H1.5 OS=Mus musculus OX=10090 GN=H1-5 PE=1 SV=2	TRUE	1.29734	0.000605446	0.00109493	TRUE
P43277	Hist1h1d	3	3	26.2103	26.2233	25.9608	25.9831	26.2407	20.3813	26.3363	25.8641	26.1322	26.2471	20.9558	26.3199	21.174	20.6902	20.9562	26.3563	sp|P43277|H13_MOUSE Histone H1.3 OS=Mus musculus OX=10090 GN=H1-3 PE=1 SV=2	FALSE	2.12321	0.157995	0.178203	FALSE
P46471	Psmc2	20	20	24.8233	25.1481	24.8805	24.8475	24.0727	24.143	25.2201	24.5392	21.6842	20.1061	20.1741	20.0528	21.7784	19.4095	21.1775	20.1542	sp|P46471|PRS7_MOUSE 26S proteasome regulatory subunit 7 OS=Mus musculus OX=10090 GN=Psmc2 PE=1 SV=5	FALSE	3.04891	0.0122382	0.0163176	FALSE
P46664	Adss	18	18	23.1456	23.1402	23.3382	23.4741	20.2728	21.0556	21.0207	20.2952	21.2029	20.8457	21.0769	21.0189	21.3331	20.492	20.5505	21.1379	sp|P46664|PURA2_MOUSE Adenylosuccinate synthetase isozyme 2 OS=Mus musculus OX=10090 GN=Adss2 PE=1 SV=2	FALSE	2.41603	4.67117e-09	4.86281e-08	TRUE
P46735	Myo1b	10	10	24.0036	25.2603	24.6222	24.7658	21.444	20.684	20.9253	21.9498	21.0158	20.6319	21.357	21.7434	21.2049	20.4562	21.3393	21.1612	sp|P46735|MYO1B_MOUSE Unconventional myosin-Ib OS=Mus musculus OX=10090 GN=Myo1b PE=1 SV=3	FALSE	3.50359	2.97236e-09	3.35216e-08	TRUE
P46935	Nedd4	24	22	21.0146	20.5373	20.9321	20.627	21.6709	19.9648	21.9916	21.8973	20.7399	19.9131	21.0782	20.5397	21.2857	21.2806	22.4362	20.4542	sp|P46935|NEDD4_MOUSE E3 ubiquitin-protein ligase NEDD4 OS=Mus musculus OX=10090 GN=Nedd4 PE=1 SV=3	FALSE	-0.326599	0.4473	0.474781	FALSE
P47738	Aldh2	19	19	22.3544	22.9473	22.4873	23.6121	22.5353	20.481	20.7144	22.5222	19.7467	20.5661	21.1548	20.796	20.1634	19.9423	20.6152	20.7696	sp|P47738|ALDH2_MOUSE Aldehyde dehydrogenase, mitochondrial OS=Mus musculus OX=10090 GN=Aldh2 PE=1 SV=1	FALSE	2.01637	0.000826606	0.00143114	TRUE
P47754	Capza2	11	9	22.2171	25.6602	25.6713	25.8718	20.8803	21.5828	21.7881	22.1472	21.6248	19.5732	22.1372	20.2198	24.3383	22.1901	23.7979	21.2075	sp|P47754|CAZA2_MOUSE F-actin-capping protein subunit alpha-2 OS=Mus musculus OX=10090 GN=Capza2 PE=1 SV=3	FALSE	3.06451	0.00239126	0.00374846	TRUE
P47791	Gsr	15	15	26.189	26.5475	26.3002	26.6078	23.6112	20.6179	23.8722	23.7228	23.5445	24.0471	24.0757	24.0331	23.6691	23.871	23.6821	24.0393	sp|P47791|GSHR_MOUSE Glutathione reductase, mitochondrial OS=Mus musculus OX=10090 GN=Gsr PE=1 SV=3	FALSE	2.84564	4.3142e-05	0.000109891	TRUE
P47911	Rpl6	18	18	28.0867	28.0392	28.0366	27.7953	26.8947	26.6576	27.4075	27.657	26.6041	26.5561	28.0156	26.3044	27.3541	26.3762	26.5734	26.1157	sp|P47911|RL6_MOUSE 60S ribosomal protein L6 OS=Mus musculus OX=10090 GN=Rpl6 PE=1 SV=3	TRUE	1.11311	0.00271287	0.00417207	TRUE
P47915;W4VSN7	Rpl29;Gm3550	5	5	27.2236	26.7572	26.4222	26.7979	29.0105	29.5879	29.8894	29.0253	29.3331	28.4718	28.2111	29.1594	27.8041	29.1821	27.9991	29.4563	sp|P47915|RL29_MOUSE 60S ribosomal protein L29 OS=Mus musculus OX=10090 GN=Rpl29 PE=1 SV=2;tr|W4VSN7|W4VSN7_MOUSE 60S ribosomal protein L29 OS=Mus musculus OX=10090 GN=Gm3550 PE=3 SV=1	FALSE	-2.12729	2.74708e-05	7.19557e-05	FALSE
P47962	Rpl5	19	19	28.558	28.4038	28.2993	28.3048	25.0924	24.5453	24.8858	25.3058	25.0542	25.3561	25.9705	24.6848	25.1569	25.2304	25.3461	23.8557	sp|P47962|RL5_MOUSE 60S ribosomal protein L5 OS=Mus musculus OX=10090 GN=Rpl5 PE=1 SV=3	TRUE	3.35113	5.59481e-09	5.3551e-08	TRUE
P47963	Rpl13	12	12	28.7499	28.9913	29.2547	28.7109	27.2177	27.0814	27.5423	28.4131	26.3895	26.8109	27.2882	26.9351	27.1828	26.3612	26.8582	20.0687	sp|P47963|RL13_MOUSE 60S ribosomal protein L13 OS=Mus musculus OX=10090 GN=Rpl13 PE=1 SV=3	TRUE	2.41427	0.0416394	0.0516202	FALSE
P47964	Rpl36	4	4	24.4747	24.2341	20.4179	24.4804	20.4922	20.9405	23.6918	20.6956	20.5125	20.5945	21.2589	21.8128	20.4495	24.4226	19.5808	20.7155	sp|P47964|RL36_MOUSE 60S ribosomal protein L36 OS=Mus musculus OX=10090 GN=Rpl36 PE=1 SV=2	TRUE	2.13784	0.0321354	0.0405186	FALSE
P48678	Lmna	18	18	24.9584	24.6947	25.2092	25.0349	20.2337	21.5144	21.0301	24.5257	25.2516	20.8388	24.32	22.1202	20.4263	20.659	21.3466	21.6749	sp|P48678|LMNA_MOUSE Prelamin-A/C OS=Mus musculus OX=10090 GN=Lmna PE=1 SV=2	FALSE	2.97918	0.00463211	0.00676489	TRUE
P49312	Hnrnpa1	22	22	30.2054	29.9835	30.5793	30.4602	22.4032	23.8593	22.5374	24.6374	22.953	22.4583	23.3051	24.0306	24.0467	23.3144	24.5324	23.663	sp|P49312|ROA1_MOUSE Heterogeneous nuclear ribonucleoprotein A1 OS=Mus musculus OX=10090 GN=Hnrnpa1 PE=1 SV=2	FALSE	6.82869	1.07294e-10	2.72258e-09	TRUE
P49717	Mcm4	31	31	25.2152	24.877	24.0145	26.3347	20.4153	20.2903	24.483	23.9044	22.3539	23.1848	23.2822	23.7317	24.4098	24.2204	23.1955	23.3832	sp|P49717|MCM4_MOUSE DNA replication licensing factor MCM4 OS=Mus musculus OX=10090 GN=Mcm4 PE=1 SV=1	FALSE	2.03914	0.0182525	0.0237136	FALSE
P49718	Mcm5	31	31	24.2128	23.3229	24.336	24.9094	22.9115	20.2088	19.9623	22.788	20.6231	20.2199	23.4156	19.4318	20.3203	19.9131	21.4829	20.4161	sp|P49718|MCM5_MOUSE DNA replication licensing factor MCM5 OS=Mus musculus OX=10090 GN=Mcm5 PE=1 SV=2	FALSE	3.22083	0.000458731	0.000864245	TRUE
P49722	Psma2	12	12	24.7665	24.9222	24.8652	25.8093	21.2871	21.325	20.6771	24.741	22.9456	20.992	21.395	20.9378	20.3411	23.8732	21.0921	24.3506	sp|P49722|PSA2_MOUSE Proteasome subunit alpha type-2 OS=Mus musculus OX=10090 GN=Psma2 PE=1 SV=3	FALSE	3.09433	0.0017214	0.00280116	TRUE
P50247	Ahcy	33	33	23.487	23.0809	23.4604	23.4603	22.9279	23.0547	23.2825	23.4488	22.9886	21.4735	23.3506	22.3445	22.9789	23.1962	22.7919	22.2589	sp|P50247|SAHH_MOUSE Adenosylhomocysteinase OS=Mus musculus OX=10090 GN=Ahcy PE=1 SV=3	FALSE	0.530729	0.0919966	0.108106	FALSE
P50431	Shmt1	22	22	23.4472	23.2495	22.9896	22.9902	23.2268	19.4696	19.8017	20.917	20.8228	20.465	20.6514	20.9536	21.1798	21.5598	20.1572	21.0229	sp|P50431|GLYC_MOUSE Serine hydroxymethyltransferase, cytosolic OS=Mus musculus OX=10090 GN=Shmt1 PE=1 SV=3	FALSE	2.31681	0.000329767	0.000639071	TRUE
P50580	Pa2g4	31	31	27.0857	27.5736	27.5774	27.6501	25.0133	25.5258	25.7087	25.6629	24.6716	24.8634	25.6089	25.0472	23.5329	24.7141	24.7775	24.4209	sp|P50580|PA2G4_MOUSE Proliferation-associated protein 2G4 OS=Mus musculus OX=10090 GN=Pa2g4 PE=1 SV=3	TRUE	2.50942	2.30464e-06	8.17192e-06	TRUE
P51150	Rab7a	14	14	23.9753	24.0833	24.187	24.0184	21.9626	20.7826	23.4422	22.2877	23.2213	20.8098	23.5432	23.1034	20.4836	22.6519	20.4377	20.9028	sp|P51150|RAB7A_MOUSE Ras-related protein Rab-7a OS=Mus musculus OX=10090 GN=Rab7a PE=1 SV=2	FALSE	2.09694	0.00484173	0.00702051	TRUE
P51410;A0A140T8T4	Rpl9	11	11	25.8878	24.7998	26.4332	26.4409	23.9424	24.0377	24.8756	23.799	23.2496	21.7932	23.048	20.9344	24.1939	23.7502	23.6298	21.4316	sp|P51410|RL9_MOUSE 60S ribosomal protein L9 OS=Mus musculus OX=10090 GN=Rpl9 PE=1 SV=2;tr|A0A140T8T4|A0A140T8T4_MOUSE 60S ribosomal protein L9 OS=Mus musculus OX=10090 GN=Rpl9-ps6 PE=3 SV=1	FALSE	2.66665	0.00112486	0.00190289	TRUE
P51855	Gss	6	6	24.0033	24.0178	23.9725	24.2344	21.2861	21.6661	19.548	20.4695	21.1247	20.6203	21.3457	21.6631	20.3935	19.8667	21.299	20.1759	sp|P51855|GSHB_MOUSE Glutathione synthetase OS=Mus musculus OX=10090 GN=Gss PE=1 SV=1	FALSE	3.2688	3.4606e-07	1.55251e-06	TRUE
P51859	Hdgf	9	8	22.8111	22.0171	24.3509	25.0781	20.9592	21.6646	21.2208	19.8148	21.8198	21.5356	20.3841	20.8839	21.5954	21.3692	20.3793	20.276	sp|P51859|HDGF_MOUSE Hepatoma-derived growth factor OS=Mus musculus OX=10090 GN=Hdgf PE=1 SV=2	FALSE	2.57244	0.000150196	0.000325224	TRUE
P51881	Slc25a5	24	14	24.9943	24.7492	25.2174	23.878	24.8973	23.9064	25.5253	25.2721	24.5522	24.6989	24.9858	24.3375	21.6403	24.6334	24.9254	24.5048	sp|P51881|ADT2_MOUSE ADP/ATP translocase 2 OS=Mus musculus OX=10090 GN=Slc25a5 PE=1 SV=3	FALSE	0.219797	0.685538	0.701079	FALSE
P52431	Pold1	23	23	19.8346	21.6753	21.0073	20.4433	20.4738	18.7391	21.1709	20.8194	21.8765	19.232	19.9528	20.548	21.2258	20.9991	20.6036	20.4973	sp|P52431|DPOD1_MOUSE DNA polymerase delta catalytic subunit OS=Mus musculus OX=10090 GN=Pold1 PE=1 SV=2	FALSE	0.22862	0.648195	0.66709	FALSE
P52432	Polr1c	6	6	24.8159	24.4554	25.0525	24.4284	20.4157	20.4847	20.7666	20.987	20.5165	21.2963	21.5919	21.6595	21.3399	21.348	21.0477	20.6995	sp|P52432|RPAC1_MOUSE DNA-directed RNA polymerases I and III subunit RPAC1 OS=Mus musculus OX=10090 GN=Polr1c PE=1 SV=3	FALSE	3.67525	3.3421e-10	6.61898e-09	TRUE
P52479	Usp10	11	11	22.9904	23.0239	20.5993	23.2409	21.0037	21.9194	21.805	21.1086	21.0232	21.187	20.1985	20.3803	20.7668	20.8402	19.5927	22.2156	sp|P52479|UBP10_MOUSE Ubiquitin carboxyl-terminal hydrolase 10 OS=Mus musculus OX=10090 GN=Usp10 PE=1 SV=3	FALSE	1.46022	0.0120447	0.0161126	FALSE
P52480	Pkm	40	40	28.8845	28.8012	28.8929	28.9058	28.1522	27.1872	28.452	28.4636	27.8685	27.7892	28.5184	27.4053	28.5944	28.0039	27.946	27.1256	sp|P52480|KPYM_MOUSE Pyruvate kinase PKM OS=Mus musculus OX=10090 GN=Pkm PE=1 SV=4	FALSE	0.912221	0.00371601	0.00557744	FALSE
P52624	Upp1	13	13	21.8768	22.1516	22.4436	22.0626	20.6937	20.3893	20.3856	21.1775	21.0857	20.7122	21.8393	20.898	20.4859	22.5402	21.2406	20.7075	sp|P52624|UPP1_MOUSE Uridine phosphorylase 1 OS=Mus musculus OX=10090 GN=Upp1 PE=1 SV=2	FALSE	1.12068	0.00451693	0.00662049	TRUE
P53026	Rpl10a	10	10	27.0029	27.3944	27.0246	27.2377	24.9427	26.528	25.7551	26.3937	21.8754	25.4586	20.8637	21.2454	20.3012	21.7885	20.5762	22.0533	sp|P53026|RL10A_MOUSE 60S ribosomal protein L10a OS=Mus musculus OX=10090 GN=Rpl10a PE=1 SV=3	FALSE	4.01645	0.0062599	0.00890199	TRUE
P53996	Cnbp	7	7	26.9269	26.7537	27.3508	26.5487	21.7837	20.2339	23.3333	19.1664	21.0315	21.1391	20.1336	19.5599	24.3933	24.6649	23.5814	24.1395	sp|P53996|CNBP_MOUSE CCHC-type zinc finger nucleic acid binding protein OS=Mus musculus OX=10090 GN=Cnbp PE=1 SV=2	FALSE	4.96495	0.000264585	0.000525288	TRUE
P54071	Idh2	21	21	22.626	22.5208	22.941	22.515	20.0056	21.1234	22.5993	22.6215	21.2459	21.0343	21.6541	21.2449	22.3549	20.4515	20.8708	20.4666	sp|P54071|IDHP_MOUSE Isocitrate dehydrogenase [NADP], mitochondrial OS=Mus musculus OX=10090 GN=Idh2 PE=1 SV=3	FALSE	1.34465	0.00868468	0.0119525	FALSE
P54276	Msh6	56	56	23.3955	23.2427	24.8262	22.8601	21.7869	21.0453	22.4575	23.1446	21.7541	19.9887	22.9075	21.1598	22.0982	21.2231	22.2936	21.3615	sp|P54276|MSH6_MOUSE DNA mismatch repair protein Msh6 OS=Mus musculus OX=10090 GN=Msh6 PE=1 SV=3	FALSE	1.81272	0.00304166	0.00463382	TRUE
P54728	Rad23b	12	11	25.3935	25.2623	26.19	25.6756	21.2291	20.1958	19.527	20.3811	22.0235	20.5987	20.6979	20.4677	20.915	20.5868	21.2863	20.9959	sp|P54728|RD23B_MOUSE UV excision repair protein RAD23 homolog B OS=Mus musculus OX=10090 GN=Rad23b PE=1 SV=2	FALSE	4.88829	8.30194e-10	1.37801e-08	TRUE
P54775	Psmc4	19	19	21.9748	21.6965	21.6916	22.7103	21.8139	20.9921	20.5321	22.1443	20.6446	20.5031	22.0729	19.9959	20.59	21.4466	20.9463	20.8174	sp|P54775|PRS6B_MOUSE 26S proteasome regulatory subunit 6B OS=Mus musculus OX=10090 GN=Psmc4 PE=1 SV=2	FALSE	0.976698	0.0198319	0.0256425	FALSE
P54822	Adsl	18	18	22.8959	22.3155	22.4939	22.2708	21.3064	21.7379	21.2943	21.2934	20.4895	20.5684	21.1034	20.8578	20.3007	21.0323	21.4	19.9631	sp|P54822|PUR8_MOUSE Adenylosuccinate lyase OS=Mus musculus OX=10090 GN=Adsl PE=1 SV=2	FALSE	1.54845	6.65477e-05	0.000158002	TRUE
P55194	Sh3bp1	6	6	20.6361	20.4427	20.46	21.1095	25.0091	24.8419	24.9242	20.7855	25.2109	21.9657	22.4111	20.6674	21.976	20.6633	21.7742	21.5318	sp|P55194|3BP1_MOUSE SH3 domain-binding protein 1 OS=Mus musculus OX=10090 GN=Sh3bp1 PE=1 SV=3	FALSE	-1.98468	0.0521643	0.0640808	FALSE
P55302	Lrpap1	14	14	24.6514	24.9307	25.6463	24.9548	21.402	21.5384	19.972	21.5707	20.4902	20.851	20.6698	20.9972	19.4748	21.9775	20.0546	21.2462	sp|P55302|AMRP_MOUSE Alpha-2-macroglobulin receptor-associated protein OS=Mus musculus OX=10090 GN=Lrpap1 PE=1 SV=1	FALSE	4.19207	5.31777e-08	3.41256e-07	TRUE
P56399	Usp5	25	25	25.8453	25.5217	25.8309	25.617	20.5513	23.0123	23.27	23.7473	22.6599	21.3612	23.5971	21.8662	21.7285	21.5601	21.4138	19.8163	sp|P56399|UBP5_MOUSE Ubiquitin carboxyl-terminal hydrolase 5 OS=Mus musculus OX=10090 GN=Usp5 PE=1 SV=1	FALSE	3.65506	4.53443e-05	0.000114703	TRUE
P56480	Atp5b	29	29	27.9633	27.7138	27.8881	28.0099	26.517	26.5188	26.1465	26.9647	26.2443	26.9375	26.8072	26.4843	26.7409	26.5544	26.4873	26.2152	sp|P56480|ATPB_MOUSE ATP synthase subunit beta, mitochondrial OS=Mus musculus OX=10090 GN=Atp5f1b PE=1 SV=2	FALSE	1.3423	1.9657e-07	1.00388e-06	TRUE
P56546	Ctbp2	11	8	24.4912	24.5042	20.4158	24.4569	20.3505	20.1396	21.3146	20.8254	21.2831	20.0238	22.8246	20.1159	21.518	20.4432	20.1822	20.3918	sp|P56546|CTBP2_MOUSE C-terminal-binding protein 2 OS=Mus musculus OX=10090 GN=Ctbp2 PE=1 SV=2	FALSE	2.68265	0.00161322	0.00264634	TRUE
P56812	Pdcd5	4	4	22.8694	23.0893	23.3135	23.2087	22.2042	22.0428	20.2648	21.1326	21.1779	20.6107	20.6463	19.8203	20.3268	20.3115	20.743	20.272	sp|P56812|PDCD5_MOUSE Programmed cell death protein 5 OS=Mus musculus OX=10090 GN=Pdcd5 PE=1 SV=3	FALSE	2.32415	2.37076e-05	6.33242e-05	TRUE
P56959	Fus	12	10	29.85	29.0217	29.5478	29.7844	27.2628	20.5641	20.1287	26.9115	27.3425	20.2058	26.9361	27.5273	21.3125	27.1099	26.768	20.1051	sp|P56959|FUS_MOUSE RNA-binding protein FUS OS=Mus musculus OX=10090 GN=Fus PE=1 SV=1	FALSE	5.20317	0.0106841	0.0143872	FALSE
P57776	Eef1d	11	11	26.7551	26.322	26.8753	26.6873	24.9369	22.7718	24.3918	25.1963	24.332	23.9859	24.7636	25.1437	24.598	23.0779	24.8317	20.5674	sp|P57776|EF1D_MOUSE Elongation factor 1-delta OS=Mus musculus OX=10090 GN=Eef1d PE=1 SV=3	FALSE	2.61013	0.00194343	0.00310079	TRUE
P57780	Actn4	48	30	28.7423	28.5615	29.7159	27.3099	20.9712	26.3231	21.3078	25.583	21.5034	20.0444	25.2231	19.3667	26.5004	24.2337	24.1985	20.3961	sp|P57780|ACTN4_MOUSE Alpha-actinin-4 OS=Mus musculus OX=10090 GN=Actn4 PE=1 SV=1	FALSE	5.61146	0.00108487	0.00184292	TRUE
P58252	Eef2	56	55	29.5388	29.3023	29.5925	29.3627	27.4608	27.5831	27.8972	28.2575	27.271	27.4808	28.004	27.2489	28.0046	27.0525	27.5405	27.1116	sp|P58252|EF2_MOUSE Elongation factor 2 OS=Mus musculus OX=10090 GN=Eef2 PE=1 SV=2	FALSE	1.87304	2.29417e-07	1.11549e-06	TRUE
P59325	Eif5	9	9	23.1061	22.7013	23.9152	21.051	20.0059	21.8238	21.7791	20.2407	20.1205	21.0629	20.1254	20.8245	20.9204	21.184	22.7086	20.558	sp|P59325|IF5_MOUSE Eukaryotic translation initiation factor 5 OS=Mus musculus OX=10090 GN=Eif5 PE=1 SV=1	FALSE	1.74725	0.00545492	0.00781198	TRUE
P59999	Arpc4	7	7	23.3695	22.7108	23.4896	23.7523	22.0114	20.3283	21.078	21.2835	21.3345	21.1542	23.3437	21.8081	19.8173	21.6203	23.2932	21.1785	sp|P59999|ARPC4_MOUSE Actin-related protein 2/3 complex subunit 4 OS=Mus musculus OX=10090 GN=Arpc4 PE=1 SV=3	FALSE	1.80963	0.00475492	0.00692541	TRUE
P60122	Ruvbl1	19	19	24.566	24.2973	24.7433	24.7295	21.3742	21.2252	22.2793	21.8766	20.8512	23.0687	20.4145	21.3481	21.295	20.0035	21.8538	21.117	sp|P60122|RUVB1_MOUSE RuvB-like 1 OS=Mus musculus OX=10090 GN=Ruvbl1 PE=1 SV=1	FALSE	3.19179	2.58971e-06	9.10323e-06	TRUE
P60335	Pcbp1	14	11	28.1025	27.8744	28.479	28.2601	25.3488	25.6157	26.1974	26.28	23.7627	23.8704	25.6152	25.2552	26.1377	25.8628	26.1666	26.0317	sp|P60335|PCBP1_MOUSE Poly(rC)-binding protein 1 OS=Mus musculus OX=10090 GN=Pcbp1 PE=1 SV=1	FALSE	2.667	3.33311e-05	8.64691e-05	TRUE
P60766	Cdc42	10	9	26.4387	26.3058	25.9434	25.1193	21.8837	24.336	21.0905	21.6685	20.1131	21.3736	20.4013	22.1088	19.8416	21.827	20.6058	21.4476	sp|P60766|CDC42_MOUSE Cell division control protein 42 homolog OS=Mus musculus OX=10090 GN=Cdc42 PE=1 SV=2	FALSE	4.56036	4.02688e-06	1.34561e-05	TRUE
P60843	Eif4a1	30	17	26.7904	27.5405	27.2182	27.263	25.4246	25.0072	25.6928	25.7758	25.8889	25.8089	26.6017	24.8866	25.3923	20.2714	25.2632	20.6662	sp|P60843|IF4A1_MOUSE Eukaryotic initiation factor 4A-I OS=Mus musculus OX=10090 GN=Eif4a1 PE=1 SV=1	FALSE	2.4797	0.0327579	0.0412394	FALSE
P60867	Rps20	5	5	23.9152	23.8407	23.8439	23.7795	20.6769	25.2959	24.2512	24.6688	22.7722	22.0531	23.8558	22.4336	20.1281	20.3913	20.7117	21.7169	sp|P60867|RS20_MOUSE 40S ribosomal protein S20 OS=Mus musculus OX=10090 GN=Rps20 PE=1 SV=1	FALSE	1.43186	0.138188	0.157597	FALSE
P61079	Ube2d3	5	2	21.6176	24.1416	23.5943	24.3236	24.6011	25.5643	21.9096	25.3341	21.1613	24.9138	25.0408	25.4003	24.5045	20.1014	24.0524	21.5132	sp|P61079|UB2D3_MOUSE Ubiquitin-conjugating enzyme E2 D3 OS=Mus musculus OX=10090 GN=Ube2d3 PE=1 SV=1	FALSE	-0.255452	0.810462	0.820568	FALSE
P61087	Ube2k	8	8	22.5092	20.1553	23.1162	22.8242	20.6458	20.9596	21.4168	20.4042	20.7736	20.9171	20.0827	20.3448	20.3352	20.9215	21.4045	21.2761	sp|P61087|UBE2K_MOUSE Ubiquitin-conjugating enzyme E2 K OS=Mus musculus OX=10090 GN=Ube2k PE=1 SV=3	FALSE	1.36105	0.0065339	0.0092592	TRUE
P61089	Ube2n	10	10	23.7151	23.4804	24.1527	24.0557	20.8106	20.626	21.065	20.3386	20.6256	20.4213	20.4828	20.717	20.4621	20.1431	20.5349	20.7961	sp|P61089|UBE2N_MOUSE Ubiquitin-conjugating enzyme E2 N OS=Mus musculus OX=10090 GN=Ube2n PE=1 SV=1	FALSE	3.26572	3.424e-12	2.3169e-10	TRUE
P61222	Abce1	27	27	22.3447	20.5017	21.7609	21.7955	21.6631	21.4676	21.6546	21.9999	21.2237	21.4512	21.6705	21.1785	21.8	20.5199	21.5569	21.3327	sp|P61222|ABCE1_MOUSE ATP-binding cassette sub-family E member 1 OS=Mus musculus OX=10090 GN=Abce1 PE=1 SV=1	FALSE	0.14084	0.628272	0.648229	FALSE
P61255	Rpl26	9	9	27.1084	27.0162	27.2336	27.1815	25.9036	25.4991	25.9906	25.955	25.451	25.2431	25.8832	25.8196	25.8256	25.1339	25.5016	25.4767	sp|P61255|RL26_MOUSE 60S ribosomal protein L26 OS=Mus musculus OX=10090 GN=Rpl26 PE=1 SV=1	TRUE	1.49466	1.07104e-07	6.03948e-07	TRUE
P61290	Psme3	7	7	25.7553	25.6283	26.1882	26.1507	20.695	21.229	20.9546	20.5441	21.6053	20.6554	22.7443	19.8489	21.6888	21.4903	20.5377	20.6912	sp|P61290|PSME3_MOUSE Proteasome activator complex subunit 3 OS=Mus musculus OX=10090 GN=Psme3 PE=1 SV=1	FALSE	4.87358	5.78694e-09	5.40114e-08	TRUE
P61294;P35279	Rab6b;Rab6a	3	3	22.6384	22.5095	22.7118	22.6783	20.6421	19.8114	20.5781	21.715	20.4228	20.9319	20.6836	20.5698	20.2252	20.2429	21.8548	21.2782	sp|P61294|RAB6B_MOUSE Ras-related protein Rab-6B OS=Mus musculus OX=10090 GN=Rab6b PE=1 SV=1;sp|P35279|RAB6A_MOUSE Ras-related protein Rab-6A OS=Mus musculus OX=10090 GN=Rab6a PE=1 SV=4	FALSE	1.88821	2.96785e-05	7.74886e-05	TRUE
P61358	Rpl27	9	9	25.6395	26.4276	26.3884	26.4015	24.6194	21.2204	24.0963	24.814	23.9917	20.5284	24.5836	21.3783	24.5064	23.7493	24.4248	21.6167	sp|P61358|RL27_MOUSE 60S ribosomal protein L27 OS=Mus musculus OX=10090 GN=Rpl27 PE=1 SV=2	TRUE	2.92013	0.00330966	0.00500455	TRUE
P61514	Rpl37a	4	4	19.7794	21.6038	21.7291	20.7461	24.8428	20.653	25.5943	20.8728	24.544	21.9819	24.8258	24.7203	20.1384	20.8251	20.8246	20.8667	sp|P61514|RL37A_MOUSE 60S ribosomal protein L37a OS=Mus musculus OX=10090 GN=Rpl37a PE=1 SV=2	FALSE	-1.59288	0.174879	0.196135	FALSE
P61957	Sumo2	4	3	23.7054	23.6745	23.3848	23.2771	20.2186	21.7507	23.7551	21.6592	20.7694	20.4295	23.3243	20.6302	20.7267	19.7823	20.8026	21.5879	sp|P61957|SUMO2_MOUSE Small ubiquitin-related modifier 2 OS=Mus musculus OX=10090 GN=Sumo2 PE=1 SV=1	FALSE	2.22409	0.00301607	0.00460348	TRUE
P61965	Wdr5	16	16	26.5215	26.4792	26.0649	25.8493	21.3827	20.4955	19.6425	20.8316	20.5643	20.647	20.7564	20.8616	20.9371	21.9836	19.3284	19.7518	sp|P61965|WDR5_MOUSE WD repeat-containing protein 5 OS=Mus musculus OX=10090 GN=Wdr5 PE=1 SV=1	FALSE	5.63018	8.3156e-10	1.37801e-08	TRUE
P61979	Hnrnpk	28	28	31.0382	30.5859	30.9706	30.9395	22.9106	23.8971	23.9716	24.8372	24.5419	23.5884	24.9841	24.2362	24.185	22.9107	23.2741	22.6381	sp|P61979|HNRPK_MOUSE Heterogeneous nuclear ribonucleoprotein K OS=Mus musculus OX=10090 GN=Hnrnpk PE=1 SV=1	FALSE	7.0523	6.19921e-11	1.93606e-09	TRUE
P61982	Ywhag	16	13	21.79	22.0284	22.1316	21.89	22.3745	22.6735	21.9918	21.8469	21.234	21.0378	23.0071	22.0485	20.7482	21.4223	21.2996	20.6892	sp|P61982|1433G_MOUSE 14-3-3 protein gamma OS=Mus musculus OX=10090 GN=Ywhag PE=1 SV=2	FALSE	0.262244	0.506967	0.528443	FALSE
P62082	Rps7	14	14	26.2656	26.3182	26.2956	26.2862	21.4703	19.754	20.8439	22.1183	22.584	22.8361	23.8941	20.1289	24.1234	21.6991	23.4072	20.2579	sp|P62082|RS7_MOUSE 40S ribosomal protein S7 OS=Mus musculus OX=10090 GN=Rps7 PE=1 SV=1	TRUE	4.36496	5.18512e-05	0.000128363	TRUE
P62137	Ppp1ca	20	6	29.359	29.4825	28.3651	27.7121	21.9986	21.1004	21.8076	20.7598	21.563	20.8908	20.514	20.7214	21.4746	24.9471	24.299	20.9305	sp|P62137|PP1A_MOUSE Serine/threonine-protein phosphatase PP1-alpha catalytic subunit OS=Mus musculus OX=10090 GN=Ppp1ca PE=1 SV=1	TRUE	6.9791	2.7672e-07	1.31073e-06	TRUE
P62192	Psmc1	12	12	24.7482	24.8245	25.3764	25.1464	20.0253	20.7932	21.6445	20.4686	21.4532	21.9373	20.4338	21.3933	20.6026	21.686	21.5351	20.8505	sp|P62192|PRS4_MOUSE 26S proteasome regulatory subunit 4 OS=Mus musculus OX=10090 GN=Psmc1 PE=1 SV=1	FALSE	3.95527	7.25085e-09	6.19757e-08	TRUE
P62196	Psmc5	21	20	23.8839	23.6052	24.4331	24.3572	21.4019	22.2516	21.9576	21.469	20.6028	20.1818	20.7028	22.4187	21.2659	21.6819	20.3309	21.4444	sp|P62196|PRS8_MOUSE 26S proteasome regulatory subunit 8 OS=Mus musculus OX=10090 GN=Psmc5 PE=1 SV=1	FALSE	2.76075	5.07261e-06	1.60897e-05	TRUE
P62242	Rps8	16	16	28.8306	28.5408	28.5179	28.409	27.1927	26.8823	27.163	27.1196	26.5846	26.5449	27.3226	26.1957	26.8125	26.6814	27.2427	26.6694	sp|P62242|RS8_MOUSE 40S ribosomal protein S8 OS=Mus musculus OX=10090 GN=Rps8 PE=1 SV=2	TRUE	1.70696	2.27191e-07	1.11549e-06	TRUE
P62245	Rps15a	11	11	26.1701	25.7829	26.3259	26.4303	25.103	25.648	24.6298	25.1478	24.2704	25.1822	25.6857	25.0889	25.8499	25.3216	24.813	25.0267	sp|P62245|RS15A_MOUSE 40S ribosomal protein S15a OS=Mus musculus OX=10090 GN=Rps15a PE=1 SV=2	TRUE	1.03007	0.000819918	0.00142259	TRUE
P62259	Ywhae	23	21	26.9912	27.0253	26.8978	26.218	23.8916	19.6469	24.1213	24.5305	24.975	23.9389	25.5331	21.4194	24.2336	21.4173	24.3619	19.6621	sp|P62259|1433E_MOUSE 14-3-3 protein epsilon OS=Mus musculus OX=10090 GN=Ywhae PE=1 SV=1	FALSE	3.63876	0.00385352	0.00575328	TRUE
P62264	Rps14	12	12	26.7195	26.7761	26.7689	26.6294	24.3973	24.8168	26.3276	26.6384	20.8054	24.2082	25.3024	26.1242	26.1879	25.9622	24.7428	22.2123	sp|P62264|RS14_MOUSE 40S ribosomal protein S14 OS=Mus musculus OX=10090 GN=Rps14 PE=1 SV=3	TRUE	1.91298	0.0522936	0.0641426	FALSE
P62267	Rps23	6	6	26.1596	25.7126	25.9164	25.8137	25.31	23.8849	24.9891	24.7383	24.8469	25.3016	25.5124	24.3752	20.2047	21.6766	24.7304	24.0517	sp|P62267|RS23_MOUSE 40S ribosomal protein S23 OS=Mus musculus OX=10090 GN=Rps23 PE=1 SV=3	TRUE	1.7654	0.0495325	0.0610325	FALSE
P62281	Rps11	12	12	26.6577	27.2175	27.1033	26.8982	26.9778	26.9738	26.723	26.4151	26.3262	25.1468	26.3243	26.163	26.3227	24.9448	26.5047	25.0317	sp|P62281|RS11_MOUSE 40S ribosomal protein S11 OS=Mus musculus OX=10090 GN=Rps11 PE=1 SV=3	TRUE	0.81469	0.0469021	0.0579672	FALSE
P62301	Rps13	13	13	26.8252	26.7831	25.5565	26.2499	24.311	21.9861	24.5897	24.6321	24.745	21.007	25.7587	21.315	25.524	24.1327	25.0717	25.4634	sp|P62301|RS13_MOUSE 40S ribosomal protein S13 OS=Mus musculus OX=10090 GN=Rps13 PE=1 SV=2	TRUE	2.30896	0.0182463	0.0237136	FALSE
P62305	Snrpe	4	4	25.8063	25.843	25.172	25.1956	21.3595	20.6763	20.5695	19.6319	21.6063	21.5179	21.1053	20.7525	20.9498	21.4139	21.1752	21.3164	sp|P62305|RUXE_MOUSE Small nuclear ribonucleoprotein E OS=Mus musculus OX=10090 GN=Snrpe PE=1 SV=1	FALSE	4.498	4.56448e-10	8.23663e-09	TRUE
P62307	Snrpf	4	4	24.6099	24.3368	24.4534	24.8139	21.1214	21.2362	20.832	21.4705	21.1978	20.8403	19.5696	20.0475	19.9546	19.9854	20.8228	20.0192	sp|P62307|RUXF_MOUSE Small nuclear ribonucleoprotein F OS=Mus musculus OX=10090 GN=Snrpf PE=1 SV=1	FALSE	3.96208	9.3553e-09	7.75153e-08	TRUE
P62311	Lsm3	4	4	25.9994	26.1361	26.3358	21.5945	20.7412	21.0089	21.0134	20.7039	21.2465	21.1026	21.9355	20.7533	20.4811	21.0022	20.2893	19.5164	sp|P62311|LSM3_MOUSE U6 snRNA-associated Sm-like protein LSm3 OS=Mus musculus OX=10090 GN=Lsm3 PE=1 SV=2	FALSE	4.20023	2.39503e-05	6.37627e-05	TRUE
P62315	Snrpd1	4	4	26.578	26.8009	26.3618	26.5939	21.7346	21.8488	24.7453	24.6247	21.7689	20.9392	24.5909	20.1414	24.8658	23.4798	21.6611	21.5207	sp|P62315|SMD1_MOUSE Small nuclear ribonucleoprotein Sm D1 OS=Mus musculus OX=10090 GN=Snrpd1 PE=1 SV=1	FALSE	3.92357	0.000469566	0.000882611	TRUE
P62317	Snrpd2	9	9	25.0157	19.3283	25.3072	24.6103	20.6538	21.2687	19.1451	21.2097	21.6643	20.0449	19.7947	20.7845	21.3862	22.6675	20.7604	20.8457	sp|P62317|SMD2_MOUSE Small nuclear ribonucleoprotein Sm D2 OS=Mus musculus OX=10090 GN=Snrpd2 PE=1 SV=1	FALSE	2.71325	0.00882566	0.0121055	FALSE
P62320	Snrpd3	5	5	26.8559	26.7738	26.9848	26.674	20.5415	20.0438	20.4503	19.1957	20.9898	21.1641	21.0296	21.6472	21.6684	21.0847	20.8093	21.1973	sp|P62320|SMD3_MOUSE Small nuclear ribonucleoprotein Sm D3 OS=Mus musculus OX=10090 GN=Snrpd3 PE=1 SV=1	FALSE	6.00364	1.05932e-10	2.72258e-09	TRUE
P62334	Psmc6	18	18	24.8666	24.6128	25.6377	25.0059	21.219	21.6669	21.3954	22.5156	20.1421	20.386	20.63	21.5717	21.3102	21.8814	21.7012	21.029	sp|P62334|PRS10_MOUSE 26S proteasome regulatory subunit 10B OS=Mus musculus OX=10090 GN=Psmc6 PE=1 SV=1	FALSE	3.74336	5.91352e-08	3.69367e-07	TRUE
P62702	Rps4x	25	25	28.6729	28.8169	28.8209	29.1875	27.5101	25.25	28.4093	28.75	27.2475	26.9994	28.2892	27.1935	27.7767	27.7631	27.4099	27.2524	sp|P62702|RS4X_MOUSE 40S ribosomal protein S4, X isoform OS=Mus musculus OX=10090 GN=Rps4x PE=1 SV=2	TRUE	1.38697	0.00912647	0.0124759	FALSE
P62717	Rpl18a	13	13	26.5698	26.237	26.2173	25.9718	26.0638	24.657	25.5653	25.9951	25.4677	24.9958	26.2091	25.2149	25.6393	25.5529	25.4775	25.0606	sp|P62717|RL18A_MOUSE 60S ribosomal protein L18a OS=Mus musculus OX=10090 GN=Rpl18a PE=1 SV=1	FALSE	0.757401	0.0078908	0.0110092	FALSE
P62751	Rpl23a	13	13	26.2665	26.6328	27.0558	27.3535	25.169	20.7633	24.4454	21.9961	21.4882	24.251	24.4243	24.8624	19.7692	22.218	21.4704	20.4163	sp|P62751|RL23A_MOUSE 60S ribosomal protein L23a OS=Mus musculus OX=10090 GN=Rpl23a PE=1 SV=1	FALSE	4.22102	0.00077698	0.00136856	TRUE
P62754	Rps6	11	11	27.1064	27.3619	27.4674	27.3941	23.8022	26.024	25.1365	26.2648	25.0613	24.8498	25.2384	23.9275	25.9295	24.8244	25.9771	21.6808	sp|P62754|RS6_MOUSE 40S ribosomal protein S6 OS=Mus musculus OX=10090 GN=Rps6 PE=1 SV=1	TRUE	2.43941	0.00232132	0.00364586	TRUE
P62806	Hist1h4a	19	19	34.2774	34.2338	34.5754	34.2649	30.3429	30.5028	30.8634	30.8348	30.1407	30.621	30.9629	30.6069	30.9312	31.01	30.8717	30.8526	sp|P62806|H4_MOUSE Histone H4 OS=Mus musculus OX=10090 GN=H4c16 PE=1 SV=2	FALSE	3.62612	5.1855e-13	8.53982e-11	TRUE
P62814	Atp6v1b2	20	20	22.1419	23.2439	22.5887	22.4715	19.7671	19.8022	20.2028	22.3362	22.3923	20.3808	20.4403	20.3904	19.5246	22.1818	21.6318	19.7697	sp|P62814|VATB2_MOUSE V-type proton ATPase subunit B, brain isoform OS=Mus musculus OX=10090 GN=Atp6v1b2 PE=1 SV=1	FALSE	1.87648	0.00537221	0.00770713	TRUE
P62821	Rab1A	11	7	23.6272	23.6371	23.6964	23.6772	20.4362	21.0193	20.5968	20.5785	21.6171	21.0143	20.6411	19.9568	20.1794	20.3618	22.0385	20.3834	sp|P62821|RAB1A_MOUSE Ras-related protein Rab-1A OS=Mus musculus OX=10090 GN=Rab1A PE=1 SV=3	FALSE	2.92421	1.69928e-07	8.90204e-07	TRUE
P62827;Q14AA6	Ran;1700009N14Rik	15	15	26.4774	27.2983	27.1107	27.1675	24.5394	24.3699	24.2366	24.7378	24.2344	23.8979	24.9268	25.7207	24.9849	24.818	23.9415	25.055	sp|P62827|RAN_MOUSE GTP-binding nuclear protein Ran OS=Mus musculus OX=10090 GN=Ran PE=1 SV=3;tr|Q14AA6|Q14AA6_MOUSE GTP-binding nuclear protein Ran OS=Mus musculus OX=10090 GN=1700009N14Rik PE=1 SV=1	TRUE	2.39156	8.06495e-07	3.30745e-06	TRUE
P62830	Rpl23	9	9	25.9921	25.906	25.7269	26.2815	25.2695	24.5634	26.6479	26.3883	24.5249	24.5578	26.4146	25.3624	21.3947	20.7581	21.1577	20.7267	sp|P62830|RL23_MOUSE 60S ribosomal protein L23 OS=Mus musculus OX=10090 GN=Rpl23 PE=1 SV=1	TRUE	1.99615	0.114759	0.13312	FALSE
P62849	Rps24	6	6	25.3255	25.2993	25.0394	24.8502	20.5444	21.7498	21.4102	21.0019	21.2785	21.4063	21.02	21.4984	21.3351	20.5912	20.1951	21.477	sp|P62849|RS24_MOUSE 40S ribosomal protein S24 OS=Mus musculus OX=10090 GN=Rps24 PE=1 SV=1	TRUE	4.00292	1.7557e-10	3.96007e-09	TRUE
P62852	Rps25	7	7	28.0486	27.7541	28.1537	27.9702	25.6873	21.2522	26.811	25.2188	20.0127	20.5198	21.1972	21.7435	25.7945	26.258	25.5995	21.7732	sp|P62852|RS25_MOUSE 40S ribosomal protein S25 OS=Mus musculus OX=10090 GN=Rps25 PE=1 SV=1	TRUE	4.49268	0.00435218	0.0064254	TRUE
P62855	Rps26	4	4	21.0242	26.9716	21.1735	20.8442	24.8057	24.2987	26.0772	25.1818	25.3365	21.0905	25.0436	19.8244	26.0446	25.5158	20.2575	20.1013	sp|P62855|RS26_MOUSE 40S ribosomal protein S26 OS=Mus musculus OX=10090 GN=Rps26 PE=1 SV=3	FALSE	-1.12809	0.467812	0.493329	FALSE
P62874	Gnb1	12	8	25.2766	25.0812	25.2255	25.0544	20.7861	23.8579	24.4698	24.5129	23.2714	21.0375	23.9958	21.1476	24.5912	21.9242	20.7606	21.5961	sp|P62874|GBB1_MOUSE Guanine nucleotide-binding protein G(I)/G(S)/G(T) subunit beta-1 OS=Mus musculus OX=10090 GN=Gnb1 PE=1 SV=3	FALSE	2.49682	0.00831126	0.011497	FALSE
P62880	Gnb2	7	5	24.1572	24.2378	24.2075	24.2413	21.3125	20.9025	20.4262	22.8712	22.6812	21.9086	19.9335	20.9246	22.3276	20.9984	21.6261	20.2183	sp|P62880|GBB2_MOUSE Guanine nucleotide-binding protein G(I)/G(S)/G(T) subunit beta-2 OS=Mus musculus OX=10090 GN=Gnb2 PE=1 SV=3	FALSE	2.86673	4.20894e-05	0.000107813	TRUE
P62889	Rpl30	7	7	27.5079	27.5823	27.8264	27.5062	25.9902	25.0238	25.8248	26.348	25.1671	25.7538	25.7209	25.4558	25.7649	25.3779	25.6384	24.6822	sp|P62889|RL30_MOUSE 60S ribosomal protein L30 OS=Mus musculus OX=10090 GN=Rpl30 PE=1 SV=2	FALSE	2.04336	5.03771e-07	2.17432e-06	TRUE
P62897	Cycs	6	5	23.8257	24.2148	23.7392	24.1313	27.2934	27.5628	27.8133	27.2639	27.1311	27.584	25.9234	26.3563	27.1058	20.328	20.5671	27.4411	sp|P62897|CYC_MOUSE Cytochrome c, somatic OS=Mus musculus OX=10090 GN=Cycs PE=1 SV=2	FALSE	-2.05308	0.154296	0.174739	FALSE
P62900	Rpl31	8	8	25.5366	26.0007	26.2066	26.1592	19.7648	20.6584	26.6759	26.6068	19.5785	25.7056	20.3891	20.9224	22.1786	21.7605	20.383	21.1738	sp|P62900|RL31_MOUSE 60S ribosomal protein L31 OS=Mus musculus OX=10090 GN=Rpl31 PE=1 SV=1	FALSE	3.82597	0.0133021	0.0175917	FALSE
P62908	Rps3	26	26	28.8243	28.87	28.7402	28.8727	26.7756	26.5135	27.1639	26.9752	27.038	26.7642	28.0472	26.8829	27.546	26.9429	27.103	27.008	sp|P62908|RS3_MOUSE 40S ribosomal protein S3 OS=Mus musculus OX=10090 GN=Rps3 PE=1 SV=1	TRUE	1.76347	5.67355e-07	2.39944e-06	TRUE
P62911	Rpl32	8	8	22.0173	21.3176	22.903	22.6764	21.1128	21.3227	20.5234	21.2067	22.2709	20.8676	22.4204	21.5145	20.4711	20.9179	20.8979	21.4922	sp|P62911|RL32_MOUSE 60S ribosomal protein L32 OS=Mus musculus OX=10090 GN=Rpl32 PE=1 SV=2	FALSE	0.977028	0.0181968	0.0237136	FALSE
P62918	Rpl8	12	12	27.8312	27.7347	27.6885	27.5093	27.5791	27.7616	27.3529	27.6309	27.0398	27.1565	27.5376	26.9585	27.384	27.0447	27.3402	26.7832	sp|P62918|RL8_MOUSE 60S ribosomal protein L8 OS=Mus musculus OX=10090 GN=Rpl8 PE=1 SV=2	FALSE	0.393519	0.0266254	0.0338339	FALSE
P62960	Ybx1	8	8	27.0801	26.4895	26.7509	27.0353	20.6365	20.633	20.8726	21.0203	20.9341	20.3006	21.0272	20.6715	20.4411	20.6445	20.9232	21.6027	sp|P62960|YBOX1_MOUSE Y-box-binding protein 1 OS=Mus musculus OX=10090 GN=Ybx1 PE=1 SV=3	FALSE	6.02998	1.63828e-14	1.33028e-11	TRUE
P62983;A0A0A6YW67;P62984;P0CG49;P0CG50	Rps27a;Gm8797;Uba52;Ubb;Ubc	10	10	28.6532	28.5286	28.869	28.7486	26.9866	26.7325	27.3522	27.9064	28.0358	27.2701	27.1877	26.9436	27.104	26.612	26.7866	26.5098	sp|P62983|RS27A_MOUSE Ubiquitin-40S ribosomal protein S27a OS=Mus musculus OX=10090 GN=Rps27a PE=1 SV=2;tr|A0A0A6YW67|A0A0A6YW67_MOUSE Predicted pseudogene 8797 OS=Mus musculus OX=10090 GN=Gm8797 PE=4 SV=1;sp|P62984|RL40_MOUSE Ubiquitin-60S ribosomal prote	TRUE	1.58091	1.58299e-05	4.38698e-05	TRUE
P62996	Tra2b	9	8	28.7277	28.3002	28.9655	28.6687	22.0823	20.1401	20.9019	20.3905	19.8965	20.5773	21.7765	20.3134	20.3659	20.8801	20.9587	21.0924	sp|P62996|TRA2B_MOUSE Transformer-2 protein homolog beta OS=Mus musculus OX=10090 GN=Tra2b PE=1 SV=1	FALSE	7.88424	1.41031e-12	1.27242e-10	TRUE
P63001;P60764	Rac1;Rac3	7	7	23.907	21.1337	23.9174	23.8093	20.5136	20.512	21.0912	21.6343	19.9562	19.202	20.1357	20.9009	20.9527	21.8212	19.9015	20.8676	sp|P63001|RAC1_MOUSE Ras-related C3 botulinum toxin substrate 1 OS=Mus musculus OX=10090 GN=Rac1 PE=1 SV=1;sp|P60764|RAC3_MOUSE Ras-related C3 botulinum toxin substrate 3 OS=Mus musculus OX=10090 GN=Rac3 PE=1 SV=1	FALSE	2.56781	0.000262418	0.000523547	TRUE
P63017	Hspa8	48	43	31.0077	30.9011	31.265	31.2383	28.1114	27.273	29.2931	29.4537	28.2996	27.7684	29.4458	28.7248	28.8976	27.7823	28.901	27.6285	sp|P63017|HSP7C_MOUSE Heat shock cognate 71 kDa protein OS=Mus musculus OX=10090 GN=Hspa8 PE=1 SV=1	TRUE	2.63812	9.1096e-06	2.76007e-05	TRUE
P63028	Tpt1	5	5	24.3866	24.0632	24.3811	24.2235	20.9881	20.6948	21.0319	22.9499	21.8009	21.1441	21.8537	21.1617	21.8353	19.9139	20.0948	21.0547	sp|P63028|TCTP_MOUSE Translationally-controlled tumor protein OS=Mus musculus OX=10090 GN=Tpt1 PE=1 SV=1	FALSE	3.05329	4.56543e-06	1.46527e-05	TRUE
P63037	Dnaja1	16	16	25.8625	24.7999	25.1563	25.5472	21.6773	21.8212	23.4628	23.557	23.5439	21.627	20.6146	19.7194	21.0945	22.9054	20.0962	21.1901	sp|P63037|DNJA1_MOUSE DnaJ homolog subfamily A member 1 OS=Mus musculus OX=10090 GN=Dnaja1 PE=1 SV=1	FALSE	3.5657	0.000153375	0.000330346	TRUE
P63038	Hspd1	41	41	28.2049	27.9029	27.9507	27.8428	28.6899	29.0469	28.8977	28.8093	28.5423	29.2529	28.7438	28.6688	28.578	28.6034	28.2779	28.6018	sp|P63038|CH60_MOUSE 60 kDa heat shock protein, mitochondrial OS=Mus musculus OX=10090 GN=Hspd1 PE=1 SV=1	FALSE	-0.750702	7.94524e-05	0.00018433	FALSE
P63085	Mapk1	13	10	24.2235	23.5951	24.5489	24.4554	20.4632	20.941	22.6728	23.5472	20.5546	20.4556	21.6535	20.742	20.8064	21.4627	21.4709	21.4353	sp|P63085|MK01_MOUSE Mitogen-activated protein kinase 1 OS=Mus musculus OX=10090 GN=Mapk1 PE=1 SV=3	FALSE	2.85531	4.90887e-05	0.000123406	TRUE
P63087	Ppp1cc	4	3	23.9391	23.9276	24.0495	24.0098	20.2736	20.8279	21.3402	21.6401	20.9143	20.983	21.5249	20.775	20.917	21.4155	20.5419	20.6061	sp|P63087|PP1G_MOUSE Serine/threonine-protein phosphatase PP1-gamma catalytic subunit OS=Mus musculus OX=10090 GN=Ppp1cc PE=1 SV=1	TRUE	3.00156	1.42559e-09	1.9165e-08	TRUE
P63101	Ywhaz	19	17	27.3239	26.8622	25.8446	26.8875	23.4067	24.0022	25.1949	23.9224	23.3918	23.8612	24.4699	23.9588	24.3508	20.3117	23.0048	22.4467	sp|P63101|1433Z_MOUSE 14-3-3 protein zeta/delta OS=Mus musculus OX=10090 GN=Ywhaz PE=1 SV=1	FALSE	3.20273	0.00023889	0.000488612	TRUE
P63158	Hmgb1	8	8	21.927	22.9872	24.1925	23.6961	20.625	21.8305	23.1766	23.2176	21.5853	21.0825	23.3935	23.8422	20.6678	23.0229	20.4077	20.1875	sp|P63158|HMGB1_MOUSE High mobility group protein B1 OS=Mus musculus OX=10090 GN=Hmgb1 PE=1 SV=2	FALSE	1.28079	0.102686	0.119973	FALSE
P63168	Dynll1	4	2	25.6942	25.7075	25.94	26.0033	24.2649	20.8607	24.3619	24.4216	24.483	20.1638	24.7095	25.0032	20.9212	24.5262	24.56	24.4011	sp|P63168|DYL1_MOUSE Dynein light chain 1, cytoplasmic OS=Mus musculus OX=10090 GN=Dynll1 PE=1 SV=1	FALSE	2.2798	0.0249605	0.0318678	FALSE
P63242	Eif5a	15	15	25.5876	25.168	25.718	25.2238	20.0602	20.7282	21.536	21.8302	21.339	20.5711	23.2085	20.3007	20.8321	21.7218	21.2519	20.5751	sp|P63242|IF5A1_MOUSE Eukaryotic translation initiation factor 5A-1 OS=Mus musculus OX=10090 GN=Eif5a PE=1 SV=2	FALSE	4.26148	1.56409e-07	8.30091e-07	TRUE
P63260	Actg1	35	1	32.2664	31.9499	32.2268	32.1965	31.2682	31.8184	30.9933	31.4857	31.0561	31.1683	31.4293	31.403	31.3605	31.1029	31.4419	31.0838	sp|P63260|ACTG_MOUSE Actin, cytoplasmic 2 OS=Mus musculus OX=10090 GN=Actg1 PE=1 SV=1	FALSE	0.858965	8.80758e-06	2.68816e-05	FALSE
P63276	Rps17	7	7	24.3277	24.551	25.0888	22.4148	22.1722	21.8922	23.5414	23.4273	20.5228	21.637	20.438	21.949	20.1824	20.9955	21.593	21.7078	sp|P63276|RS17_MOUSE 40S ribosomal protein S17 OS=Mus musculus OX=10090 GN=Rps17 PE=1 SV=2	TRUE	2.42406	0.00172861	0.00280727	TRUE
P63323	Rps12	13	13	25.8392	24.5448	26.1621	26.1563	23.6242	23.5876	23.4054	19.9978	23.0289	21.6499	20.7823	23.7049	23.5855	23.5917	23.0946	20.9422	sp|P63323|RS12_MOUSE 40S ribosomal protein S12 OS=Mus musculus OX=10090 GN=Rps12 PE=1 SV=3	TRUE	3.09269	0.000740214	0.00131235	TRUE
P63325	Rps10	9	9	27.0876	27.1825	25.0388	24.9141	21.0881	21.0116	20.7362	20.6629	20.8288	20.176	20.3445	20.6734	21.2737	20.2824	20.7132	20.5376	sp|P63325|RS10_MOUSE 40S ribosomal protein S10 OS=Mus musculus OX=10090 GN=Rps10 PE=1 SV=1	TRUE	5.3617	9.20352e-10	1.44486e-08	TRUE
P63330	Ppp2ca	15	1	24.8106	24.7576	25.2958	24.9617	20.0032	21.1295	21.2134	21.8597	20.216	20.3854	21.7273	20.2258	20.7955	20.8804	20.7295	20.517	sp|P63330|PP2AA_MOUSE Serine/threonine-protein phosphatase 2A catalytic subunit alpha isoform OS=Mus musculus OX=10090 GN=Ppp2ca PE=1 SV=1	FALSE	4.14955	2.16737e-09	2.70754e-08	TRUE
P67778	Phb	18	18	26.9204	26.1551	25.9722	25.9066	24.4891	23.5587	23.5594	24.8909	22.9795	23.2798	24.3593	23.3818	24.2934	24.6272	24.7098	24.0771	sp|P67778|PHB1_MOUSE Prohibitin 1 OS=Mus musculus OX=10090 GN=Phb1 PE=1 SV=1	FALSE	2.2214	1.78356e-05	4.89274e-05	TRUE
P67871	Csnk2b	7	7	23.7875	23.933	23.9748	24.15	21.5586	21.1755	20.7924	21.2773	22.0618	21.4016	21.1715	20.5524	21.6488	20.9909	20.0179	19.8429	sp|P67871|CSK2B_MOUSE Casein kinase II subunit beta OS=Mus musculus OX=10090 GN=Csnk2b PE=1 SV=1	FALSE	2.92033	5.22098e-07	2.23128e-06	TRUE
P67984	Rpl22	7	6	24.8338	24.6883	24.9164	25.6546	20.3204	21.8276	21.0992	20.9045	21.0559	20.832	20.5253	20.1616	22.1302	21.547	20.4024	21.3827	sp|P67984|RL22_MOUSE 60S ribosomal protein L22 OS=Mus musculus OX=10090 GN=Rpl22 PE=1 SV=2	FALSE	4.00753	1.03761e-08	8.28665e-08	TRUE
P68037	Ube2l3	7	7	22.1176	21.393	22.4777	22.3003	21.2951	21.3613	20.9244	21.5155	22.5682	21.0229	20.574	20.7579	21.2241	19.6508	19.9378	22.1096	sp|P68037|UB2L3_MOUSE Ubiquitin-conjugating enzyme E2 L3 OS=Mus musculus OX=10090 GN=Ube2l3 PE=1 SV=1	FALSE	0.993706	0.0392838	0.048924	FALSE
P68040	Gnb2l1	24	24	27.0284	27.0097	27.3057	27.4707	25.6515	25.3758	25.7447	26.2019	25.1317	25.3588	26.5415	25.3767	25.9424	25.546	25.6043	24.7827	sp|P68040|RACK1_MOUSE Receptor of activated protein C kinase 1 OS=Mus musculus OX=10090 GN=Rack1 PE=1 SV=3	FALSE	1.5988	1.54565e-05	4.31294e-05	TRUE
P68254	Ywhaq	16	16	23.6322	25.4962	23.313	23.3061	21.0415	20.2594	20.6302	20.6925	21.6433	20.5936	19.4714	22.1102	20.7187	21.399	20.3622	20.6349	sp|P68254|1433T_MOUSE 14-3-3 protein theta OS=Mus musculus OX=10090 GN=Ywhaq PE=1 SV=1	FALSE	3.14045	6.53519e-06	2.05681e-05	TRUE
P68372	Tubb4b	32	1	29.6157	29.3424	29.7223	29.7073	25.2806	25.8509	25.395	26.0009	25.5099	25.8306	25.9864	25.8212	26.1277	26.0536	26.296	25.7317	sp|P68372|TBB4B_MOUSE Tubulin beta-4B chain OS=Mus musculus OX=10090 GN=Tubb4b PE=1 SV=1	FALSE	3.7732	1.38033e-12	1.27242e-10	TRUE
P68510	Ywhah	14	14	22.2335	21.8511	23.944	22.1429	20.2968	20.4727	21.4884	21.7635	22.128	21.3944	20.8804	20.8777	21.1146	20.0034	21.7804	21.5209	sp|P68510|1433F_MOUSE 14-3-3 protein eta OS=Mus musculus OX=10090 GN=Ywhah PE=1 SV=2	FALSE	1.39944	0.00489269	0.00706916	TRUE
P70168	Kpnb1	39	39	26.8822	27.0566	26.9753	26.3122	24.5426	24.7104	25.6152	23.8836	24.1854	24.2666	25.2605	24.4404	25.4578	23.9871	25.2129	24.2819	sp|P70168|IMB1_MOUSE Importin subunit beta-1 OS=Mus musculus OX=10090 GN=Kpnb1 PE=1 SV=2	FALSE	2.15287	8.47511e-06	2.61401e-05	TRUE
P70279	Surf6	6	6	25.278	24.9118	24.9221	24.9775	19.6519	19.9809	20.6035	21.2747	21.8633	21.5216	21.0391	20.517	20.4003	20.6653	20.4072	21.5982	sp|P70279|SURF6_MOUSE Surfeit locus protein 6 OS=Mus musculus OX=10090 GN=Surf6 PE=1 SV=1	TRUE	4.22874	8.09885e-09	6.77966e-08	TRUE
P70318	Tial1	4	2	23.0535	21.7762	22.8797	23.0247	21.4068	21.4409	20.9637	20.4515	21.6739	20.2028	20.8999	21.0726	21.1777	20.9775	20.2272	20.677	sp|P70318|TIAR_MOUSE Nucleolysin TIAR OS=Mus musculus OX=10090 GN=Tial1 PE=1 SV=1	FALSE	1.75257	3.13975e-05	8.17141e-05	TRUE
P70333	Hnrnph2	4	4	24.2868	24.2646	24.9349	24.1717	20.8151	21.832	20.4393	20.1028	20.188	22.3456	21.1998	21.1529	21.7722	21.117	19.5859	20.8116	sp|P70333|HNRH2_MOUSE Heterogeneous nuclear ribonucleoprotein H2 OS=Mus musculus OX=10090 GN=Hnrnph2 PE=1 SV=1	FALSE	3.46768	9.09908e-07	3.62963e-06	TRUE
P70372	Elavl1	10	10	25.6854	25.6403	25.4829	25.5506	20.4536	21.2307	22.3215	20.8802	24.4697	20.3612	24.4549	20.5224	21.6402	21.3612	21.7668	24.2213	sp|P70372|ELAV1_MOUSE ELAV-like protein 1 OS=Mus musculus OX=10090 GN=Elavl1 PE=1 SV=2	FALSE	3.61616	0.000480135	0.000896252	TRUE
P70670	Naca	8	8	24.0012	23.6735	25.0585	24.1784	19.8969	21.4931	21.5616	21.1295	21.5424	21.1592	20.7704	20.7068	21.7919	21.5372	20.0459	20.5845	sp|P70670|NACAM_MOUSE Nascent polypeptide-associated complex subunit alpha, muscle-specific form OS=Mus musculus OX=10090 GN=Naca PE=1 SV=2	FALSE	3.20964	3.21859e-07	1.47655e-06	TRUE
P70677	Casp3	8	8	25.1788	24.9294	25.5133	25.7589	20.2888	22.0036	21.6057	21.6712	21.075	24.4988	21.7909	24.5892	21.0674	21.8267	20.5041	20.6662	sp|P70677|CASP3_MOUSE Caspase-3 OS=Mus musculus OX=10090 GN=Casp3 PE=1 SV=1	FALSE	3.54614	0.000228186	0.000471467	TRUE
P70698	Ctps1	14	12	21.7505	19.9835	21.1313	21.8038	20.7455	20.1962	23.1067	22.2787	20.9103	21.7217	20.17	19.9493	20.897	21.2688	21.7606	21.2028	sp|P70698|PYRG1_MOUSE CTP synthase 1 OS=Mus musculus OX=10090 GN=Ctps1 PE=1 SV=2	FALSE	-0.0166778	0.975078	0.97628	FALSE
P80313	Cct7	34	34	23.0333	23.0673	22.9386	24.7806	22.5618	21.626	21.8903	22.3177	22.4274	21.6189	22.3831	22.0349	22.4007	20.5692	23.3468	21.4684	sp|P80313|TCPH_MOUSE T-complex protein 1 subunit eta OS=Mus musculus OX=10090 GN=Cct7 PE=1 SV=1	FALSE	1.40119	0.00547841	0.00783181	TRUE
P80314	Cct2	33	33	26.9095	26.0544	26.7777	26.6954	25.0863	25.7104	25.4955	25.5337	24.1284	25.249	25.7345	21.3665	24.3752	24.6626	25.6495	25.0965	sp|P80314|TCPB_MOUSE T-complex protein 1 subunit beta OS=Mus musculus OX=10090 GN=Cct2 PE=1 SV=4	FALSE	1.76859	0.0139809	0.0183995	FALSE
P80315	Cct4	30	30	25.4671	24.4129	24.5424	25.3747	22.5515	22.5041	23.0883	23.5329	22.4979	22.585	24.7185	22.4377	23.267	22.7005	23.5058	23.0536	sp|P80315|TCPD_MOUSE T-complex protein 1 subunit delta OS=Mus musculus OX=10090 GN=Cct4 PE=1 SV=3	FALSE	1.91238	0.00014122	0.000308255	TRUE
P80316	Cct5	34	34	25.7804	25.502	25.6984	25.5779	24.7206	22.6069	25.2778	23.4127	21.9524	22.071	23.1049	21.8328	22.8494	22.7597	24.7619	22.3896	sp|P80316|TCPE_MOUSE T-complex protein 1 subunit epsilon OS=Mus musculus OX=10090 GN=Cct5 PE=1 SV=1	FALSE	2.49471	0.000976631	0.00168014	TRUE
P80317	Cct6a	30	30	20.2497	20.3944	20.6096	20.5781	21.3039	20.5883	21.4856	21.4331	21.7101	21.3008	21.5286	21.6716	20.5291	21.0892	19.5953	21.7064	sp|P80317|TCPZ_MOUSE T-complex protein 1 subunit zeta OS=Mus musculus OX=10090 GN=Cct6a PE=1 SV=3	FALSE	-0.703883	0.0490992	0.0605905	FALSE
P80318	Cct3	34	34	24.2629	24.1344	26.1569	24.4502	24.3056	23.5062	24.1482	25.3613	23.7749	24.112	24.9787	23.6701	23.8757	23.4751	22.6815	23.0731	sp|P80318|TCPG_MOUSE T-complex protein 1 subunit gamma OS=Mus musculus OX=10090 GN=Cct3 PE=1 SV=1	FALSE	0.837582	0.0890775	0.10498	FALSE
P83882;A0A2I3BPG9	Rpl36a	7	7	26.0667	25.9922	26.5325	26.0659	25.6291	25.7821	26.3651	26.0776	25.5238	25.2167	25.8027	25.6345	25.7244	25.6534	25.7583	21.1762	sp|P83882|RL36A_MOUSE 60S ribosomal protein L36a OS=Mus musculus OX=10090 GN=Rpl36a PE=1 SV=2;tr|A0A2I3BPG9|A0A2I3BPG9_MOUSE Ribosomal protein L36A, pseudogene 1 OS=Mus musculus OX=10090 GN=Rpl36a-ps1 PE=3 SV=1	FALSE	0.80232	0.266223	0.292918	FALSE
P84078	Arf1	15	3	22.949	21.908	22.5032	22.549	20.3119	21.3036	20.401	20.5355	21.5599	20.4339	20.403	21.3342	22.7676	22.1034	20.9654	20.6954	sp|P84078|ARF1_MOUSE ADP-ribosylation factor 1 OS=Mus musculus OX=10090 GN=Arf1 PE=1 SV=2	FALSE	1.40942	0.0042285	0.00627704	TRUE
P84089	Erh	7	7	27.2568	27.0808	27.4947	27.1603	19.8481	21.6601	20.9701	21.6748	21.1866	21.3214	20.7359	20.0409	21.2222	20.6804	20.554	21.6073	sp|P84089|ERH_MOUSE Enhancer of rudimentary homolog OS=Mus musculus OX=10090 GN=Erh PE=1 SV=1	FALSE	6.28965	1.05431e-11	5.10685e-10	TRUE
P84091	Ap2m1	9	9	22.5528	21.1293	22.4307	22.5306	21.6254	21.5709	20.5816	19.4854	21.9461	20.2492	23.247	21.4115	20.5537	21.462	20.9032	21.5279	sp|P84091|AP2M1_MOUSE AP-2 complex subunit mu OS=Mus musculus OX=10090 GN=Ap2m1 PE=1 SV=1	FALSE	0.94721	0.0910564	0.107156	FALSE
P84099	Rpl19	11	11	27.1919	27.1713	27.0553	26.9576	27.1584	27.5583	27.6627	27.1061	26.5272	27.0717	26.3961	27.2197	26.9369	28.7063	26.797	27.6564	sp|P84099|RL19_MOUSE 60S ribosomal protein L19 OS=Mus musculus OX=10090 GN=Rpl19 PE=1 SV=1	TRUE	-0.13905	0.666865	0.684569	FALSE
P84104	Srsf3	9	9	28.6252	28.2035	28.3773	28.0328	25.2541	25.3527	24.9378	25.4496	25.3636	25.8751	24.5878	25.0344	26.359	25.8656	24.7237	25.4838	sp|P84104|SRSF3_MOUSE Serine/arginine-rich splicing factor 3 OS=Mus musculus OX=10090 GN=Srsf3 PE=1 SV=1	FALSE	2.9524	2.86554e-08	1.97188e-07	TRUE
P84228	Hist1h3b	10	2	32.5336	32.1793	32.7159	32.1789	29.8635	30.2891	31.065	30.5014	29.64	29.8079	30.8737	30.4438	29.7038	29.4943	29.6364	29.2542	sp|P84228|H32_MOUSE Histone H3.2 OS=Mus musculus OX=10090 GN=H3c15 PE=1 SV=2	FALSE	2.35416	1.85971e-06	6.6818e-06	TRUE
P97310	Mcm2	32	32	25.0613	25.9139	26.0019	25.3357	21.2359	19.8923	22.0512	23.4564	21.4596	20.9934	23.498	20.6338	21.0393	20.581	21.2375	20.4055	sp|P97310|MCM2_MOUSE DNA replication licensing factor MCM2 OS=Mus musculus OX=10090 GN=Mcm2 PE=1 SV=3	FALSE	4.20453	4.9598e-06	1.58548e-05	TRUE
P97311	Mcm6	35	35	26.8461	26.3982	26.6649	26.9755	21.4305	21.3687	23.8267	25.3433	24.4925	20.621	24.8438	21.5727	23.8732	23.5721	25.1359	20.0128	sp|P97311|MCM6_MOUSE DNA replication licensing factor MCM6 OS=Mus musculus OX=10090 GN=Mcm6 PE=1 SV=1	FALSE	3.71343	0.00182158	0.0029406	TRUE
P97314	Csrp2	8	8	25.16	24.2966	24.9393	24.2788	21.1456	19.677	20.449	20.4499	21.3313	21.1637	21.2683	20.9116	21.9522	20.3526	21.0651	20.3713	sp|P97314|CSRP2_MOUSE Cysteine and glycine-rich protein 2 OS=Mus musculus OX=10090 GN=Csrp2 PE=1 SV=3	FALSE	3.82386	1.59373e-08	1.23248e-07	TRUE
P97350	Pkp1	4	4	20.866	21.6773	21.1037	19.7765	25.6394	25.7069	25.3795	25.1628	28.625	25.4438	25.3905	25.444	25.4264	25.9459	25.642	25.7312	sp|P97350|PKP1_MOUSE Plakophilin-1 OS=Mus musculus OX=10090 GN=Pkp1 PE=1 SV=1	FALSE	-4.93892	1.54046e-07	8.22931e-07	FALSE
P97351	Rps3a	20	20	29.4229	29.4634	29.5064	29.4929	26.8605	26.6853	27.1557	27.1672	26.7124	26.0709	28.5815	26.5355	26.8954	26.0958	26.9096	26.5173	sp|P97351|RS3A_MOUSE 40S ribosomal protein S3a OS=Mus musculus OX=10090 GN=Rps3a PE=1 SV=3	TRUE	2.62249	1.59484e-06	5.9678e-06	TRUE
P97379	G3bp2	10	10	25.5904	23.9471	20.3045	25.0986	19.905	21.281	20.5344	20.5562	21.6368	21.107	21.6172	21.0075	20.1796	21.5844	21.1497	20.0839	sp|P97379|G3BP2_MOUSE Ras GTPase-activating protein-binding protein 2 OS=Mus musculus OX=10090 GN=G3bp2 PE=1 SV=2	FALSE	2.84825	0.0013238	0.00221179	TRUE
P97384	Anxa11	10	10	23.7958	23.6514	24.8012	24.8944	20.9938	20.9109	20.9267	21.3312	20.7807	21.0617	20.7373	20.5901	20.8671	21.4663	21.1832	19.7372	sp|P97384|ANX11_MOUSE Annexin A11 OS=Mus musculus OX=10090 GN=Anxa11 PE=1 SV=2	FALSE	3.40353	9.50942e-09	7.75498e-08	TRUE
P97429	Anxa4	8	8	22.4626	22.4672	22.5803	23.1731	19.9215	22.1833	21.2024	21.752	20.6529	20.9485	20.9584	21.5035	20.0809	19.7641	20.8026	20.8282	sp|P97429|ANXA4_MOUSE Annexin A4 OS=Mus musculus OX=10090 GN=Anxa4 PE=1 SV=4	FALSE	1.78762	0.000365444	0.000699861	TRUE
P97461	Rps5	16	16	28.8936	27.8615	29.5594	28.7351	24.4881	25.0883	25.1224	25.6214	24.7894	24.9973	24.1322	24.5904	25.5806	24.9062	25.5555	24.8601	sp|P97461|RS5_MOUSE 40S ribosomal protein S5 OS=Mus musculus OX=10090 GN=Rps5 PE=1 SV=3	TRUE	3.78476	4.81744e-09	4.95159e-08	TRUE
P97496	Smarcc1	23	17	25.0016	26.1677	26.6959	24.7271	21.8052	20.6988	21.0825	23.39	21.7912	20.8828	22.5919	20.1741	21.3304	21.2135	20.3582	20.3203	sp|P97496|SMRC1_MOUSE SWI/SNF complex subunit SMARCC1 OS=Mus musculus OX=10090 GN=Smarcc1 PE=1 SV=2	FALSE	4.34482	1.71106e-06	6.25848e-06	TRUE
P97760	Polr2c	7	7	24.3418	24.066	24.8492	20.3815	20.8714	20.2854	19.9673	21.3429	21.3286	21.1089	20.0187	20.6809	21.2174	21.3383	20.5854	20.6586	sp|P97760|RPB3_MOUSE DNA-directed RNA polymerase II subunit RPB3 OS=Mus musculus OX=10090 GN=Polr2c PE=1 SV=2	FALSE	2.62597	0.000669731	0.00119259	TRUE
P97855	G3bp1	21	19	26.7534	26.4781	27.1137	26.6319	21.1526	20.8043	24.2888	24.6254	20.4329	21.6383	24.2556	21.3722	21.3978	20.9248	22.758	19.5801	sp|P97855|G3BP1_MOUSE Ras GTPase-activating protein-binding protein 1 OS=Mus musculus OX=10090 GN=G3bp1 PE=1 SV=1	FALSE	4.80836	6.0389e-05	0.00014594	TRUE
P99024	Tubb5	5	5	27.8677	27.7584	27.4033	27.3558	20.6613	20.1982	20.8981	26.1026	20.7401	21.3964	20.6342	21.3347	20.9159	21.1344	21.2445	20.0941	sp|P99024|TBB5_MOUSE Tubulin beta-5 chain OS=Mus musculus OX=10090 GN=Tubb5 PE=1 SV=1	FALSE	6.31679	1.79541e-06	6.53755e-06	TRUE
P99026	Psmb4	9	9	24.2351	23.3565	23.7162	23.6929	20.1993	20.4973	20.0842	23.3419	20.4479	20.8363	21.2014	20.8936	19.8315	20.4968	21.0702	20.9979	sp|P99026|PSB4_MOUSE Proteasome subunit beta type-4 OS=Mus musculus OX=10090 GN=Psmb4 PE=1 SV=1	FALSE	2.92531	2.18799e-05	5.89541e-05	TRUE
Q00899	Yy1	6	6	23.8824	21.2373	23.8436	23.911	20.7441	20.0724	21.9136	20.9122	21.1189	22.433	21.3325	19.8269	20.3296	20.3977	20.5126	21.6868	sp|Q00899|TYY1_MOUSE Transcriptional repressor protein YY1 OS=Mus musculus OX=10090 GN=Yy1 PE=1 SV=1	FALSE	2.27855	0.000798557	0.00139447	TRUE
Q00PI9	Hnrnpul2	16	16	24.2458	24.6931	25.3269	24.9343	21.1074	22.4605	20.3842	20.5763	20.6765	20.4168	21.9982	20.9974	20.6055	20.0878	22.3147	20.6387	sp|Q00PI9|HNRL2_MOUSE Heterogeneous nuclear ribonucleoprotein U-like protein 2 OS=Mus musculus OX=10090 GN=Hnrnpul2 PE=1 SV=2	FALSE	3.77802	3.97415e-07	1.74433e-06	TRUE
Q01320	Top2a	64	52	25.9705	26.0217	25.8742	25.7787	23.9126	20.3079	24.6128	23.9675	20.7128	20.6324	24.6222	20.4871	19.7759	21.3353	24.7864	20.804	sp|Q01320|TOP2A_MOUSE DNA topoisomerase 2-alpha OS=Mus musculus OX=10090 GN=Top2a PE=1 SV=2	TRUE	3.74819	0.00260745	0.00403286	TRUE
Q01768	Nme2	12	7	24.8705	25.8031	25.6655	26.1345	23.0871	21.2028	21.0036	21.7277	21.9453	21.4009	24.1451	22.484	21.5616	22.7628	20.5545	20.4008	sp|Q01768|NDKB_MOUSE Nucleoside diphosphate kinase B OS=Mus musculus OX=10090 GN=Nme2 PE=1 SV=1	FALSE	3.76202	1.42756e-05	4.05307e-05	TRUE
Q01853	Vcp	49	49	28.4372	28.2419	28.7817	28.7239	23.7564	23.8302	24.4292	24.8361	23.4162	24.0869	24.5425	23.9385	23.9665	23.287	24.455	23.3898	sp|Q01853|TERA_MOUSE Transitional endoplasmic reticulum ATPase OS=Mus musculus OX=10090 GN=Vcp PE=1 SV=4	FALSE	4.55166	7.43844e-11	2.23704e-09	TRUE
Q02053	Uba1	54	54	27.5251	27.453	27.9721	27.6011	24.7326	23.591	24.76	24.9849	24.4683	24.4885	24.8855	24.5477	23.9965	24.7548	24.7761	24.1288	sp|Q02053|UBA1_MOUSE Ubiquitin-like modifier-activating enzyme 1 OS=Mus musculus OX=10090 GN=Uba1 PE=1 SV=1	FALSE	3.12825	1.00887e-09	1.51704e-08	TRUE
Q02248	Ctnnb1	28	25	25.3424	24.7834	25.9742	27.2111	23.4269	20.6867	23.3731	23.9102	25.3147	23.618	23.9431	21.7318	20.6219	25.5183	20.8048	19.5048	sp|Q02248|CTNB1_MOUSE Catenin beta-1 OS=Mus musculus OX=10090 GN=Ctnnb1 PE=1 SV=1	FALSE	3.12325	0.00984265	0.0133873	FALSE
Q02257	Jup	25	25	26.0585	27.2885	26.0522	27.8166	29.7598	28.6417	27.9638	29.0021	30.9681	28.8711	28.4059	28.8701	27.9829	30.2617	29.7358	29.1687	sp|Q02257|PLAK_MOUSE Junction plakoglobin OS=Mus musculus OX=10090 GN=Jup PE=1 SV=3	FALSE	-2.33203	0.000521443	0.0009623	FALSE
Q03265	Atp5a1	36	36	27.5923	27.3385	27.2293	27.2985	28.3926	27.7652	28.0589	28.2666	27.551	28.1881	28.4659	27.85	28.0422	27.53	27.5131	27.1327	sp|Q03265|ATPA_MOUSE ATP synthase subunit alpha, mitochondrial OS=Mus musculus OX=10090 GN=Atp5f1a PE=1 SV=1	FALSE	-0.531692	0.0260823	0.0331957	FALSE
Q04447	Ckb	21	21	27.1127	27.0715	27.5475	27.6803	22.7507	22.7874	22.9024	23.916	22.9749	23.2623	23.5507	23.0021	23.7715	22.7915	23.002	20.3399	sp|Q04447|KCRB_MOUSE Creatine kinase B-type OS=Mus musculus OX=10090 GN=Ckb PE=1 SV=1	FALSE	4.43205	1.88899e-07	9.7698e-07	TRUE
Q04750	Top1	12	12	26.0269	24.7715	25.03	25.6797	21.5314	20.8854	20.9579	24.6749	24.2621	21.5057	24.4502	20.733	21.1609	21.733	19.9046	21.0649	sp|Q04750|TOP1_MOUSE DNA topoisomerase 1 OS=Mus musculus OX=10090 GN=Top1 PE=1 SV=2	TRUE	3.4717	0.00101083	0.00173163	TRUE
Q05920	Pc	21	21	24.5232	25.0824	24.4194	24.0717	30.384	30.7841	30.3668	30.2434	30.0001	30.8336	30.1005	30.6645	30.9051	30.8052	30.2493	31.0807	sp|Q05920|PYC_MOUSE Pyruvate carboxylase, mitochondrial OS=Mus musculus OX=10090 GN=Pc PE=1 SV=1	FALSE	-6.01063	9.36453e-14	3.802e-11	FALSE
Q07076	Anxa7	11	11	27.2516	27.3204	26.4755	28.781	22.3841	21.4087	20.5796	25.8349	20.5765	21.7641	20.3056	21.113	20.3368	21.2006	21.3701	20.7447	sp|Q07076|ANXA7_MOUSE Annexin A7 OS=Mus musculus OX=10090 GN=Anxa7 PE=1 SV=2	FALSE	5.98891	3.50257e-06	1.18503e-05	TRUE
Q08288	Lyar	9	9	25.746	25.035	25.5725	25.6898	20.6281	21.3131	20.6686	21.6657	21.2642	20.8729	21.83	21.2798	20.4616	20.1165	21.0533	20.9903	sp|Q08288|LYAR_MOUSE Cell growth-regulating nucleolar protein OS=Mus musculus OX=10090 GN=Lyar PE=1 SV=2	TRUE	4.4988	1.17674e-10	2.78859e-09	TRUE
Q08297	Rad51	2	2	25.3805	25.3217	25.3262	25.4444	21.9546	20.5802	20.6254	20.091	21.8366	19.5243	20.9772	20.755	20.7497	20.4195	21.2332	20.4342	sp|Q08297|RAD51_MOUSE DNA repair protein RAD51 homolog 1 OS=Mus musculus OX=10090 GN=Rad51 PE=1 SV=1	TRUE	4.6031	2.75008e-09	3.23922e-08	TRUE
Q08943	Ssrp1	20	20	24.1466	24.1283	24.8772	25.7215	24.9829	22.0982	22.2365	21.4152	20.6259	20.7453	20.8835	21.8328	20.0576	20.3768	20.3122	22.1567	sp|Q08943|SSRP1_MOUSE FACT complex subunit SSRP1 OS=Mus musculus OX=10090 GN=Ssrp1 PE=1 SV=2	TRUE	3.24146	0.000494695	0.000921313	TRUE
Q0P678	Zc3h18	4	4	24.6718	24.6805	24.1483	25.2343	21.1448	20.3211	20.8926	21.5293	21.5483	21.1743	21.6651	20.775	20.4793	21.5905	21.4198	22.4187	sp|Q0P678|ZCH18_MOUSE Zinc finger CCCH domain-containing protein 18 OS=Mus musculus OX=10090 GN=Zc3h18 PE=1 SV=1	FALSE	3.43718	3.6386e-08	2.46212e-07	TRUE
Q1HFZ0	Nsun2	26	26	23.5031	23.3048	23.2814	23.2505	21.1148	21.2498	21.1184	20.6797	21.9269	21.4575	20.9681	20.4903	21.2145	22.9207	21.2673	20.6053	sp|Q1HFZ0|NSUN2_MOUSE RNA cytosine C(5)-methyltransferase NSUN2 OS=Mus musculus OX=10090 GN=Nsun2 PE=1 SV=2	TRUE	2.08385	2.37036e-05	6.33242e-05	TRUE
Q3THE2;Q9CQ19	Myl12b;Myl9	6	6	22.6828	22.2909	22.5814	22.7368	20.9164	20.7822	20.3991	20.4946	21.9039	21.2042	21.2344	22.6492	21.2388	21.2052	20.6628	19.8638	sp|Q3THE2|ML12B_MOUSE Myosin regulatory light chain 12B OS=Mus musculus OX=10090 GN=Myl12b PE=1 SV=2;sp|Q9CQ19|MYL9_MOUSE Myosin regulatory light polypeptide 9 OS=Mus musculus OX=10090 GN=Myl9 PE=1 SV=3	FALSE	1.52675	0.00114071	0.00192569	TRUE
Q3THK3	Gtf2f1	4	4	24.3632	24.1795	24.6248	21.3197	20.9877	20.6568	20.502	21.0599	21.362	19.4118	20.7786	21.1711	21.0181	21.4329	21.5371	21.3565	sp|Q3THK3|T2FA_MOUSE General transcription factor IIF subunit 1 OS=Mus musculus OX=10090 GN=Gtf2f1 PE=1 SV=2	FALSE	2.68225	0.000115715	0.000256722	TRUE
Q3THK7	Gmps	23	23	21.2416	21.0256	21.3754	21.3811	20.5725	21.0966	22.8046	21.0531	21.5327	22.6356	19.6338	21.0731	21.0409	20.4481	21.0477	20.9462	sp|Q3THK7|GUAA_MOUSE GMP synthase [glutamine-hydrolyzing] OS=Mus musculus OX=10090 GN=Gmps PE=1 SV=2	FALSE	0.0988356	0.82809	0.83633	FALSE
Q3THS6	Mat2a	12	12	26.196	27.4785	27.0111	27.2582	21.4452	21.8484	20.2366	21.4527	20.8303	21.9775	20.8741	21.1465	19.8072	23.9183	24.3466	21.0363	sp|Q3THS6|METK2_MOUSE S-adenosylmethionine synthase isoform type-2 OS=Mus musculus OX=10090 GN=Mat2a PE=1 SV=2	FALSE	5.4093	2.18507e-06	7.81619e-06	TRUE
Q3TIX9	Usp39	8	8	24.708	24.9684	24.4836	23.8275	20.9406	20.9183	20.5659	20.8844	21.2346	20.7932	21.518	20.9575	20.9594	22.079	20.9685	21.3516	sp|Q3TIX9|SNUT2_MOUSE U4/U6.U5 tri-snRNP-associated protein 2 OS=Mus musculus OX=10090 GN=Usp39 PE=1 SV=2	FALSE	3.39929	1.24804e-09	1.77792e-08	TRUE
Q3TKT4	Smarca4	18	17	23.526	23.8887	23.6155	23.8715	20.7993	21.656	19.656	21.8199	21.1794	20.1623	21.3287	20.5899	20.7658	21.2693	20.4149	20.4841	sp|Q3TKT4|SMCA4_MOUSE Transcription activator BRG1 OS=Mus musculus OX=10090 GN=Smarca4 PE=1 SV=1	FALSE	2.88162	4.43264e-07	1.93511e-06	TRUE
Q3TW96	Uap1l1	11	10	22.4489	22.0277	21.8642	23.0527	21.352	20.154	20.7051	21.1595	19.9339	19.2923	20.9149	21.0845	20.9223	20.7417	21.3743	21.3635	sp|Q3TW96|UAP1L_MOUSE UDP-N-acetylhexosamine pyrophosphorylase-like protein 1 OS=Mus musculus OX=10090 GN=Uap1l1 PE=1 SV=1	FALSE	1.59855	0.00056554	0.00102964	TRUE
Q3TWW8	Srsf6	9	6	29.0441	28.7218	28.8785	27.5763	20.3162	20.5531	20.7131	21.8606	20.9489	20.6037	20.956	20.4101	24.5466	24.7683	21.2096	22.2533	sp|Q3TWW8|SRSF6_MOUSE Serine/arginine-rich splicing factor 6 OS=Mus musculus OX=10090 GN=Srsf6 PE=1 SV=1	FALSE	6.96021	5.79813e-07	2.43942e-06	TRUE
Q3TXS7	Psmd1	32	32	21.434	20.9506	21.6894	21.3039	20.7864	20.3499	20.2732	21.9654	21.234	19.7697	21.2271	21.4567	21.9466	20.8814	21.5247	21.7001	sp|Q3TXS7|PSMD1_MOUSE 26S proteasome non-ATPase regulatory subunit 1 OS=Mus musculus OX=10090 GN=Psmd1 PE=1 SV=1	FALSE	0.251518	0.502672	0.525315	FALSE
Q3U0V1	Khsrp	26	25	29.6061	28.8455	29.734	29.2246	21.0295	24.4687	20.4149	22.5372	21.1747	20.6238	20.3218	22.9319	21.4414	22.1407	22.5766	23.313	sp|Q3U0V1|FUBP2_MOUSE Far upstream element-binding protein 2 OS=Mus musculus OX=10090 GN=Khsrp PE=1 SV=2	FALSE	7.43803	2.54595e-08	1.82948e-07	TRUE
Q3U1J4	Ddb1	41	41	22.6477	22.8223	23.0305	23.1329	21.6448	21.3787	20.3729	21.7249	20.5568	20.397	21.6983	20.4066	20.4033	19.3024	21.0915	20.2545	sp|Q3U1J4|DDB1_MOUSE DNA damage-binding protein 1 OS=Mus musculus OX=10090 GN=Ddb1 PE=1 SV=2	TRUE	2.13903	6.83817e-05	0.000161413	TRUE
Q3UDE2	Ttll12	11	11	23.7427	22.3506	23.1017	22.6734	21.7873	21.4843	21.6131	21.0437	21.4126	19.8072	19.8644	20.9825	20.7484	20.3101	21.282	21.8916	sp|Q3UDE2|TTL12_MOUSE Tubulin--tyrosine ligase-like protein 12 OS=Mus musculus OX=10090 GN=Ttll12 PE=1 SV=1	FALSE	1.94819	0.000229732	0.000473457	TRUE
Q3UEB3	Puf60	14	14	22.3864	23.6027	23.1057	23.0466	20.4654	21.7152	20.9438	19.6142	21.2959	19.8675	20.759	20.4176	22.3372	21.8265	21.2553	21.0492	sp|Q3UEB3|PUF60_MOUSE Poly(U)-binding-splicing factor PUF60 OS=Mus musculus OX=10090 GN=Puf60 PE=1 SV=2	FALSE	2.07312	0.000270328	0.000533121	TRUE
Q3UHX9	D2Wsu81e	6	6	21.7796	23.5839	23.7691	23.216	20.2228	20.6639	20.3673	20.4472	20.739	21.4953	21.1144	20.8038	20.0397	21.0616	21.4753	21.2709	sp|Q3UHX9|CI114_MOUSE Putative methyltransferase C9orf114 homolog OS=Mus musculus OX=10090 GN=Spout1 PE=1 SV=1	FALSE	2.27872	1.19522e-05	3.44767e-05	TRUE
Q3UIX4	Srsf11	5	5	23.7343	23.5378	23.6344	20.8286	20.4686	20.7487	20.1977	20.7154	21.0967	20.2127	20.4203	21.4654	21.5375	21.1629	20.2706	20.1491	tr|Q3UIX4|Q3UIX4_MOUSE Serine and arginine-rich splicing factor 11 OS=Mus musculus OX=10090 GN=Srsf11 PE=1 SV=1	FALSE	2.22998	0.000234317	0.000481684	TRUE
Q3UJB0	Sf3b2	23	23	26.5449	26.166	26.5371	26.2333	20.8228	20.9136	21.4831	21.2336	19.0457	20.7621	20.9569	20.2293	20.9265	19.8896	21.4585	20.4126	tr|Q3UJB0|Q3UJB0_MOUSE Splicing factor 3b, subunit 2 OS=Mus musculus OX=10090 GN=Sf3b2 PE=1 SV=1	FALSE	5.69249	2.59793e-10	5.70141e-09	TRUE
Q3UL36	Arglu1	7	7	26.2848	26.4835	25.8797	25.5345	28.1269	27.5761	28.7369	28.2826	27.4752	27.6886	27.1935	28.2464	29.341	28.5871	27.8713	27.2839	sp|Q3UL36|ARGL1_MOUSE Arginine and glutamate-rich protein 1 OS=Mus musculus OX=10090 GN=Arglu1 PE=1 SV=2	FALSE	-1.98847	5.41543e-05	0.000133657	FALSE
Q3UM45	Ppp1r7	10	10	30.7213	31.3631	30.2347	28.1136	20.0845	20.8259	20.8838	21.1569	20.6806	21.2537	21.5085	20.8151	21.6109	21.8673	22.0591	21.5478	sp|Q3UM45|PP1R7_MOUSE Protein phosphatase 1 regulatory subunit 7 OS=Mus musculus OX=10090 GN=Ppp1r7 PE=1 SV=2	FALSE	8.917	2.43264e-11	9.40619e-10	TRUE
Q3UMU9	Hdgfrp2	6	6	21.3524	23.927	24.0495	23.8636	21.2749	20.3957	20.9996	20.4481	20.1188	22.7648	20.8007	21.2837	20.6676	21.0127	20.7688	20.6706	sp|Q3UMU9|HDGR2_MOUSE Hepatoma-derived growth factor-related protein 2 OS=Mus musculus OX=10090 GN=Hdgfl2 PE=1 SV=1	FALSE	2.3643	0.000264499	0.000525288	TRUE
Q3UV17	Krt76	2	2	30.5716	21.6819	21.1918	21.8828	35.503	32.7017	35.0691	29.9862	35.8791	35.5958	31.8433	31.6303	31.5341	32.195	32.2102	32.2576	sp|Q3UV17|K22O_MOUSE Keratin, type II cytoskeletal 2 oral OS=Mus musculus OX=10090 GN=Krt76 PE=1 SV=1	FALSE	-9.20173	3.98e-05	0.000102271	FALSE
Q3UYV9	Ncbp1	15	15	21.4603	21.3769	20.7552	20.6893	20.0952	24.375	24.1464	23.8113	20.6351	24.3789	20.3174	24.2792	21.0462	20.6389	20.3958	21.9099	sp|Q3UYV9|NCBP1_MOUSE Nuclear cap-binding protein subunit 1 OS=Mus musculus OX=10090 GN=Ncbp1 PE=1 SV=2	FALSE	-1.0987	0.268571	0.295101	FALSE
Q3V0C5	Usp48	13	13	22.0386	22.0075	22.9035	21.8143	21.074	21.5727	21.5615	20.2643	21.0311	21.3069	21.6285	20.4063	20.5998	20.702	20.34	20.1822	sp|Q3V0C5|UBP48_MOUSE Ubiquitin carboxyl-terminal hydrolase 48 OS=Mus musculus OX=10090 GN=Usp48 PE=1 SV=2	FALSE	1.30187	0.000811491	0.00141099	TRUE
Q3V3R1	Mthfd1l	27	27	22.1802	21.9413	21.6457	20.8037	22.0768	21.9073	21.8264	22.3818	22.0958	22.6877	22.685	22.0246	22.8061	20.1503	22.3989	21.2541	sp|Q3V3R1|C1TM_MOUSE Monofunctional C1-tetrahydrofolate synthase, mitochondrial OS=Mus musculus OX=10090 GN=Mthfd1l PE=1 SV=2	FALSE	-0.38182	0.365629	0.394277	FALSE
Q4VAA2	Cdv3	6	6	26.6741	26.4867	26.7563	26.6356	20.8793	19.9036	19.4176	20.2677	20.7203	21.9622	21.6378	19.7053	21.0922	19.9622	20.6449	21.6146	sp|Q4VAA2|CDV3_MOUSE Protein CDV3 OS=Mus musculus OX=10090 GN=Cdv3 PE=1 SV=2	FALSE	5.98755	1.08561e-09	1.57414e-08	TRUE
Q501J6	Ddx17	15	15	27.2052	26.7932	28.042	27.712	20.9829	22.2505	25.0711	24.578	22.1365	20.4276	20.1048	20.326	21.4958	25.0501	20.7525	20.7025	sp|Q501J6|DDX17_MOUSE Probable ATP-dependent RNA helicase DDX17 OS=Mus musculus OX=10090 GN=Ddx17 PE=1 SV=1	TRUE	5.44825	6.55578e-05	0.000156108	TRUE
Q505F5	Lrrc47	13	13	21.4485	22.3147	21.5231	21.525	20.64	21.1136	20.6206	20.4475	20.046	21.0829	21.6879	20.2576	20.1933	20.1784	20.9551	21.2416	sp|Q505F5|LRC47_MOUSE Leucine-rich repeat-containing protein 47 OS=Mus musculus OX=10090 GN=Lrrc47 PE=1 SV=1	FALSE	0.997439	0.00342673	0.00517194	FALSE
Q569Z5	Ddx46	9	9	21.4392	21.7917	21.6114	21.5609	20.5054	22.0423	22.4	20.583	20.3403	20.9327	19.4836	19.9949	20.491	20.7686	20.584	21.0074	sp|Q569Z5|DDX46_MOUSE Probable ATP-dependent RNA helicase DDX46 OS=Mus musculus OX=10090 GN=Ddx46 PE=1 SV=2	FALSE	0.839683	0.0601038	0.0729511	FALSE
Q569Z6	Thrap3	16	16	27.9578	27.8123	28.6573	28.8743	24.4378	24.9915	24.5735	24.4802	24.3346	24.6955	24.2971	24.9788	19.5557	23.3615	20.338	20.6392	sp|Q569Z6|TR150_MOUSE Thyroid hormone receptor-associated protein 3 OS=Mus musculus OX=10090 GN=Thrap3 PE=1 SV=1	FALSE	4.93515	0.0002881	0.000563705	TRUE
Q5SUR0	Pfas	37	37	24.4718	22.6991	23.738	23.1313	20.2088	21.5547	19.3234	21.7512	21.0377	20.4348	21.3724	20.2431	22.3185	21.91	19.6316	21.0619	sp|Q5SUR0|PUR4_MOUSE Phosphoribosylformylglycinamidine synthase OS=Mus musculus OX=10090 GN=Pfas PE=1 SV=1	FALSE	2.60606	0.00019785	0.000414318	TRUE
Q60668	Hnrnpd	13	12	27.6418	27.401	28.1811	27.847	22.5329	20.9473	22.42	23.0306	22.1542	21.855	20.9147	22.7301	22.4463	20.8277	22.8426	20.9345	sp|Q60668|HNRPD_MOUSE Heterogeneous nuclear ribonucleoprotein D0 OS=Mus musculus OX=10090 GN=Hnrnpd PE=1 SV=2	FALSE	5.79806	2.76702e-09	3.23922e-08	TRUE
Q60692	Psmb6	8	8	25.281	25.0948	25.3161	26.3547	21.2594	25.0571	25.2722	20.7293	24.8681	25.0247	21.0474	24.7785	20.8321	24.7614	25.104	24.8319	sp|Q60692|PSB6_MOUSE Proteasome subunit beta type-6 OS=Mus musculus OX=10090 GN=Psmb6 PE=1 SV=3	FALSE	1.88116	0.0871793	0.103042	FALSE
Q60737	Csnk2a1	14	14	25.5755	25.8702	26.2076	26.1668	20.2356	20.145	19.7332	20.3558	20.5939	20.0105	22.5449	20.5877	21.1091	20.7404	20.4531	20.5026	sp|Q60737|CSK21_MOUSE Casein kinase II subunit alpha OS=Mus musculus OX=10090 GN=Csnk2a1 PE=1 SV=2	FALSE	5.37073	8.77887e-10	1.42569e-08	TRUE
Q60749	Khdrbs1	4	4	24.691	24.6037	24.8598	24.5994	22.0712	21.6423	21.819	23.7253	21.3714	21.8761	21.1753	21.155	21.6928	20.6693	20.7725	20.9171	sp|Q60749|KHDR1_MOUSE KH domain-containing, RNA-binding, signal transduction-associated protein 1 OS=Mus musculus OX=10090 GN=Khdrbs1 PE=1 SV=2	FALSE	3.11456	3.1476e-06	1.0876e-05	TRUE
Q60848	Hells	17	17	22.9917	22.8342	23.9431	22.7525	20.8247	21.128	21.0578	20.0925	20.3322	20.8536	20.6088	20.3763	21.8552	20.8796	20.2798	20.5437	sp|Q60848|HELLS_MOUSE Lymphocyte-specific helicase OS=Mus musculus OX=10090 GN=Hells PE=1 SV=2	FALSE	2.39434	7.96449e-07	3.28282e-06	TRUE
Q60864	Stip1	35	35	27.4294	26.8313	27.5826	27.1025	23.8285	23.7949	23.4056	24.3099	23.0642	19.7398	24.1239	23.7438	19.9067	23.0402	23.8488	23.4103	sp|Q60864|STIP1_MOUSE Stress-induced-phosphoprotein 1 OS=Mus musculus OX=10090 GN=Stip1 PE=1 SV=1	FALSE	4.21841	0.000108858	0.000243507	TRUE
Q60865	Caprin1	15	15	26.8872	26.4853	27.4502	26.1108	20.8486	18.9521	20.4913	23.515	19.8145	23.5753	23.9629	24.1998	21.5932	22.2213	24.7475	23.9662	sp|Q60865|CAPR1_MOUSE Caprin-1 OS=Mus musculus OX=10090 GN=Caprin1 PE=1 SV=2	FALSE	4.40938	0.000624044	0.00112252	TRUE
Q60930	Vdac2	11	11	23.7355	23.6691	23.5745	23.3084	22.1565	23.2791	24.0817	23.4216	20.4493	20.524	20.8525	21.2821	19.8267	20.6858	20.3774	21.0675	sp|Q60930|VDAC2_MOUSE Voltage-dependent anion-selective channel protein 2 OS=Mus musculus OX=10090 GN=Vdac2 PE=1 SV=2	FALSE	2.07155	0.0117388	0.0157553	FALSE
Q60932	Vdac1	17	17	25.6351	23.4102	23.5735	22.6005	23.7263	23.542	23.6099	24.3388	24.3661	23.5924	24.5525	23.5345	23.2848	23.2185	24.824	23.3224	sp|Q60932|VDAC1_MOUSE Voltage-dependent anion-selective channel protein 1 OS=Mus musculus OX=10090 GN=Vdac1 PE=1 SV=3	FALSE	-0.0211995	0.962594	0.964971	FALSE
Q60972	Rbbp4	10	10	26.0383	25.8541	26.8644	26.0759	21.4716	20.958	21.2458	21.0807	21.3287	21.6367	21.2768	20.3791	20.4485	22.1844	20.6241	20.0026	sp|Q60972|RBBP4_MOUSE Histone-binding protein RBBP4 OS=Mus musculus OX=10090 GN=Rbbp4 PE=1 SV=5	FALSE	5.1551	3.45123e-10	6.67238e-09	TRUE
Q60973	Rbbp7	17	11	26.3988	26.4275	26.9928	26.8019	21.9872	21.4395	22.5164	22.371	22.2809	22.3107	22.786	21.8597	22.4679	20.7646	20.0891	20.4153	sp|Q60973|RBBP7_MOUSE Histone-binding protein RBBP7 OS=Mus musculus OX=10090 GN=Rbbp7 PE=1 SV=1	FALSE	4.88122	5.09832e-08	3.31187e-07	TRUE
Q61024	Asns	41	41	26.24	26.105	26.3265	26.1273	23.728	23.6481	23.9827	24.0962	23.2023	23.321	24.4275	23.7641	23.5816	23.4229	25.1637	23.0745	sp|Q61024|ASNS_MOUSE Asparagine synthetase [glutamine-hydrolyzing] OS=Mus musculus OX=10090 GN=Asns PE=1 SV=3	FALSE	2.41532	1.18786e-06	4.61502e-06	TRUE
Q61033	Tmpo	14	14	26.6214	26.6323	26.1183	25.4377	20.4752	21.2385	21.1701	20.6357	20.7681	19.5279	20.6304	21.7189	20.8903	20.6471	21.6748	20.0375	sp|Q61033|LAP2A_MOUSE Lamina-associated polypeptide 2, isoforms alpha/zeta OS=Mus musculus OX=10090 GN=Tmpo PE=1 SV=4	FALSE	5.41789	3.99092e-10	7.53635e-09	TRUE
Q61035	Hars	16	16	23.1526	20.4765	23.0003	23.1594	23.3218	20.76	20.3596	20.5684	23.7985	20.9163	25.0785	20.7374	20.4668	21.4867	21.6758	20.3437	sp|Q61035|HARS1_MOUSE Histidine--tRNA ligase, cytoplasmic OS=Mus musculus OX=10090 GN=Hars1 PE=1 SV=2	FALSE	0.821086	0.366326	0.394505	FALSE
Q61074	Ppm1g	11	11	26.4545	25.7916	26.2091	26.2849	19.9007	20.3494	20.5528	21.6091	21.1433	19.9005	21.5766	19.9393	24.4132	19.188	22.0575	20.9601	sp|Q61074|PPM1G_MOUSE Protein phosphatase 1G OS=Mus musculus OX=10090 GN=Ppm1g PE=1 SV=3	FALSE	5.21916	3.60957e-06	1.21617e-05	TRUE
Q61103	Dpf2	3	3	23.2758	20.0196	21.7657	23.0673	21.5928	20.4417	20.4479	20.2176	18.9648	21.1273	21.8427	21.6177	21.861	21.4045	21.2408	21.8047	sp|Q61103|REQU_MOUSE Zinc finger protein ubi-d4 OS=Mus musculus OX=10090 GN=Dpf2 PE=1 SV=1	FALSE	0.985128	0.12326	0.142371	FALSE
Q61166	Mapre1	14	14	20.5476	23.9311	23.8349	24.0807	22.5368	21.1777	22.1114	21.2558	21.881	20.6053	20.7612	22.1067	19.9774	20.7179	21.4381	20.8477	sp|Q61166|MARE1_MOUSE Microtubule-associated protein RP/EB family member 1 OS=Mus musculus OX=10090 GN=Mapre1 PE=1 SV=3	FALSE	1.81384	0.00887644	0.0121546	FALSE
Q61171	Prdx2	14	14	27.3694	27.6127	27.4041	28.2624	25.3234	26.1263	25.7903	27.2888	27.2519	24.581	26.2069	25.2435	26.1993	26.3788	24.5204	26.5955	sp|Q61171|PRDX2_MOUSE Peroxiredoxin-2 OS=Mus musculus OX=10090 GN=Prdx2 PE=1 SV=3	FALSE	1.70335	0.00311605	0.00473826	TRUE
Q61191	Hcfc1	20	19	24.9991	24.9207	24.938	25.066	23.5414	21.1601	23.5761	20.0052	20.5597	21.2169	21.8542	20.0037	20.4325	21.6495	20.9762	19.6857	sp|Q61191|HCFC1_MOUSE Host cell factor 1 OS=Mus musculus OX=10090 GN=Hcfc1 PE=1 SV=2	FALSE	3.75914	5.04894e-05	0.000125374	TRUE
Q61316	Hspa4	41	39	26.7712	26.6966	27.0035	27.1503	25.0885	20.966	23.8507	25.5329	24.3818	24.6675	24.9475	24.309	24.4666	23.8842	24.6085	24.6382	sp|Q61316|HSP74_MOUSE Heat shock 70 kDa protein 4 OS=Mus musculus OX=10090 GN=Hspa4 PE=1 SV=1	FALSE	2.62693	0.00053668	0.000988173	TRUE
Q61425	Hadh	8	8	21.3372	24.1944	23.1956	23.2703	20.277	20.6956	20.4321	20.9155	21.638	20.9626	20.6927	20.681	20.7094	20.7589	20.1712	20.5366	sp|Q61425|HCDH_MOUSE Hydroxyacyl-coenzyme A dehydrogenase, mitochondrial OS=Mus musculus OX=10090 GN=Hadh PE=1 SV=2	FALSE	2.29347	2.55856e-05	6.76726e-05	TRUE
Q61466	Smarcd1	10	9	23.5144	21.3645	23.3707	23.1339	21.5917	22.1718	19.7902	21.7834	20.0774	21.0664	21.2222	19.8577	21.528	21.3315	21.2654	21.4923	sp|Q61466|SMRD1_MOUSE SWI/SNF-related matrix-associated actin-dependent regulator of chromatin subfamily D member 1 OS=Mus musculus OX=10090 GN=Smarcd1 PE=1 SV=3	FALSE	1.74769	0.00259206	0.00401895	TRUE
Q61539	Esrrb	12	12	22.8004	22.819	20.704	24.594	20.5462	20.6362	20.9328	21.1179	20.8984	20.6396	19.617	20.3392	21.122	19.7232	21.8463	20.3133	sp|Q61539|ERR2_MOUSE Steroid hormone receptor ERR2 OS=Mus musculus OX=10090 GN=Esrrb PE=1 SV=2	FALSE	2.08499	0.00147651	0.00243684	TRUE
Q61543	Glg1	15	15	24.7829	20.7673	23.242	24.2324	23.4129	23.1373	24.4041	24.9449	23.1439	20.8073	23.773	23.2963	19.4617	19.7714	23.3905	20.0458	sp|Q61543|GSLG1_MOUSE Golgi apparatus protein 1 OS=Mus musculus OX=10090 GN=Glg1 PE=1 SV=1	FALSE	0.790399	0.477852	0.502611	FALSE
Q61545	Ewsr1	6	6	27.8123	27.2781	28.1153	28.1831	20.1195	21.3862	20.1477	19.736	20.2514	21.0712	20.8511	20.3911	21.0971	20.8369	21.4265	20.5845	sp|Q61545|EWS_MOUSE RNA-binding protein EWS OS=Mus musculus OX=10090 GN=Ewsr1 PE=1 SV=2	FALSE	7.18891	7.99763e-13	9.27725e-11	TRUE
Q61553	Fscn1	28	28	25.9041	26.0671	25.9854	25.8767	24.714	25.0087	25.5158	25.9132	24.72	25.011	25.5634	24.7374	23.9775	23.4089	24.6437	21.5994	sp|Q61553|FSCN1_MOUSE Fascin OS=Mus musculus OX=10090 GN=Fscn1 PE=1 SV=4	FALSE	1.39056	0.0339073	0.0424887	FALSE
Q61584	Fxr1	19	18	22.1828	21.7721	22.7888	22.7482	20.1581	21.6741	20.8511	20.1294	21.0378	20.1926	22.6809	20.5853	20.0832	20.7928	19.8869	22.3148	sp|Q61584|FXR1_MOUSE RNA-binding protein FXR1 OS=Mus musculus OX=10090 GN=Fxr1 PE=1 SV=2	FALSE	1.50738	0.00785427	0.0109771	FALSE
Q61598	Gdi2	28	23	22.6138	22.3258	23.1317	22.8995	22.4393	21.1412	23.9165	22.8784	22.7711	20.9859	22.8092	20.6492	19.8795	21.6699	21.85	21.0971	sp|Q61598|GDIB_MOUSE Rab GDP dissociation inhibitor beta OS=Mus musculus OX=10090 GN=Gdi2 PE=1 SV=1	FALSE	0.902093	0.153184	0.173722	FALSE
Q61656	Ddx5	38	28	29.8926	29.5495	30.2705	29.9452	23.7422	20.8722	23.0342	25.1568	22.9827	21.594	24.6347	22.6817	22.5002	22.2468	24.0969	22.312	sp|Q61656|DDX5_MOUSE Probable ATP-dependent RNA helicase DDX5 OS=Mus musculus OX=10090 GN=Ddx5 PE=1 SV=2	FALSE	6.92657	3.51911e-08	2.40128e-07	TRUE
Q61686	Cbx5	6	6	23.5851	23.9396	20.9897	24.2737	20.54	20.7508	21.4758	21.4051	20.8429	21.003	21.5969	21.2016	20.3508	22.0971	21.1485	20.4075	sp|Q61686|CBX5_MOUSE Chromobox protein homolog 5 OS=Mus musculus OX=10090 GN=Cbx5 PE=1 SV=1	TRUE	2.12868	0.000587066	0.00106406	TRUE
Q61699	Hsph1	35	35	21.4438	21.1567	21.753	21.8608	21.0354	21.4525	21.2243	21.4938	20.6706	21.3313	21.2269	19.752	19.0125	20.9284	21.311	21.3901	sp|Q61699|HS105_MOUSE Heat shock protein 105 kDa OS=Mus musculus OX=10090 GN=Hsph1 PE=1 SV=2	FALSE	0.651151	0.125865	0.144968	FALSE
Q61749	Eif2b4	8	8	22.7498	22.6206	22.9893	23.053	20.573	20.846	20.5762	21.5906	20.7297	21.4675	21.1205	21.0108	21.9537	19.8918	20.8084	20.8472	sp|Q61749|EI2BD_MOUSE Translation initiation factor eIF-2B subunit delta OS=Mus musculus OX=10090 GN=Eif2b4 PE=1 SV=2	FALSE	1.90191	9.30164e-06	2.77681e-05	TRUE
Q61753	Phgdh	21	21	23.6042	23.4104	23.331	24.2087	22.8764	20.3507	23.7845	24.0761	21.144	20.8567	21.2628	20.2845	19.9199	20.5265	21.6613	22.4816	sp|Q61753|SERA_MOUSE D-3-phosphoglycerate dehydrogenase OS=Mus musculus OX=10090 GN=Phgdh PE=1 SV=3	FALSE	2.03652	0.0136713	0.0180212	FALSE
Q61768	Kif5b	12	12	21.5954	21.2501	22.8548	21.6974	20.4123	22.2313	20.3347	20.4179	20.4395	21.7629	21.4789	20.6589	20.5892	20.0663	21.7835	20.3924	sp|Q61768|KINH_MOUSE Kinesin-1 heavy chain OS=Mus musculus OX=10090 GN=Kif5b PE=1 SV=3	FALSE	0.968756	0.0345791	0.0432638	FALSE
Q61792	Lasp1	9	9	26.8034	26.6782	26.8563	26.1117	21.2029	22.3345	21.875	21.2707	20.9732	23.3802	24.2072	20.2352	23.5652	20.5565	23.78	23.1002	sp|Q61792|LASP1_MOUSE LIM and SH3 domain protein 1 OS=Mus musculus OX=10090 GN=Lasp1 PE=1 SV=1	FALSE	4.40567	2.19263e-05	5.89541e-05	TRUE
Q61881	Mcm7	36	36	26.482	26.2284	26.2893	26.6036	23.963	21.4209	24.035	25.8018	23.3886	20.9616	25.27	20.3018	20.9199	20.3133	21.8593	21.1686	sp|Q61881|MCM7_MOUSE DNA replication licensing factor MCM7 OS=Mus musculus OX=10090 GN=Mcm7 PE=1 SV=1	FALSE	3.95054	0.00141638	0.00235677	TRUE
Q61937	Npm1	18	18	30.7675	30.9274	30.8055	30.951	24.2996	25.5012	25.972	26.1985	25.0376	26.2127	25.9864	26.0764	25.9775	25.5361	24.9992	23.822	sp|Q61937|NPM_MOUSE Nucleophosmin OS=Mus musculus OX=10090 GN=Npm1 PE=1 SV=1	TRUE	5.39456	2.12247e-09	2.69289e-08	TRUE
Q61990	Pcbp2	10	10	23.3454	23.8285	23.68	24.4523	20.1072	20.9756	20.2565	20.9935	20.8474	21.165	20.6538	20.9538	20.3917	20.3379	21.5525	21.01	sp|Q61990|PCBP2_MOUSE Poly(rC)-binding protein 2 OS=Mus musculus OX=10090 GN=Pcbp2 PE=1 SV=1	FALSE	3.05617	7.80828e-09	6.6045e-08	TRUE
Q62093	Srsf2	6	6	26.8627	27.045	28.003	27.0432	19.8898	20.4567	19.8099	21.3042	20.7854	21.0091	24.1717	21.084	21.4404	20.2179	19.7755	21.3093	sp|Q62093|SRSF2_MOUSE Serine/arginine-rich splicing factor 2 OS=Mus musculus OX=10090 GN=Srsf2 PE=1 SV=4	FALSE	6.30064	8.13341e-08	4.82068e-07	TRUE
Q62167;P16381	Ddx3x;D1Pas1	29	8	28.265	28.0997	28.0839	28.172	25.5431	24.5088	25.2911	25.8058	25.4469	24.3939	25.2934	21.2395	25.0699	24.8488	25.0873	25.1486	sp|Q62167|DDX3X_MOUSE ATP-dependent RNA helicase DDX3X OS=Mus musculus OX=10090 GN=Ddx3x PE=1 SV=3;sp|P16381|DDX3L_MOUSE Putative ATP-dependent RNA helicase Pl10 OS=Mus musculus OX=10090 GN=D1Pas1 PE=1 SV=1	FALSE	3.34873	8.13259e-05	0.000188138	TRUE
Q62261	Sptbn1	36	34	25.4831	24.8943	24.8742	24.8987	25.355	25.5395	26.3622	29.1352	25.7569	20.2663	25.2006	20.2264	21.9785	20.1412	24.8353	21.1245	sp|Q62261|SPTB2_MOUSE Spectrin beta chain, non-erythrocytic 1 OS=Mus musculus OX=10090 GN=Sptbn1 PE=1 SV=2	TRUE	1.21077	0.438259	0.465793	FALSE
Q62318	Trim28	32	32	28.4477	28.589	28.8775	28.9868	24.6518	19.9157	24.7336	25.5683	24.0939	23.6438	25.5438	23.6448	25.3973	24.944	25.2394	24.6808	sp|Q62318|TIF1B_MOUSE Transcription intermediary factor 1-beta OS=Mus musculus OX=10090 GN=Trim28 PE=1 SV=3	FALSE	4.38714	7.37907e-05	0.000172178	TRUE
Q62376	Snrnp70	19	19	29.1934	29.7975	29.4129	29.2837	19.8855	21.2149	22.433	23.5883	20.589	21.6602	20.4049	21.3599	20.2944	21.0776	24.5157	20.4742	sp|Q62376|RU17_MOUSE U1 small nuclear ribonucleoprotein 70 kDa OS=Mus musculus OX=10090 GN=Snrnp70 PE=1 SV=2	FALSE	7.96374	2.79372e-08	1.93889e-07	TRUE
Q62418	Dbnl	7	7	25.9248	25.296	26.1041	25.7977	20.9412	21.2798	21.1063	21.0301	21.0101	21.6939	20.9291	20.0732	21.2513	20.0787	22.163	22.4509	sp|Q62418|DBNL_MOUSE Drebrin-like protein OS=Mus musculus OX=10090 GN=Dbnl PE=1 SV=2	FALSE	4.61335	6.2731e-09	5.59754e-08	TRUE
Q62446	Fkbp3	14	14	26.0095	26.3348	26.5147	26.4514	24.4472	20.6913	24.9371	24.5164	21.3571	20.761	21.5647	20.5725	24.7103	21.6878	21.1989	21.4873	sp|Q62446|FKBP3_MOUSE Peptidyl-prolyl cis-trans isomerase FKBP3 OS=Mus musculus OX=10090 GN=Fkbp3 PE=1 SV=2	FALSE	3.99998	0.000557214	0.00101676	TRUE
Q62465	Vat1	12	12	22.7209	22.2335	22.492	22.7304	20.2332	20.5117	21.0894	19.9277	19.9573	20.1742	20.9728	22.2256	21.6226	21.2551	19.8101	22.0408	sp|Q62465|VAT1_MOUSE Synaptic vesicle membrane protein VAT-1 homolog OS=Mus musculus OX=10090 GN=Vat1 PE=1 SV=3	FALSE	1.72582	0.00142365	0.00236401	TRUE
Q62470	Itga3	5	5	21.8802	22.2731	22.201	22.184	19.2459	21.2305	21.501	20.048	19.845	21.2599	21.4238	20.7843	20.1183	21.1827	21.089	20.3258	sp|Q62470|ITA3_MOUSE Integrin alpha-3 OS=Mus musculus OX=10090 GN=Itga3 PE=1 SV=1	FALSE	1.46341	0.00167305	0.00272795	TRUE
Q64012	Raly	9	9	26.4013	26.1719	25.5897	26.0038	21.7822	20.1283	19.9639	24.4185	20.5029	22.0683	21.3313	20.2822	24.5992	19.8279	19.9377	21.7457	sp|Q64012|RALY_MOUSE RNA-binding protein Raly OS=Mus musculus OX=10090 GN=Raly PE=1 SV=3	FALSE	4.65934	8.63507e-05	0.000197512	TRUE
Q64105	Spr	9	9	23.7575	23.9153	23.6258	23.5629	20.3596	22.0711	21.6772	20.6326	20.0383	21.9902	19.9541	21.3503	19.9438	20.4566	20.292	20.9109	sp|Q64105|SPRE_MOUSE Sepiapterin reductase OS=Mus musculus OX=10090 GN=Spr PE=1 SV=1	FALSE	2.90897	4.41885e-06	1.43198e-05	TRUE
Q64152	Btf3	7	7	20.18	20.1473	21.362	19.8013	21.2224	20.4455	20.6985	20.3438	19.6988	21.8467	20.1999	21.0171	22.3341	20.5069	20.5217	20.1997	sp|Q64152|BTF3_MOUSE Transcription factor BTF3 OS=Mus musculus OX=10090 GN=Btf3 PE=1 SV=3	FALSE	-0.380292	0.382806	0.411706	FALSE
Q64213	Sf1	13	13	25.5557	26.2175	27.6433	27.49	21.3536	20.8016	24.4952	21.0677	21.034	21.6307	23.5446	24.2641	19.7729	21.4433	24.5534	20.0497	sp|Q64213|SF01_MOUSE Splicing factor 1 OS=Mus musculus OX=10090 GN=Sf1 PE=1 SV=6	FALSE	4.72573	0.000164142	0.000349825	TRUE
Q64433;Q9JI95	Hspe1;Cpn10-rs1	12	12	23.2282	23.5244	24.4185	23.506	20.0858	21.6209	21.659	21.4422	20.59	20.2768	20.4137	21.0112	22.0338	20.6257	20.4143	20.5111	sp|Q64433|CH10_MOUSE 10 kDa heat shock protein, mitochondrial OS=Mus musculus OX=10090 GN=Hspe1 PE=1 SV=2;tr|Q9JI95|Q9JI95_MOUSE CPN10-like protein OS=Mus musculus OX=10090 GN=Hspe1-rs1 PE=3 SV=1	FALSE	2.77891	1.8472e-06	6.66634e-06	TRUE
Q64521	Gpd2	18	18	21.2056	21.3659	21.3294	19.9795	21.3717	20.4202	20.231	20.511	21.8869	20.4582	20.0014	20.1262	20.4619	21.0915	21.094	20.9363	sp|Q64521|GPDM_MOUSE Glycerol-3-phosphate dehydrogenase, mitochondrial OS=Mus musculus OX=10090 GN=Gpd2 PE=1 SV=2	FALSE	0.254236	0.464954	0.490952	FALSE
Q64523;Q6GSS7	Hist2h2ac;Hist2h2aa1	3	2	23.6855	23.6907	23.9086	24.1001	21.2321	20.3973	21.3258	19.4132	21.1177	19.5636	20.8483	21.0556	20.9011	20.2593	20.6101	21.3846	sp|Q64523|H2A2C_MOUSE Histone H2A type 2-C OS=Mus musculus OX=10090 GN=H2ac20 PE=1 SV=3;sp|Q6GSS7|H2A2A_MOUSE Histone H2A type 2-A OS=Mus musculus OX=10090 GN=Hist2h2aa2 PE=1 SV=3	FALSE	3.17048	2.21522e-07	1.10353e-06	TRUE
Q64737	Gart	46	46	23.5677	23.4569	24.8023	24.2271	21.9526	22.2421	21.4508	22.6081	20.5338	21.9504	22.663	20.6269	22.6266	20.4845	22.9918	19.4639	sp|Q64737|PUR2_MOUSE Trifunctional purine biosynthetic protein adenosine-3 OS=Mus musculus OX=10090 GN=Gart PE=1 SV=3	FALSE	2.38061	0.00131494	0.00220151	TRUE
Q68FD5	Cltc	90	90	27.9376	28.1386	26.2576	26.2441	24.5633	24.173	24.888	25.3527	24.6685	20.7615	24.8111	25.063	24.7296	23.9497	24.8216	20.8278	sp|Q68FD5|CLH1_MOUSE Clathrin heavy chain 1 OS=Mus musculus OX=10090 GN=Cltc PE=1 SV=3	FALSE	3.0937	0.0026159	0.00403823	TRUE
Q6A068;A0A1W2P7Z8;A0A1W2P7H4;A0A1W2P855;A0A1W2P6Q8;A0A1W2P7S8	Cdc5l	11	11	24.1275	24.0095	24.3492	24.688	20.4596	20.5414	21.197	21.2213	19.8836	20.4672	20.9849	21.8215	21.2176	20.8616	22.2954	20.4562	sp|Q6A068|CDC5L_MOUSE Cell division cycle 5-like protein OS=Mus musculus OX=10090 GN=Cdc5l PE=1 SV=2;tr|A0A1W2P7Z8|A0A1W2P7Z8_MOUSE Predicted gene 9045 OS=Mus musculus OX=10090 GN=Gm9045 PE=3 SV=1;tr|A0A1W2P7H4|A0A1W2P7H4_MOUSE Predicted gene 9048 OS=Mus m	FALSE	3.34295	1.50923e-07	8.11585e-07	TRUE
Q6A4J8	Usp7	24	24	21.0005	21.2828	20.7731	21.3624	20.5328	20.8656	20.7033	20.7111	20.8649	21.9324	20.6697	19.9128	22.1178	21.2554	22.0622	20.1143	sp|Q6A4J8|UBP7_MOUSE Ubiquitin carboxyl-terminal hydrolase 7 OS=Mus musculus OX=10090 GN=Usp7 PE=1 SV=1	FALSE	0.126167	0.744032	0.758987	FALSE
Q6DFW4	Nop58	16	16	24.4699	24.4906	24.6456	25.485	20.1283	20.5752	20.0489	20.8985	21.8147	20.7422	21.0356	20.2109	20.6928	20.9421	21.7194	20.8831	sp|Q6DFW4|NOP58_MOUSE Nucleolar protein 58 OS=Mus musculus OX=10090 GN=Nop58 PE=1 SV=1	TRUE	3.96515	4.46649e-09	4.71012e-08	TRUE
Q6J1H4	Utf1	9	9	23.6061	23.3203	23.7633	22.721	21.4099	22.4086	20.489	21.3358	19.8121	20.6866	20.4786	19.0122	20.8483	21.1692	21.0422	22.0582	sp|Q6J1H4|UTF1_MOUSE Undifferentiated embryonic cell transcription factor 1 OS=Mus musculus OX=10090 GN=Utf1 PE=1 SV=2	FALSE	2.45681	0.000176827	0.000374892	TRUE
Q6NV83	U2surp	12	12	23.5624	24.0986	24.9564	24.9224	24.7054	20.868	25.9623	25.0953	24.5614	21.7467	25.1244	24.6697	25.6214	25.5077	25.4691	25.8698	sp|Q6NV83|SR140_MOUSE U2 snRNP-associated SURP motif-containing protein OS=Mus musculus OX=10090 GN=U2surp PE=1 SV=3	FALSE	-0.215145	0.80299	0.814017	FALSE
Q6NVF9	Cpsf6	7	7	28.0632	28.246	28.3674	28.2138	21.2232	21.5172	21.8076	21.5322	21.8669	20.1333	22.5998	21.9977	21.2933	21.8439	20.4168	20.6533	sp|Q6NVF9|CPSF6_MOUSE Cleavage and polyadenylation specificity factor subunit 6 OS=Mus musculus OX=10090 GN=Cpsf6 PE=1 SV=1	FALSE	6.81551	2.8271e-11	1.04346e-09	TRUE
Q6NZJ6	Eif4g1	38	35	20.8584	20.9891	20.9182	20.8415	21.9508	21.9272	21.5017	21.9964	20.3447	19.9547	21.6517	21.0943	21.4202	20.9822	20.9817	21.833	sp|Q6NZJ6|IF4G1_MOUSE Eukaryotic translation initiation factor 4 gamma 1 OS=Mus musculus OX=10090 GN=Eif4g1 PE=1 SV=1	FALSE	-0.401431	0.25221	0.278632	FALSE
Q6P1B1	Xpnpep1	18	18	20.4539	20.6447	20.5601	20.8642	21.4841	21.5626	21.9307	21.8942	21.5825	20.8145	21.5739	21.0948	20.6468	20.3695	20.885	20.0109	sp|Q6P1B1|XPP1_MOUSE Xaa-Pro aminopeptidase 1 OS=Mus musculus OX=10090 GN=Xpnpep1 PE=1 SV=1	FALSE	-0.523399	0.122092	0.141223	FALSE
Q6P1F6	Ppp2r2a	10	7	21.8499	21.6787	21.7955	21.723	21.4373	19.6506	20.8645	20.4302	20.1306	21.6114	21.7273	21.7722	19.8655	20.619	21.3141	20.2326	sp|Q6P1F6|2ABA_MOUSE Serine/threonine-protein phosphatase 2A 55 kDa regulatory subunit B alpha isoform OS=Mus musculus OX=10090 GN=Ppp2r2a PE=1 SV=1	FALSE	0.957142	0.026802	0.0340051	FALSE
Q6P4T2	Snrnp200	70	70	20.905	20.9232	21.5417	20.5923	20.6578	21.2275	20.8675	20.7722	21.1072	21.9035	20.4866	19.8373	21.9443	20.4458	20.567	20.3361	sp|Q6P4T2|U520_MOUSE U5 small nuclear ribonucleoprotein 200 kDa helicase OS=Mus musculus OX=10090 GN=Snrnp200 PE=1 SV=1	FALSE	0.144517	0.672267	0.688374	FALSE
Q6P542	Abcf1	15	14	21.0628	21.2597	21.4296	21.53	20.7447	21.0188	21.4221	20.8091	21.1266	21.9814	21.5231	20.1616	20.3665	20.7231	20.6062	21.6785	sp|Q6P542|ABCF1_MOUSE ATP-binding cassette sub-family F member 1 OS=Mus musculus OX=10090 GN=Abcf1 PE=1 SV=1	FALSE	0.307037	0.302353	0.329545	FALSE
Q6P5E4	Uggt1	28	28	22.7173	20.2651	22.2045	22.2992	21.1227	21.6778	21.6668	20.6247	22.1861	20.319	19.2507	20.6861	21.7061	22.0105	20.0361	21.1233	sp|Q6P5E4|UGGG1_MOUSE UDP-glucose:glycoprotein glucosyltransferase 1 OS=Mus musculus OX=10090 GN=Uggt1 PE=1 SV=4	FALSE	0.837359	0.141502	0.16115	FALSE
Q6PB66	Lrpprc	50	50	20.3811	21.0445	20.5498	20.7211	22.0564	20.4691	20.8074	22.2764	22.1982	22.1246	22.7869	20.2778	19.9883	21.3065	20.5035	19.7007	sp|Q6PB66|LPPRC_MOUSE Leucine-rich PPR motif-containing protein, mitochondrial OS=Mus musculus OX=10090 GN=Lrpprc PE=1 SV=2	FALSE	-0.533865	0.33973	0.367814	FALSE
Q6PDM2	Srsf1	14	14	29.2828	27.9642	29.0992	28.2406	20.3179	21.1153	24.1532	21.5398	24.7048	21.1292	20.4954	21.7768	21.1641	24.3915	23.2096	20.8187	sp|Q6PDM2|SRSF1_MOUSE Serine/arginine-rich splicing factor 1 OS=Mus musculus OX=10090 GN=Srsf1 PE=1 SV=3	FALSE	6.57867	1.64382e-06	6.06306e-06	TRUE
Q6PDQ2	Chd4	34	34	22.7989	21.8781	22.4614	20.2414	21.792	21.1237	20.6749	22.7923	22.5021	21.0062	21.1099	21.4327	19.5432	21.0734	21.3743	20.5321	sp|Q6PDQ2|CHD4_MOUSE Chromodomain-helicase-DNA-binding protein 4 OS=Mus musculus OX=10090 GN=Chd4 PE=1 SV=1	FALSE	0.598576	0.282334	0.309805	FALSE
Q6PE01	Snrnp40	9	9	23.1833	23.2126	23.3094	23.0943	19.4704	18.7573	20.4094	20.8249	21.1201	21.0835	22.7016	20.1688	20.6008	21.5404	21.2504	20.5915	sp|Q6PE01|SNR40_MOUSE U5 small nuclear ribonucleoprotein 40 kDa protein OS=Mus musculus OX=10090 GN=Snrnp40 PE=1 SV=1	FALSE	2.48997	0.000255296	0.000514207	TRUE
Q6PFR5	Tra2a	4	4	25.3371	25.0917	25.5198	25.2048	21.9736	21.7219	21.1236	21.469	20.6383	21.0769	20.0555	21.5909	22.1171	21.7498	19.669	19.6802	sp|Q6PFR5|TRA2A_MOUSE Transformer-2 protein homolog alpha OS=Mus musculus OX=10090 GN=Tra2a PE=1 SV=1	FALSE	4.21618	1.99238e-07	1.01113e-06	TRUE
Q6PHQ9	Pabpc4	14	13	23.9914	24.1025	23.9589	23.9734	23.5068	19.248	23.5892	23.6069	23.1997	21.4045	22.9701	22.9738	23.8511	19.1268	23.7557	21.5027	tr|Q6PHQ9|Q6PHQ9_MOUSE Polyadenylate-binding protein OS=Mus musculus OX=10090 GN=Pabpc4 PE=1 SV=1	FALSE	1.61195	0.0851087	0.100888	FALSE
Q6ZPZ3	Zc3h4	4	4	24.6577	23.9554	25.6633	25.053	22.101	20.3171	21.3312	21.2375	20.6421	20.2713	21.5288	20.9183	21.4153	20.3944	20.4705	21.865	sp|Q6ZPZ3|ZC3H4_MOUSE Zinc finger CCCH domain-containing protein 4 OS=Mus musculus OX=10090 GN=Zc3h4 PE=1 SV=2	FALSE	3.79132	7.90174e-08	4.7178e-07	TRUE
Q6ZQ38	Cand1	45	45	24.8925	24.8454	25.1436	24.7109	25.0828	20.3138	19.6291	25.3008	20.6434	25.1478	24.6641	21.1569	25.8076	20.7987	22.9861	23.4201	sp|Q6ZQ38|CAND1_MOUSE Cullin-associated NEDD8-dissociated protein 1 OS=Mus musculus OX=10090 GN=Cand1 PE=1 SV=2	FALSE	1.98547	0.111699	0.129771	FALSE
Q6ZWN5	Rps9	15	15	28.0213	27.8952	27.4781	27.513	26.6937	26.2489	26.7554	26.8096	25.5287	25.3123	26.7552	25.351	26.1292	25.7987	26.0299	25.6177	sp|Q6ZWN5|RS9_MOUSE 40S ribosomal protein S9 OS=Mus musculus OX=10090 GN=Rps9 PE=1 SV=3	TRUE	1.64103	8.40544e-05	0.000193898	TRUE
Q6ZWU9	Rps27	6	3	27.0005	27.4589	27.0745	26.4235	26.6068	26.6931	26.3925	26.0462	20.2585	20.8974	26.4042	25.1631	20.9835	21.4972	26.6913	21.306	sp|Q6ZWU9|RS27_MOUSE 40S ribosomal protein S27 OS=Mus musculus OX=10090 GN=Rps27 PE=1 SV=3	TRUE	2.91103	0.0600633	0.0729511	FALSE
Q6ZWV3;P86048	Rpl10;Rpl10l	16	16	27.4578	27.197	27.6885	28.1298	26.7528	26.7987	27.0485	27.1832	26.4683	26.6544	26.6216	26.7609	27.1314	26.7429	26.8664	26.7655	sp|Q6ZWV3|RL10_MOUSE 60S ribosomal protein L10 OS=Mus musculus OX=10090 GN=Rpl10 PE=1 SV=3;sp|P86048|RL10L_MOUSE 60S ribosomal protein L10-like OS=Mus musculus OX=10090 GN=Rpl10l PE=1 SV=1	FALSE	0.802069	0.000111549	0.000248157	FALSE
Q6ZWV7	Rpl35	5	5	27.0651	26.9549	27.2961	27.0368	24.6283	24.3864	21.792	24.9976	24.6859	24.7908	24.495	24.8632	20.9178	25.2551	24.8227	20.1331	sp|Q6ZWV7|RL35_MOUSE 60S ribosomal protein L35 OS=Mus musculus OX=10090 GN=Rpl35 PE=1 SV=1	FALSE	3.27426	0.00293165	0.00449151	TRUE
Q6ZWX6	Eif2s1	14	14	25.5028	25.5229	25.6289	25.4923	20.4001	21.7658	20.9476	20.4621	21.8072	20.9987	23.8789	22.0872	21.2456	20.6592	19.5944	20.1591	sp|Q6ZWX6|IF2A_MOUSE Eukaryotic translation initiation factor 2 subunit 1 OS=Mus musculus OX=10090 GN=Eif2s1 PE=1 SV=3	FALSE	4.36958	2.48748e-06	8.78189e-06	TRUE
Q76MZ3	Ppp2r1a	34	26	21.6329	22.0794	21.9341	22.1632	21.3619	20.9178	20.8949	21.3183	20.303	20.7173	21.1633	21.0915	20.6792	22.0624	21.4646	21.8217	sp|Q76MZ3|2AAA_MOUSE Serine/threonine-protein phosphatase 2A 65 kDa regulatory subunit A alpha isoform OS=Mus musculus OX=10090 GN=Ppp2r1a PE=1 SV=3	FALSE	0.802741	0.00827825	0.0114709	FALSE
Q78PY7	Snd1	31	31	20.9221	20.9257	21.1309	20.7828	21.9323	21.2771	22.8358	23.1648	22.1847	20.2993	22.5836	20.187	20.654	20.8889	20.336	20.3385	sp|Q78PY7|SND1_MOUSE Staphylococcal nuclease domain-containing protein 1 OS=Mus musculus OX=10090 GN=Snd1 PE=1 SV=1	FALSE	-0.449798	0.43765	0.465756	FALSE
Q7TMK9	Syncrip	19	14	27.1497	26.8312	27.4233	27.017	21.0252	20.5685	20.712	24.4565	24.66	21.0139	26.4048	20.9798	19.8382	23.5862	20.7001	20.8419	sp|Q7TMK9|HNRPQ_MOUSE Heterogeneous nuclear ribonucleoprotein Q OS=Mus musculus OX=10090 GN=Syncrip PE=1 SV=2	FALSE	5.03972	0.00038196	0.000728056	TRUE
Q7TNC4	Luc7l2	9	6	25.6524	24.7271	25.7717	25.8805	20.956	21.4404	21.2552	25.4128	20.1376	22.1283	20.6915	20.9547	25.7138	26.2553	25.5141	26.1746	sp|Q7TNC4|LC7L2_MOUSE Putative RNA-binding protein Luc7-like 2 OS=Mus musculus OX=10090 GN=Luc7l2 PE=1 SV=1	FALSE	2.45509	0.0762962	0.0909729	FALSE
Q7TNV0	Dek	11	11	25.005	24.3512	24.714	24.457	20.7152	20.7248	21.4493	21.1277	21.6365	21.5711	20.073	20.2227	20.2298	20.7041	20.4919	20.4696	sp|Q7TNV0|DEK_MOUSE Protein DEK OS=Mus musculus OX=10090 GN=Dek PE=1 SV=1	TRUE	3.84714	2.35751e-09	2.90045e-08	TRUE
Q7TPR4	Actn1	18	17	22.9692	24.8566	25.9688	22.5901	21.5448	20.6057	20.5719	21.1716	21.4927	22.5863	20.0116	22.558	21.2152	21.0681	20.0396	21.1727	sp|Q7TPR4|ACTN1_MOUSE Alpha-actinin-1 OS=Mus musculus OX=10090 GN=Actn1 PE=1 SV=1	FALSE	2.92634	0.000243647	0.000492143	TRUE
Q7TPV4	Mybbp1a	73	73	20.9834	20.7317	20.3414	20.9277	20.6588	20.4623	20.3472	21.4609	19.9475	20.7674	21.0498	21.0049	22.1749	21.9664	21.1112	20.8966	sp|Q7TPV4|MBB1A_MOUSE Myb-binding protein 1A OS=Mus musculus OX=10090 GN=Mybbp1a PE=1 SV=2	TRUE	-0.241248	0.487065	0.511639	FALSE
Q7TQH0	Atxn2l	13	13	24.0724	24.005	24.2057	24.48	20.7341	20.3321	20.2524	19.8221	21.6934	20.7057	20.9381	20.3408	21.3007	20.5201	21.7031	20.709	sp|Q7TQH0|ATX2L_MOUSE Ataxin-2-like protein OS=Mus musculus OX=10090 GN=Atxn2l PE=1 SV=1	FALSE	3.43647	1.68576e-08	1.29136e-07	TRUE
Q7TQI3	Otub1	9	9	22.6025	22.6898	22.5882	22.5799	20.5508	21.0181	20.027	21.7665	21.1746	21.4214	20.8973	21.901	21.5894	20.1311	21.2371	20.6978	sp|Q7TQI3|OTUB1_MOUSE Ubiquitin thioesterase OTUB1 OS=Mus musculus OX=10090 GN=Otub1 PE=1 SV=2	FALSE	1.58076	0.000157086	0.000337445	TRUE
Q80U70	Suz12	11	11	24.0026	23.9055	23.8882	23.7891	20.4367	21.6134	21.0657	21.4691	21.4255	21.57	21.2374	19.9581	19.8144	21.2385	20.4085	21.1072	sp|Q80U70|SUZ12_MOUSE Polycomb protein Suz12 OS=Mus musculus OX=10090 GN=Suz12 PE=1 SV=2	TRUE	2.95093	2.80716e-07	1.31073e-06	TRUE
Q80UM3	Naa15	19	19	22.2549	22.7709	22.0494	20.6549	20.6548	20.3084	21.5873	21.5662	19.9213	21.059	20.6862	21.2928	20.5906	20.5306	22.5989	21.4202	sp|Q80UM3|NAA15_MOUSE N-alpha-acetyltransferase 15, NatA auxiliary subunit OS=Mus musculus OX=10090 GN=Naa15 PE=1 SV=1	FALSE	0.914496	0.0572516	0.0700125	FALSE
Q80UW8	Polr2e	8	8	20.5785	23.5391	25.4967	25.549	22.9177	20.6365	21.646	20.9405	20.8884	20.8276	19.5804	20.5428	20.6309	21.5364	21.3059	20.6992	sp|Q80UW8|RPAB1_MOUSE DNA-directed RNA polymerases I, II, and III subunit RPABC1 OS=Mus musculus OX=10090 GN=Polr2e PE=1 SV=1	TRUE	2.77815	0.00230724	0.00363078	TRUE
Q80X90	Flnb	58	56	21.9143	21.0695	21.5386	22.5933	22.0562	20.8522	20.2455	22.3979	20.2956	21.0576	22.282	22.2207	21.7204	19.4661	21.7668	20.642	sp|Q80X90|FLNB_MOUSE Filamin-B OS=Mus musculus OX=10090 GN=Flnb PE=1 SV=3	FALSE	0.52867	0.326893	0.354863	FALSE
Q8BFR5	Tufm	23	23	23.6103	23.0383	23.393	23.4054	21.7352	20.5602	21.9238	24.1799	21.1471	21.2409	19.4767	20.5498	21.1447	20.8992	21.3967	20.6607	sp|Q8BFR5|EFTU_MOUSE Elongation factor Tu, mitochondrial OS=Mus musculus OX=10090 GN=Tufm PE=1 SV=1	FALSE	2.11883	0.00256711	0.00399328	TRUE
Q8BFY9	Tnpo1	31	26	25.6567	22.9202	25.4402	25.3192	21.0067	20.6143	24.4008	24.2683	20.3226	20.6722	23.7936	21.0144	21.0942	20.9502	20.7418	19.9759	sp|Q8BFY9|TNPO1_MOUSE Transportin-1 OS=Mus musculus OX=10090 GN=Tnpo1 PE=1 SV=2	FALSE	3.26286	0.00244681	0.00382815	TRUE
Q8BG05	Hnrnpa3	24	24	30.055	29.3651	30.6733	30.0042	24.5644	23.1855	22.9255	24.0511	24.3013	23.2508	23.6682	23.1337	23.8738	23.4054	23.8411	21.9993	sp|Q8BG05|ROA3_MOUSE Heterogeneous nuclear ribonucleoprotein A3 OS=Mus musculus OX=10090 GN=Hnrnpa3 PE=1 SV=1	FALSE	6.50774	9.08635e-11	2.54418e-09	TRUE
Q8BG32	Psmd11	22	22	22.7249	23.3225	23.6747	23.9719	20.1757	20.5457	21.4392	20.5508	20.4436	21.4302	21.383	20.3765	20.0725	20.0393	19.7885	21.9142	sp|Q8BG32|PSD11_MOUSE 26S proteasome non-ATPase regulatory subunit 11 OS=Mus musculus OX=10090 GN=Psmd11 PE=1 SV=3	FALSE	2.74358	4.28493e-06	1.41438e-05	TRUE
Q8BGD9	Eif4b	27	27	31.343	31.2893	30.7637	30.5376	24.2492	23.2435	23.3647	23.5908	24.5281	24.5841	25.7896	25.9796	23.6301	23.7281	25.7565	24.3425	sp|Q8BGD9|IF4B_MOUSE Eukaryotic translation initiation factor 4B OS=Mus musculus OX=10090 GN=Eif4b PE=1 SV=1	FALSE	6.58449	3.63068e-09	4.0385e-08	TRUE
Q8BGQ7	Aars	43	43	27.193	26.9329	27.0702	26.9472	25.7801	25.3436	26.0014	26.2819	25.4371	25.1109	26.2179	25.2512	25.6968	25.2613	25.988	25.5035	sp|Q8BGQ7|SYAC_MOUSE Alanine--tRNA ligase, cytoplasmic OS=Mus musculus OX=10090 GN=Aars1 PE=1 SV=1	FALSE	1.37968	1.0198e-05	3.03325e-05	TRUE
Q8BGS0	Mak16	7	7	24.6809	24.6925	25.0125	25.0147	19.6567	20.3854	21.2356	21.0277	20.6383	22.1244	21.4099	20.9048	21.2197	21.2443	21.7027	20.2163	sp|Q8BGS0|MAK16_MOUSE Protein MAK16 homolog OS=Mus musculus OX=10090 GN=Mak16 PE=1 SV=1	TRUE	3.86967	2.60471e-08	1.85528e-07	TRUE
Q8BGW1	Fto	2	2	23.2507	23.1366	23.3373	23.29	19.7208	20.6822	21.3607	21.3168	20.0784	19.7625	21.8636	21.7678	20.7081	21.0511	22.4167	21.9435	sp|Q8BGW1|FTO_MOUSE Alpha-ketoglutarate-dependent dioxygenase FTO OS=Mus musculus OX=10090 GN=Fto PE=1 SV=1	FALSE	2.19763	0.000261395	0.00052279	TRUE
Q8BH04	Pck2	24	24	19.8088	21.1445	20.0059	20.2319	20.5738	21.4893	22.0031	21.472	19.7548	20.481	20.3192	20.5159	19.9857	22.3289	20.7714	19.8151	sp|Q8BH04|PCKGM_MOUSE Phosphoenolpyruvate carboxykinase [GTP], mitochondrial OS=Mus musculus OX=10090 GN=Pck2 PE=1 SV=1	FALSE	-0.494736	0.301916	0.329511	FALSE
Q8BHN3	Ganab	36	36	24.6753	25.6724	25.711	25.8441	22.9225	20.4248	22.6168	23.3141	22.0768	20.3057	23.4585	21.6398	21.0758	22.4925	23.2219	22.9436	sp|Q8BHN3|GANAB_MOUSE Neutral alpha-glucosidase AB OS=Mus musculus OX=10090 GN=Ganab PE=1 SV=1	FALSE	3.26799	6.78352e-05	0.000160589	TRUE
Q8BJ71	Nup93	29	29	23.6277	22.9936	22.8787	23.0344	21.2287	21.2119	21.3679	23.3135	20.8655	21.3309	21.6271	21.255	20.3066	20.6722	21.1573	21.9431	sp|Q8BJ71|NUP93_MOUSE Nuclear pore complex protein Nup93 OS=Mus musculus OX=10090 GN=Nup93 PE=1 SV=1	FALSE	1.77695	0.000478655	0.000895549	TRUE
Q8BK35	Gltscr2	6	6	23.7679	23.5814	24.4549	20.3685	20.8089	19.2792	20.266	20.2019	20.645	20.5173	19.8455	19.5808	21.2227	21.6372	19.8063	20.8772	sp|Q8BK35|NOP53_MOUSE Ribosome biogenesis protein NOP53 OS=Mus musculus OX=10090 GN=Nop53 PE=1 SV=1	TRUE	2.65254	0.000607682	0.00109653	TRUE
Q8BK58	Hspbap1	10	10	23.7135	23.4385	24.1532	23.8358	20.8491	20.0283	20.6495	20.7928	21.0419	21.2852	20.3687	21.3705	20.5296	21.1268	19.9692	20.7985	sp|Q8BK58|HBAP1_MOUSE HSPB1-associated protein 1 OS=Mus musculus OX=10090 GN=Hspbap1 PE=1 SV=2	FALSE	3.05105	5.60571e-09	5.3551e-08	TRUE
Q8BK64	Ahsa1	17	17	22.7557	21.4003	23.2469	22.5857	22.0594	23.1075	23.5885	23.5768	23.2686	22.9888	23.1224	23.0805	21.2372	21.4795	23.1365	23.1284	sp|Q8BK64|AHSA1_MOUSE Activator of 90 kDa heat shock protein ATPase homolog 1 OS=Mus musculus OX=10090 GN=Ahsa1 PE=1 SV=2	FALSE	-0.317386	0.493326	0.517546	FALSE
Q8BK67	Rcc2	30	30	28.706	28.7913	28.5896	28.432	24.5496	23.8807	25.3072	25.6609	22.4476	23.8453	25.717	24.3363	23.81	22.4147	24.1699	21.1058	sp|Q8BK67|RCC2_MOUSE Protein RCC2 OS=Mus musculus OX=10090 GN=Rcc2 PE=1 SV=1	TRUE	4.69263	1.19734e-05	3.44767e-05	TRUE
Q8BKC5	Ipo5	46	46	21.1109	22.0926	20.8018	21.0007	20.6109	19.8401	19.9473	20.3075	19.7342	20.3452	20.7132	20.3348	21.0598	20.2174	21.8073	21.5581	sp|Q8BKC5|IPO5_MOUSE Importin-5 OS=Mus musculus OX=10090 GN=Ipo5 PE=1 SV=3	FALSE	0.711816	0.073122	0.0873162	FALSE
Q8BL97	Srsf7	8	8	27.1912	26.9815	26.9071	26.6744	21.4527	20.2695	20.5542	21.6298	20.8327	21.8847	20.438	21.1156	20.6734	20.8565	23.346	20.5708	sp|Q8BL97|SRSF7_MOUSE Serine/arginine-rich splicing factor 7 OS=Mus musculus OX=10090 GN=Srsf7 PE=1 SV=1	FALSE	5.80324	2.92462e-09	3.34478e-08	TRUE
Q8BLH7	Hirip3	4	4	23.678	23.4142	24.1059	23.4234	20.8654	20.3541	20.7472	21.1322	21.0617	20.3176	21.5317	22.2587	20.506	20.8707	20.5275	19.7683	sp|Q8BLH7|HIRP3_MOUSE HIRA-interacting protein 3 OS=Mus musculus OX=10090 GN=Hirip3 PE=1 SV=1	TRUE	2.82694	8.31688e-07	3.39362e-06	TRUE
Q8BMF4	Dlat	9	9	21.7453	21.7245	22.2075	21.2682	20.6896	20.8237	21.2504	21.5248	20.0561	20.7556	20.7111	20.9673	21.0775	21.2399	20.9502	20.7522	sp|Q8BMF4|ODP2_MOUSE Dihydrolipoyllysine-residue acetyltransferase component of pyruvate dehydrogenase complex, mitochondrial OS=Mus musculus OX=10090 GN=Dlat PE=1 SV=2	FALSE	0.836535	0.00165617	0.00270586	FALSE
Q8BMJ2	Lars	47	47	20.476	19.6633	19.8975	19.628	19.7235	20.6128	21.6224	21.8397	21.179	21.0468	21.8556	20.889	20.4966	20.835	20.3728	21.4419	sp|Q8BMJ2|SYLC_MOUSE Leucine--tRNA ligase, cytoplasmic OS=Mus musculus OX=10090 GN=Lars1 PE=1 SV=2	FALSE	-1.07675	0.0074227	0.0104277	FALSE
Q8BMK4	Ckap4	8	8	25.4856	24.5065	25.066	25.3553	20.213	21.7159	20.4524	21.6191	20.5751	19.8927	20.684	22.4428	21.8282	20.9726	21.6647	20.085	sp|Q8BMK4|CKAP4_MOUSE Cytoskeleton-associated protein 4 OS=Mus musculus OX=10090 GN=Ckap4 PE=1 SV=2	FALSE	4.09125	1.96573e-07	1.00388e-06	TRUE
Q8BP47	Nars	18	18	21.2889	24.5018	23.9309	24.6423	20.5006	20.5721	22.182	22.1039	21.0242	21.0085	21.2621	19.7823	20.7273	21.0803	21.4749	22.239	sp|Q8BP47|SYNC_MOUSE Asparagine--tRNA ligase, cytoplasmic OS=Mus musculus OX=10090 GN=NARS1 PE=1 SV=2	FALSE	2.42789	0.00075262	0.00133143	TRUE
Q8BP67	Rpl24	6	6	26.3824	25.9016	26.7252	25.5585	25.3618	25.35	25.5599	25.6205	24.8463	24.9322	25.8008	25.1495	25.5139	26.0635	25.7773	26.004	sp|Q8BP67|RL24_MOUSE 60S ribosomal protein L24 OS=Mus musculus OX=10090 GN=Rpl24 PE=1 SV=2	FALSE	0.643609	0.0188321	0.0244276	FALSE
Q8BQ46	Taf15	5	5	25.0306	24.7719	25.4926	25.1332	22.865	21.5479	21.301	20.6811	20.397	20.7518	20.0522	19.8829	20.6532	21.4167	21.0395	21.4374	tr|Q8BQ46|Q8BQ46_MOUSE TAF15 RNA polymerase II, TATA box binding protein (TBP)-associated factor OS=Mus musculus OX=10090 GN=Taf15 PE=1 SV=1	FALSE	4.10492	1.12828e-07	6.31837e-07	TRUE
Q8BTI8	Srrm2	24	24	27.1239	27.0523	27.7172	27.5376	24.8345	24.9399	24.8264	25.4477	19.7277	24.0359	24.3606	20.9918	24.5684	24.1905	24.2603	20.4843	sp|Q8BTI8|SRRM2_MOUSE Serine/arginine repetitive matrix protein 2 OS=Mus musculus OX=10090 GN=Srrm2 PE=1 SV=3	FALSE	3.80209	0.00203422	0.00322615	TRUE
Q8BTM8	Flna	62	56	23.8469	23.7913	23.8315	23.5986	23.5951	20.3967	23.8744	24.728	23.092	20.5108	23.6695	22.8355	24.0778	20.9281	21.6659	22.7236	sp|Q8BTM8|FLNA_MOUSE Filamin-A OS=Mus musculus OX=10090 GN=Flna PE=1 SV=5	TRUE	1.09228	0.167495	0.188373	FALSE
Q8BU30	Iars	42	42	21.8314	21.426	21.5601	20.3064	22.2148	21.26	22.0626	22.5754	21.5087	20.7781	22.0249	21.3349	22.6052	20.8256	21.5303	21.3743	sp|Q8BU30|SYIC_MOUSE Isoleucine--tRNA ligase, cytoplasmic OS=Mus musculus OX=10090 GN=Iars1 PE=1 SV=2	FALSE	-0.393561	0.297038	0.325061	FALSE
Q8BVY0	Rsl1d1	17	17	24.9614	24.9736	24.6271	24.646	19.2479	21.501	20.1903	23.4972	19.8478	19.9853	23.8994	21.8374	21.5668	20.6226	20.5519	21.3354	sp|Q8BVY0|RL1D1_MOUSE Ribosomal L1 domain-containing protein 1 OS=Mus musculus OX=10090 GN=Rsl1d1 PE=1 SV=1	TRUE	3.62843	0.000197974	0.000414318	TRUE
Q8BWY3	Etf1	11	11	23.565	22.5833	22.5778	22.5119	21.2453	21.7454	22.098	23.2144	20.035	20.5088	22.2387	22.0753	20.421	20.6743	19.9125	21.0712	sp|Q8BWY3|ERF1_MOUSE Eukaryotic peptide chain release factor subunit 1 OS=Mus musculus OX=10090 GN=Etf1 PE=1 SV=4	FALSE	1.53949	0.0124161	0.0165277	FALSE
Q8BX09	Rbbp5	4	4	22.625	20.4064	22.4628	22.6053	20.5371	21.3894	20.5953	21.6295	21.7488	20.8743	21.5588	21.4783	21.2955	21.3434	21.3883	20.4942	sp|Q8BX09|RBBP5_MOUSE Retinoblastoma-binding protein 5 OS=Mus musculus OX=10090 GN=Rbbp5 PE=1 SV=2	TRUE	0.830464	0.0408755	0.0507506	FALSE
Q8BX10	Pgam5	4	4	23.4669	20.9433	23.5538	23.8246	20.5569	20.2847	21.333	21.4788	21.6654	19.5124	19.8547	20.1655	20.697	20.6677	19.7481	20.7237	sp|Q8BX10|PGAM5_MOUSE Serine/threonine-protein phosphatase PGAM5, mitochondrial OS=Mus musculus OX=10090 GN=Pgam5 PE=1 SV=1	FALSE	2.38982	0.00031022	0.000605525	TRUE
Q8BX22	Sall4	11	11	22.1273	21.4343	21.7431	21.6252	19.8139	19.7819	20.1027	19.1626	19.8049	21.5223	21.6663	21.4392	20.9958	20.2555	22.3241	21.4204	sp|Q8BX22|SALL4_MOUSE Sal-like protein 4 OS=Mus musculus OX=10090 GN=Sall4 PE=1 SV=2	FALSE	1.04166	0.0612257	0.0739811	FALSE
Q8C052	Map1s	14	14	22.0594	21.9368	22.2363	20.3303	20.1947	21.3557	20.3043	22.4436	20.1758	20.9693	20.7255	20.3698	20.9764	21.931	21.3526	20.5181	sp|Q8C052|MAP1S_MOUSE Microtubule-associated protein 1S OS=Mus musculus OX=10090 GN=Map1s PE=1 SV=2	TRUE	0.697636	0.13261	0.151661	FALSE
Q8C1B7	2011-09-01	13	13	24.156	23.8958	23.6861	23.83	21.1901	19.18	21.2938	24.4528	21.6138	21.5025	21.2825	21.2493	22.5228	20.4435	21.0298	22.4781	sp|Q8C1B7|SEP11_MOUSE Septin-11 OS=Mus musculus OX=10090 GN=Septin11 PE=1 SV=4	FALSE	2.37205	0.00266577	0.00410741	TRUE
Q8C2Q3	Rbm14	17	17	25.8412	25.5997	26.2477	26.5786	22.3412	20.2876	24.3715	24.41	21.246	21.5863	23.7729	20.3136	24.5658	21.0515	19.9746	20.4554	sp|Q8C2Q3|RBM14_MOUSE RNA-binding protein 14 OS=Mus musculus OX=10090 GN=Rbm14 PE=1 SV=1	TRUE	4.03544	0.000634445	0.00113724	TRUE
Q8C3Y4	Kntc1	15	15	21.6822	21.5263	21.9851	22.0122	21.5934	21.0787	20.3601	21.2474	20.3073	21.4072	20.5326	21.2297	20.7769	20.9588	20.8275	21.2303	sp|Q8C3Y4|KNTC1_MOUSE Kinetochore-associated protein 1 OS=Mus musculus OX=10090 GN=Kntc1 PE=1 SV=2	FALSE	0.838962	0.00189448	0.00304016	FALSE
Q8C570	Rae1	10	10	21.12	22.534	22.7054	22.472	20.8738	21.618	20.921	20.0687	20.1561	20.5404	20.5294	19.9621	20.5982	20.1008	21.7167	21.5751	sp|Q8C570|RAE1L_MOUSE mRNA export factor OS=Mus musculus OX=10090 GN=Rae1 PE=1 SV=1	FALSE	1.48617	0.00149015	0.00245437	TRUE
Q8C878	Uba3	12	12	23.5289	22.6886	21.6321	23.5267	22.645	20.8178	20.9109	21.0631	20.8028	21.2983	22.1205	21.712	22.2383	21.1346	19.9216	20.7409	sp|Q8C878|UBA3_MOUSE NEDD8-activating enzyme E1 catalytic subunit OS=Mus musculus OX=10090 GN=Uba3 PE=1 SV=2	FALSE	1.56023	0.00437934	0.00645376	TRUE
Q8CCS6	Pabpn1	5	4	27.4384	27.1482	27.9254	28.0815	21.7966	19.9093	22.2653	21.869	20.8614	21.4791	21.423	20.6314	19.8898	20.3213	20.2021	20.9432	sp|Q8CCS6|PABP2_MOUSE Polyadenylate-binding protein 2 OS=Mus musculus OX=10090 GN=Pabpn1 PE=1 SV=3	FALSE	6.68243	2.81047e-10	5.86558e-09	TRUE
Q8CFA2	Amt	14	14	22.893	23.0978	22.6602	21.3936	20.7586	21.2176	20.3149	21.2766	21.5556	20.9017	22.0717	22.4617	19.8458	21.082	20.4222	20.5759	sp|Q8CFA2|GCST_MOUSE Aminomethyltransferase, mitochondrial OS=Mus musculus OX=10090 GN=Amt PE=1 SV=1	FALSE	1.47076	0.00429438	0.00635161	TRUE
Q8CFI2;A0A140T8I4	Cdc34	6	5	23.6829	23.6431	23.8912	23.7982	21.3858	20.0967	21.4187	20.3546	19.9417	20.3167	20.7465	21.8434	20.8575	21.3973	20.7845	20.2936	sp|Q8CFI2|UB2R1_MOUSE Ubiquitin-conjugating enzyme E2 R1 OS=Mus musculus OX=10090 GN=Cdc34 PE=1 SV=1;tr|A0A140T8I4|A0A140T8I4_MOUSE Cell division cycle 34B OS=Mus musculus OX=10090 GN=Cdc34b PE=3 SV=1	FALSE	2.96741	1.85167e-07	9.6382e-07	TRUE
Q8CGC7	Eprs	58	58	24.6388	24.6501	24.7099	24.4549	24.5527	20.5345	24.698	24.1497	23.8746	23.5762	23.9228	21.4337	22.1401	21.7746	23.9901	19.9709	sp|Q8CGC7|SYEP_MOUSE Bifunctional glutamate/proline--tRNA ligase OS=Mus musculus OX=10090 GN=Eprs1 PE=1 SV=4	FALSE	1.7286	0.057735	0.0704975	FALSE
Q8CGF7	Tcerg1	10	10	23.9568	23.3865	23.939	23.666	21.2388	20.8135	21.5831	21.1103	21.176	20.8403	20.3434	21.3631	21.2272	21.4933	21.734	21.0627	sp|Q8CGF7|TCRG1_MOUSE Transcription elongation regulator 1 OS=Mus musculus OX=10090 GN=Tcerg1 PE=1 SV=2	FALSE	2.57161	5.77316e-09	5.40114e-08	TRUE
Q8CGP2;Q8CGP1;Q6ZWY9;Q64525;Q64478;Q64475;P10854;P10853;Q9D2U9;Q8CGP0;Q64524;P70696	Hist1h2bp;Hist1h2bk;Hist1h2bc;Hist2h2bb;Hist1h2bh;Hist1h2bb;Hist1h2bm;Hist1h2bf;Hist3h2ba;Hist3h2bb;Hist2h2be;Hist1h2ba	8	8	33.2909	33.2636	33.4877	33.2825	30.8661	31.1446	31.8313	31.2166	30.1052	30.7864	31.4916	30.9952	30.8062	30.3044	30.3392	30.3957	sp|Q8CGP2|H2B1P_MOUSE Histone H2B type 1-P OS=Mus musculus OX=10090 GN=Hist1h2bp PE=1 SV=3;sp|Q8CGP1|H2B1K_MOUSE Histone H2B type 1-K OS=Mus musculus OX=10090 GN=H2bc12 PE=1 SV=3;sp|Q6ZWY9|H2B1C_MOUSE Histone H2B type 1-C/E/G OS=Mus musculus OX=10090 GN=H2	FALSE	2.47429	2.28842e-07	1.11549e-06	TRUE
Q8CGZ0	Cherp	12	12	25.0145	21.7163	25.378	24.905	20.7094	21.4629	21.0679	20.1611	21.5593	20.3721	21.1212	20.4401	19.8802	21.4859	22.0043	20.6155	sp|Q8CGZ0|CHERP_MOUSE Calcium homeostasis endoplasmic reticulum protein OS=Mus musculus OX=10090 GN=Cherp PE=1 SV=1	FALSE	3.34678	3.54962e-05	9.15014e-05	TRUE
Q8CH18	Ccar1	9	9	25.0353	25.3536	24.9821	25.3244	21.3195	21.1677	20.926	20.7342	20.1792	21.3737	24.884	19.6669	19.6495	20.0081	20.6026	21.8071	sp|Q8CH18|CCAR1_MOUSE Cell division cycle and apoptosis regulator protein 1 OS=Mus musculus OX=10090 GN=Ccar1 PE=1 SV=1	FALSE	4.1473	4.74324e-05	0.000119612	TRUE
Q8CHP5	Wibg	5	5	25.6182	25.4397	25.9186	25.8202	21.0332	21.1096	21.5284	20.0559	20.9135	20.7849	21.1631	21.1259	19.6408	21.8628	20.586	22.3485	sp|Q8CHP5|PYM1_MOUSE Partner of Y14 and mago OS=Mus musculus OX=10090 GN=Pym1 PE=1 SV=2	TRUE	4.68643	6.11356e-09	5.51579e-08	TRUE
Q8CHY6	Gatad2a	11	11	23.0192	20.8135	23.3687	23.1521	20.4325	20.1756	21.5185	20.7353	21.5799	20.438	21.2276	21.7323	21.3087	21.7361	20.4896	20.8119	sp|Q8CHY6|P66A_MOUSE Transcriptional repressor p66 alpha OS=Mus musculus OX=10090 GN=Gatad2a PE=1 SV=2	FALSE	1.57286	0.00259351	0.00401895	TRUE
Q8CI11	Gnl3	17	17	23.0173	23.1134	23.6312	23.2262	20.7633	21.9488	20.4327	20.3606	20.9596	19.9009	21.1236	21.1746	19.7973	19.6615	22.1619	21.6587	sp|Q8CI11|GNL3_MOUSE Guanine nucleotide-binding protein-like 3 OS=Mus musculus OX=10090 GN=Gnl3 PE=1 SV=2	TRUE	2.4184	6.53543e-05	0.000156081	TRUE
Q8CI94	Pygb	19	19	23.9912	22.5838	23.5606	23.6225	20.9686	20.7032	19.7868	20.5078	21.1183	21.2139	23.081	19.9886	23.3689	23.1039	20.6233	21.2603	sp|Q8CI94|PYGB_MOUSE Glycogen phosphorylase, brain form OS=Mus musculus OX=10090 GN=Pygb PE=1 SV=3	FALSE	2.12915	0.0051731	0.0074478	TRUE
Q8CIH9	Ppat	12	12	22.5519	22.8024	23.0829	22.5228	21.9233	20.057	19.8846	20.4165	23.3005	20.8784	23.2638	21.9087	20.2552	20.2662	21.7989	20.9381	sp|Q8CIH9|PUR1_MOUSE Amidophosphoribosyltransferase OS=Mus musculus OX=10090 GN=Ppat PE=1 SV=1	FALSE	1.49908	0.0284763	0.0360729	FALSE
Q8JZK9	Hmgcs1	15	15	21.8652	21.5914	21.8999	20.8035	20.7061	21.329	19.8793	22.1439	20.0595	20.3126	21.0679	20.8962	20.7923	20.3986	22.4424	20.1697	sp|Q8JZK9|HMCS1_MOUSE Hydroxymethylglutaryl-CoA synthase, cytoplasmic OS=Mus musculus OX=10090 GN=Hmgcs1 PE=1 SV=1	FALSE	0.690191	0.131935	0.151102	FALSE
Q8JZQ9	Eif3b	32	32	25.3991	25.4072	25.5513	24.916	23.5829	20.4649	23.936	24.6388	20.755	22.9753	23.8469	22.0356	23.7939	23.05	23.72	20.5549	sp|Q8JZQ9|EIF3B_MOUSE Eukaryotic translation initiation factor 3 subunit B OS=Mus musculus OX=10090 GN=Eif3b PE=1 SV=1	FALSE	2.5389	0.00454878	0.00665515	TRUE
Q8JZX4	Rbm17	2	2	22.5735	22.5629	23.2497	20.4061	21.6541	21.2651	21.6244	20.5733	20.5618	21.228	21.1087	19.8761	20.7533	20.7609	19.9435	20.905	sp|Q8JZX4|SPF45_MOUSE Splicing factor 45 OS=Mus musculus OX=10090 GN=Rbm17 PE=1 SV=1	FALSE	1.34353	0.00871257	0.0119706	FALSE
Q8K019	Bclaf1	10	10	27.7927	27.5107	28.0239	28.1415	20.383	20.0036	20.9143	21.0031	21.5483	21.2091	20.6275	21.0262	23.5836	23.5077	21.5614	20.2299	sp|Q8K019|BCLF1_MOUSE Bcl-2-associated transcription factor 1 OS=Mus musculus OX=10090 GN=Bclaf1 PE=1 SV=2	FALSE	6.56738	2.73875e-08	1.92618e-07	TRUE
Q8K202	Polr1e	3	3	21.7094	21.6358	21.7082	21.5653	20.573	20.0951	20.2628	21.4937	21.1844	22.9507	21.2584	21.7708	21.3277	20.8673	21.441	21.0237	sp|Q8K202|RPA49_MOUSE DNA-directed RNA polymerase I subunit RPA49 OS=Mus musculus OX=10090 GN=Polr1e PE=1 SV=2	TRUE	0.467274	0.244074	0.270748	FALSE
Q8K297	Colgalt1	15	15	23.426	23.9636	23.1279	23.2504	20.5933	21.2846	21.5225	20.3864	20.8704	21.5456	20.3064	21.8051	20.7048	20.6511	20.1427	21.5169	sp|Q8K297|GT251_MOUSE Procollagen galactosyltransferase 1 OS=Mus musculus OX=10090 GN=Colgalt1 PE=1 SV=2	FALSE	2.49782	1.06351e-06	4.17186e-06	TRUE
Q8K2B3	Sdha	21	21	25.1924	24.7483	24.8699	25.2405	21.2331	21.7434	21.1255	24.4459	23.4505	23.5831	24.2826	20.0293	21.3326	21.4855	20.9611	19.1763	sp|Q8K2B3|SDHA_MOUSE Succinate dehydrogenase [ubiquinone] flavoprotein subunit, mitochondrial OS=Mus musculus OX=10090 GN=Sdha PE=1 SV=1	TRUE	3.10868	0.0027727	0.00425601	TRUE
Q8K310	Matr3	24	24	26.8379	26.9721	27.0644	27.05	21.3134	20.2122	20.7354	23.7457	20.7896	21.291	21.0872	21.3866	20.6427	20.7029	21.29	20.6639	sp|Q8K310|MATR3_MOUSE Matrin-3 OS=Mus musculus OX=10090 GN=Matr3 PE=1 SV=1	FALSE	5.82602	4.2824e-09	4.63642e-08	TRUE
Q8K3F7	Tdh	21	21	27.3284	27.0227	27.1334	27.1267	27.4121	27.4665	27.3202	27.2881	27.5487	27.9176	27.7111	27.2626	27.4554	27.2255	27.6477	27.3499	sp|Q8K3F7|TDH_MOUSE L-threonine 3-dehydrogenase, mitochondrial OS=Mus musculus OX=10090 GN=Tdh PE=1 SV=1	FALSE	-0.314285	0.0136093	0.0179687	FALSE
Q8K3Y3	Lin28a	6	6	23.3663	23.3907	24.2564	20.8806	19.4507	19.7481	20.4885	20.8716	21.4854	21.8119	21.4061	21.3444	21.2498	22.4333	20.597	20.1599	sp|Q8K3Y3|LN28A_MOUSE Protein lin-28 homolog A OS=Mus musculus OX=10090 GN=Lin28a PE=1 SV=1	TRUE	2.05295	0.0037404	0.00560369	TRUE
Q8K4Z5	Sf3a1	26	26	26.2077	26.0988	26.4047	26.3491	21.7886	21.2083	21.3918	20.6775	20.7016	21.2357	19.651	20.996	21.6345	21.6165	21.3239	20.4689	sp|Q8K4Z5|SF3A1_MOUSE Splicing factor 3A subunit 1 OS=Mus musculus OX=10090 GN=Sf3a1 PE=1 SV=1	FALSE	5.20719	1.20198e-10	2.78859e-09	TRUE
Q8R050	Gspt1	18	18	22.0638	21.486	19.9237	21.2712	21.8485	20.794	20.8384	21.0446	20.7167	20.9604	19.8117	22.0279	20.5128	20.6278	21.1465	20.2571	sp|Q8R050|ERF3A_MOUSE Eukaryotic peptide chain release factor GTP-binding subunit ERF3A OS=Mus musculus OX=10090 GN=Gspt1 PE=1 SV=2	FALSE	0.303965	0.455444	0.481538	FALSE
Q8R081	Hnrnpl	23	23	25.8508	26.3528	26.7525	26.328	20.8941	22.9615	20.7657	21.6071	21.0651	21.6393	22.0172	20.9781	23.3803	23.9265	24.0318	21.2547	sp|Q8R081|HNRPL_MOUSE Heterogeneous nuclear ribonucleoprotein L OS=Mus musculus OX=10090 GN=Hnrnpl PE=1 SV=2	FALSE	4.27756	8.42985e-06	2.61261e-05	TRUE
Q8R0G9	Nup133	28	28	21.4276	21.9841	22.0885	22.0115	21.6162	21.6841	20.5493	20.8276	21.0169	21.2865	20.7014	20.6117	21.8836	21.7009	20.816	21.1054	sp|Q8R0G9|NU133_MOUSE Nuclear pore complex protein Nup133 OS=Mus musculus OX=10090 GN=Nup133 PE=1 SV=2	FALSE	0.727955	0.0126667	0.0168062	FALSE
Q8R1B4	Eif3c	25	25	23.8872	23.8259	23.737	21.6118	20.6059	20.8187	23.8009	23.755	21.7215	20.5793	22.9303	21.3708	20.7736	21.2919	21.4513	19.8006	sp|Q8R1B4|EIF3C_MOUSE Eukaryotic translation initiation factor 3 subunit C OS=Mus musculus OX=10090 GN=Eif3c PE=1 SV=1	FALSE	1.69048	0.0336829	0.0422729	FALSE
Q8R317	Ubqln1	5	4	22.4539	22.9314	20.8265	22.4497	20.7231	21.7506	20.2202	21.7566	21.9224	21.181	21.5971	21.3759	22.1619	20.3706	21.9442	21.8191	sp|Q8R317|UBQL1_MOUSE Ubiquilin-1 OS=Mus musculus OX=10090 GN=Ubqln1 PE=1 SV=1	FALSE	0.763481	0.0847981	0.100667	FALSE
Q8R326	Pspc1	6	6	24.9767	24.6709	25.4444	25.3003	21.1531	20.8625	22.7413	21.0682	20.4254	20.8538	21.4836	21.6469	21.7028	21.8226	20.522	20.2853	sp|Q8R326|PSPC1_MOUSE Paraspeckle component 1 OS=Mus musculus OX=10090 GN=Pspc1 PE=1 SV=1	TRUE	3.88412	5.39666e-08	3.42351e-07	TRUE
Q8R3N1	Nop14	12	12	21.2714	20.8078	21.5163	21.708	21.6822	19.5204	22.0442	21.0988	21.4464	20.8487	22.0594	19.7336	21.6877	20.7214	20.6064	21.3829	sp|Q8R3N1|NOP14_MOUSE Nucleolar protein 14 OS=Mus musculus OX=10090 GN=Nop14 PE=1 SV=2	TRUE	0.256519	0.564875	0.585049	FALSE
Q8R409	Hexim1	3	3	24.0856	21.9074	23.2957	24.1719	21.7845	20.2797	22.462	21.3428	19.2594	20.8445	21.2391	20.5385	20.793	20.0502	20.427	21.7376	sp|Q8R409|HEXI1_MOUSE Protein HEXIM1 OS=Mus musculus OX=10090 GN=Hexim1 PE=1 SV=1	FALSE	2.46863	0.000356485	0.000684317	TRUE
Q8VCN5	Cth	21	21	25.1193	24.6743	24.4327	24.5919	23.034	23.9537	23.1179	22.8896	21.6908	22.9854	23.2163	23.2524	21.5763	23.3211	21.6513	21.5497	sp|Q8VCN5|CGL_MOUSE Cystathionine gamma-lyase OS=Mus musculus OX=10090 GN=Cth PE=1 SV=1	FALSE	2.01803	0.000371736	0.000710234	TRUE
Q8VDD5	Myh9	65	56	22.7899	21.9029	22.4499	22.2005	23.8187	23.453	24.1408	24.4232	23.374	23.0247	23.7819	20.2055	21.6577	21.5166	22.5195	21.2088	sp|Q8VDD5|MYH9_MOUSE Myosin-9 OS=Mus musculus OX=10090 GN=Myh9 PE=1 SV=4	FALSE	-0.424569	0.547668	0.569406	FALSE
Q8VDF2	Uhrf1	11	11	25.9401	26.1481	26.162	25.9129	22.1174	21.1846	21.2941	21.9268	19.9597	21.4692	19.7362	20.5595	22.086	21.1205	21.9986	20.325	sp|Q8VDF2|UHRF1_MOUSE E3 ubiquitin-protein ligase UHRF1 OS=Mus musculus OX=10090 GN=Uhrf1 PE=1 SV=2	FALSE	4.89261	1.83433e-08	1.38783e-07	TRUE
Q8VDJ3	Hdlbp	14	14	21.675	21.6565	21.7928	21.7982	21.0544	20.4744	20.8549	19.5357	20.606	21.5617	20.9766	21.6088	21.0039	20.0453	21.2095	20.4077	sp|Q8VDJ3|VIGLN_MOUSE Vigilin OS=Mus musculus OX=10090 GN=Hdlbp PE=1 SV=1	FALSE	0.95237	0.00817297	0.0113444	FALSE
Q8VDL4	Adpgk	5	5	22.7367	22.9179	22.8589	22.5338	20.5629	20.3874	21.2589	21.709	20.9309	21.3925	21.8557	20.126	20.7385	21.4677	20.0185	21.7106	sp|Q8VDL4|ADPGK_MOUSE ADP-dependent glucokinase OS=Mus musculus OX=10090 GN=Adpgk PE=1 SV=2	FALSE	1.74863	0.000119273	0.000262995	TRUE
Q8VDM4	Psmd2	41	41	23.9584	23.4998	25.1056	25.3991	19.5014	21.0165	23.2626	23.3192	21.5956	19.6917	23.4826	20.4327	23.1921	20.626	23.4765	21.2268	sp|Q8VDM4|PSMD2_MOUSE 26S proteasome non-ATPase regulatory subunit 2 OS=Mus musculus OX=10090 GN=Psmd2 PE=1 SV=1	FALSE	2.75542	0.00475908	0.00692541	TRUE
Q8VDM6	Hnrnpul1	10	10	26.0168	25.7568	25.7387	25.9968	21.5096	21.5289	20.4349	19.9324	22.1738	21.6514	21.1607	21.7119	20.3465	21.0868	21.5092	20.9557	sp|Q8VDM6|HNRL1_MOUSE Heterogeneous nuclear ribonucleoprotein U-like protein 1 OS=Mus musculus OX=10090 GN=Hnrnpul1 PE=1 SV=1	FALSE	4.7105	1.2771e-09	1.78794e-08	TRUE
Q8VDN2	Atp1a1	32	32	23.2547	22.2797	23.3262	24.6533	23.8417	21.2117	23.7658	25.764	23.7644	20.4643	24.1081	22.0273	21.6638	21.3216	21.4087	22.2532	sp|Q8VDN2|AT1A1_MOUSE Sodium/potassium-transporting ATPase subunit alpha-1 OS=Mus musculus OX=10090 GN=Atp1a1 PE=1 SV=1	FALSE	0.745602	0.394441	0.421984	FALSE
Q8VDQ9	Kri1	5	5	20.1888	24.3337	24.2107	24.2587	20.4689	19.7544	19.9198	20.81	20.8954	20.4999	20.5202	21.0012	22.1246	21.1234	21.6281	21.0649	sp|Q8VDQ9|KRI1_MOUSE Protein KRI1 homolog OS=Mus musculus OX=10090 GN=Kri1 PE=1 SV=3	FALSE	2.43042	0.00199882	0.00317621	TRUE
Q8VDW0	Ddx39a	11	11	24.3451	25.1699	25.3853	25.5141	18.8881	20.4166	23.1426	24.4938	19.8903	20.9223	21.1974	21.1894	20.9803	22.3825	20.8311	20.4807	sp|Q8VDW0|DX39A_MOUSE ATP-dependent RNA helicase DDX39A OS=Mus musculus OX=10090 GN=Ddx39a PE=1 SV=1	FALSE	3.869	0.000199553	0.000416548	TRUE
Q8VE37	Rcc1	13	13	25.176	25.5077	26.0856	25.2342	20.7461	21.3131	23.9118	23.3546	20.4388	21.0105	23.8776	21.7204	20.2642	21.4149	21.496	19.9542	sp|Q8VE37|RCC1_MOUSE Regulator of chromosome condensation OS=Mus musculus OX=10090 GN=Rcc1 PE=1 SV=1	FALSE	3.87569	8.44045e-05	0.000194154	TRUE
Q8VEK3	Hnrnpu	37	37	29.1031	28.9262	29.115	29.477	25.7873	24.5902	25.8217	26.5686	25.1065	25.329	26.0296	25.9192	25.6854	25.4276	25.5855	24.9213	sp|Q8VEK3|HNRPU_MOUSE Heterogeneous nuclear ribonucleoprotein U OS=Mus musculus OX=10090 GN=Hnrnpu PE=1 SV=1	FALSE	3.59099	3.93189e-09	4.31445e-08	TRUE
Q8VEM8	Slc25a3	15	15	23.6452	23.2208	23.2799	22.871	25.7401	24.6339	25.5596	25.7908	24.1518	24.1002	25.7252	23.5669	25.0278	23.6112	23.9494	23.5157	sp|Q8VEM8|MPCP_MOUSE Phosphate carrier protein, mitochondrial OS=Mus musculus OX=10090 GN=Slc25a3 PE=1 SV=1	FALSE	-1.36017	0.0125352	0.0166589	FALSE
Q8VH51	Rbm39	13	13	25.5519	25.2212	24.7224	25.0193	26.2033	26.5602	26.145	26.0148	25.781	26.0907	26.2066	26.2443	25.3638	25.6971	25.5978	25.9994	sp|Q8VH51|RBM39_MOUSE RNA-binding protein 39 OS=Mus musculus OX=10090 GN=Rbm39 PE=1 SV=2	FALSE	-0.863286	0.000515389	0.000953294	FALSE
Q8VHM5	Hnrnpr	4	4	24.5417	24.6395	24.6996	24.5776	20.0503	20.2753	22.25	20.3432	21.4891	21.6176	24.4522	21.0033	20.0309	19.5773	20.9322	21.8123	tr|Q8VHM5|Q8VHM5_MOUSE Heterogeneous nuclear ribonucleoprotein R OS=Mus musculus OX=10090 GN=Hnrnpr PE=1 SV=1	FALSE	3.46181	0.000160492	0.000343851	TRUE
Q8VHZ7	Imp4	4	4	26.7688	24.2562	24.0304	23.7456	22.4399	21.2914	20.4117	22.115	21.4392	21.2254	21.4095	21.1592	21.9665	21.0215	20.4695	20.3183	sp|Q8VHZ7|IMP4_MOUSE U3 small nucleolar ribonucleoprotein protein IMP4 OS=Mus musculus OX=10090 GN=Imp4 PE=2 SV=1	TRUE	3.42797	9.22331e-06	2.76359e-05	TRUE
Q8VIJ6	Sfpq	28	27	30.4409	30.1305	30.7073	30.5251	24.2888	25.5736	25.7407	26.1415	25.2363	24.1119	26.0405	25.9983	25.4828	25.3564	24.7035	25.4456	sp|Q8VIJ6|SFPQ_MOUSE Splicing factor, proline- and glutamine-rich OS=Mus musculus OX=10090 GN=Sfpq PE=1 SV=1	FALSE	5.10765	6.19254e-10	1.06986e-08	TRUE
Q91V92	Acly	50	50	22.4746	22.5247	21.8788	21.9171	21.6511	21.0527	23.1016	23.3423	20.4294	20.7539	22.9136	20.8598	21.6091	21.5833	19.9604	20.9388	sp|Q91V92|ACLY_MOUSE ATP-citrate synthase OS=Mus musculus OX=10090 GN=Acly PE=1 SV=1	FALSE	0.682467	0.246265	0.272807	FALSE
Q91VC3;A0A0N4SVP8;E9PV04	Eif4a3;Gm8994	22	22	25.2989	25.4583	25.254	25.2865	21.2431	22.2873	21.3053	23.4966	20.7474	20.4726	23.6048	19.7307	23.5324	23.4858	21.2772	20.6075	sp|Q91VC3|IF4A3_MOUSE Eukaryotic initiation factor 4A-III OS=Mus musculus OX=10090 GN=Eif4a3 PE=1 SV=3;tr|A0A0N4SVP8|A0A0N4SVP8_MOUSE RNA helicase OS=Mus musculus OX=10090 GN=Eif4a3l2 PE=3 SV=1;tr|E9PV04|E9PV04_MOUSE RNA helicase OS=Mus musculus OX=10090 G	TRUE	3.50856	0.000239647	0.000488928	TRUE
Q91VE6	Nifk	6	6	25.1299	25.2346	25.9414	24.6711	20.9753	22.3863	21.0952	21.7468	21.2255	20.2928	21.1994	21.5869	20.1391	20.4201	20.1039	21.1483	sp|Q91VE6|MK67I_MOUSE MKI67 FHA domain-interacting nucleolar phosphoprotein OS=Mus musculus OX=10090 GN=Nifk PE=1 SV=1	TRUE	4.21762	2.75169e-08	1.92618e-07	TRUE
Q91VJ5	Pqbp1	4	4	24.0115	24.0965	24.424	20.4843	20.6103	20.8549	20.3364	21.2569	20.8777	20.2944	20.6802	20.7519	20.4235	20.8721	20.3878	21.3169	sp|Q91VJ5|PQBP1_MOUSE Polyglutamine-binding protein 1 OS=Mus musculus OX=10090 GN=Pqbp1 PE=1 SV=1	FALSE	2.53214	0.0002705	0.000533121	TRUE
Q91VM5;A0A2I3BRL8	Rbmxl1	30	7	30.9059	30.4752	31.5553	30.6058	25.1587	22.4263	25.6631	24.9446	24.4027	25.0702	23.7561	24.4312	22.2865	25.6243	21.4738	24.8036	sp|Q91VM5|RMXL1_MOUSE RNA binding motif protein, X-linked-like-1 OS=Mus musculus OX=10090 GN=Rbmxl1 PE=2 SV=1;tr|A0A2I3BRL8|A0A2I3BRL8_MOUSE Predicted gene 7324 OS=Mus musculus OX=10090 GN=Gm7324 PE=4 SV=1	FALSE	6.71546	2.3289e-07	1.11897e-06	TRUE
Q91VX2	Ubap2	8	8	20.961	24.2581	24.0695	24.3295	20.359	20.6955	20.7721	19.9746	22.0555	21.1646	22.0526	21.7251	20.6108	20.4022	20.4992	21.3733	sp|Q91VX2|UBAP2_MOUSE Ubiquitin-associated protein 2 OS=Mus musculus OX=10090 GN=Ubap2 PE=1 SV=1	FALSE	2.43079	0.000699561	0.00124298	TRUE
Q91W50	Csde1	17	17	21.7734	20.8645	22.1454	21.3785	21.1797	22.7865	22.644	22.6373	20.691	20.4355	22.7374	21.7106	21.2522	20.7776	22.5382	21.855	sp|Q91W50|CSDE1_MOUSE Cold shock domain-containing protein E1 OS=Mus musculus OX=10090 GN=Csde1 PE=1 SV=1	FALSE	-0.229958	0.636829	0.656225	FALSE
Q91W90	Txndc5	9	9	21.8905	22.054	21.9976	21.7792	21.3254	19.9478	21.3311	20.9657	20.5146	20.3543	21.0714	19.5619	21.4421	21.0937	21.6141	20.5045	sp|Q91W90|TXND5_MOUSE Thioredoxin domain-containing protein 5 OS=Mus musculus OX=10090 GN=Txndc5 PE=1 SV=2	FALSE	1.11977	0.00410561	0.00610577	TRUE
Q91WJ8	Fubp1	18	18	29.4597	28.4066	29.6176	29.0358	21.2663	21.2538	21.9748	20.5951	22.0989	20.2342	21.122	23.3572	21.0143	21.9048	21.1059	20.7384	sp|Q91WJ8|FUBP1_MOUSE Far upstream element-binding protein 1 OS=Mus musculus OX=10090 GN=Fubp1 PE=1 SV=1	FALSE	7.74113	8.68586e-11	2.5189e-09	TRUE
Q91WM3	Rrp9	10	10	25.1341	25.2837	24.8393	25.0047	25.3607	22.2255	25.2418	24.2862	20.5356	20.7213	19.8881	21.4636	20.6905	21.5084	20.6576	21.4803	sp|Q91WM3|U3IP2_MOUSE U3 small nucleolar RNA-interacting protein 2 OS=Mus musculus OX=10090 GN=Rrp9 PE=1 SV=1	TRUE	3.06049	0.00714616	0.0100916	FALSE
Q91WQ3	Yars	27	27	21.3979	20.8556	21.408	21.2566	21.3284	20.9385	21.6158	21.1095	20.4803	21.1261	21.2339	19.9051	21.8483	21.6286	20.7327	20.2439	sp|Q91WQ3|SYYC_MOUSE Tyrosine--tRNA ligase, cytoplasmic OS=Mus musculus OX=10090 GN=Yars1 PE=1 SV=3	FALSE	0.213584	0.500088	0.523963	FALSE
Q91YE5	Baz2a	7	7	23.3073	21.8356	23.1848	23.6892	21.7009	20.5331	20.2671	22.1488	21.6211	21.0723	21.5446	21.1793	21.8463	20.7109	21.097	20.9437	sp|Q91YE5|BAZ2A_MOUSE Bromodomain adjacent to zinc finger domain protein 2A OS=Mus musculus OX=10090 GN=Baz2a PE=1 SV=2	FALSE	1.78214	0.000217435	0.0004504	TRUE
Q91YQ5	Rpn1	17	17	22.8826	21.6392	22.4771	21.7908	19.2392	21.2899	22.1474	22.3535	21.3531	21.1094	21.3433	21.1451	20.5392	20.686	20.5276	21.301	sp|Q91YQ5|RPN1_MOUSE Dolichyl-diphosphooligosaccharide--protein glycosyltransferase subunit 1 OS=Mus musculus OX=10090 GN=Rpn1 PE=1 SV=1	FALSE	1.1112	0.024516	0.0313941	FALSE
Q91YR1	Twf1	7	6	23.0029	22.9136	23.0263	20.8126	19.9829	21.2806	19.9265	20.2254	20.5797	21.7903	21.1962	21.4891	21.7252	21.0645	21.0554	22.184	sp|Q91YR1|TWF1_MOUSE Twinfilin-1 OS=Mus musculus OX=10090 GN=Twf1 PE=1 SV=2	FALSE	1.39721	0.0104498	0.0141185	FALSE
Q91YU8	Ppan	9	9	25.2981	25.2919	25.4247	25.2648	22.0491	20.9781	20.3299	21.6798	21.6759	20.9451	21.3333	20.728	20.0613	21.5972	21.7741	21.7951	sp|Q91YU8|SSF1_MOUSE Suppressor of SWI4 1 homolog OS=Mus musculus OX=10090 GN=Ppan PE=1 SV=2	TRUE	4.07431	5.18563e-09	5.13503e-08	TRUE
Q91ZA3	Pcca	15	15	21.6631	20.221	20.6143	25.0233	29.0414	30.0486	30.2112	29.365	28.3396	29.504	28.994	29.5314	30.2356	29.7171	29.263	29.904	sp|Q91ZA3|PCCA_MOUSE Propionyl-CoA carboxylase alpha chain, mitochondrial OS=Mus musculus OX=10090 GN=Pcca PE=1 SV=2	FALSE	-7.63247	1.22695e-08	9.57962e-08	FALSE
Q91ZW3	Smarca5	24	24	25.5085	24.5893	24.8904	25.1144	20.281	21.6346	20.6115	24.1062	19.6698	20.5093	20.8909	19.8316	21.6637	20.9794	20.2977	21.2753	sp|Q91ZW3|SMCA5_MOUSE SWI/SNF-related matrix-associated actin-dependent regulator of chromatin subfamily A member 5 OS=Mus musculus OX=10090 GN=Smarca5 PE=1 SV=1	TRUE	4.04641	1.1001e-05	3.24211e-05	TRUE
Q920B9	Supt16h	36	36	22.0104	21.6077	21.1081	22.7239	22.1542	21.0478	21.8172	21.8373	21.5192	20.1809	21.0875	21.4898	20.91	21.9089	21.8985	21.3164	sp|Q920B9|SP16H_MOUSE FACT complex subunit SPT16 OS=Mus musculus OX=10090 GN=Supt16h PE=1 SV=2	FALSE	0.43189	0.222424	0.247409	FALSE
Q920E5	Fdps	17	17	20.4859	20.1672	21.962	20.5702	21.0984	21.5422	20.6358	20.3949	21.862	21.8345	20.6257	20.4086	19.5707	20.5557	20.8444	19.2093	sp|Q920E5|FPPS_MOUSE Farnesyl pyrophosphate synthase OS=Mus musculus OX=10090 GN=Fdps PE=1 SV=1	FALSE	0.0811393	0.864347	0.870781	FALSE
Q921F2	Tardbp	15	15	26.4815	26.534	26.9711	27.3927	22.9333	24.3649	23.5783	23.96	23.0724	21.5564	21.804	23.4259	23.0169	22.5	23.4928	21.5273	sp|Q921F2|TADBP_MOUSE TAR DNA-binding protein 43 OS=Mus musculus OX=10090 GN=Tardbp PE=1 SV=1	FALSE	3.90886	1.3342e-06	5.10732e-06	TRUE
Q921H8;Q8VCH0	Acaa1a;Acaa1b	6	6	22.6251	20.2115	21.737	21.4261	22.064	21.0127	20.6134	20.4375	20.5693	20.7058	21.2608	21.2547	21.5173	21.7099	21.1114	20.2872	sp|Q921H8|THIKA_MOUSE 3-ketoacyl-CoA thiolase A, peroxisomal OS=Mus musculus OX=10090 GN=Acaa1a PE=1 SV=1;sp|Q8VCH0|THIKB_MOUSE 3-ketoacyl-CoA thiolase B, peroxisomal OS=Mus musculus OX=10090 GN=Acaa1b PE=1 SV=1	FALSE	0.454602	0.258556	0.285254	FALSE
Q921M3	Sf3b3	33	33	24.1138	24.3579	24.7924	25.0607	22.8097	21.244	22.5339	21.9611	21.3236	20.6613	22.8267	21.398	21.0587	22.2754	23.0673	21.7215	sp|Q921M3|SF3B3_MOUSE Splicing factor 3B subunit 3 OS=Mus musculus OX=10090 GN=Sf3b3 PE=1 SV=1	TRUE	2.67444	1.76812e-05	4.86682e-05	TRUE
Q921N6	Ddx27	15	15	22.8773	22.3062	22.8992	22.3777	22.1131	21.6411	20.7789	20.0582	20.5622	20.0817	21.4387	21.5071	19.9488	20.5671	21.0143	19.7891	sp|Q921N6|DDX27_MOUSE Probable ATP-dependent RNA helicase DDX27 OS=Mus musculus OX=10090 GN=Ddx27 PE=1 SV=3	TRUE	1.82344	0.000415275	0.000787859	TRUE
Q922B2	Dars	30	30	22.8874	23.3873	22.0266	22.8085	20.6096	20.965	20.764	22.9853	22.4377	20.7897	22.8415	20.5366	20.8615	20.5326	19.7338	21.1098	sp|Q922B2|SYDC_MOUSE Aspartate--tRNA ligase, cytoplasmic OS=Mus musculus OX=10090 GN=Dars1 PE=1 SV=2	FALSE	1.59687	0.0104748	0.0141288	FALSE
Q922D8	Mthfd1	41	41	22.4002	22.1972	22.3046	23.3561	21.5396	21.8909	20.3615	21.7556	20.7639	20.3456	22.1025	20.85	21.5716	21.2333	20.9601	21.2024	sp|Q922D8|C1TC_MOUSE C-1-tetrahydrofolate synthase, cytoplasmic OS=Mus musculus OX=10090 GN=Mthfd1 PE=1 SV=4	FALSE	1.34977	0.00104443	0.00177795	TRUE
Q922K7	Nop2	22	22	28.9663	29.3211	29.7507	29.3847	23.4742	20.0647	23.8985	24.3117	23.8819	23.4851	23.331	21.013	23.9917	24.0641	24.3671	26.1465	sp|Q922K7|NOP2_MOUSE Probable 28S rRNA (cytosine-C(5))-methyltransferase OS=Mus musculus OX=10090 GN=Nop2 PE=1 SV=1	FALSE	5.85327	4.42643e-06	1.43198e-05	TRUE
Q922Q1	Marc2	12	12	23.5919	24.3865	24.5366	24.4507	21.9267	20.3158	21.1295	21.3542	21.3982	21.3331	19.7081	20.0182	20.9658	21.3892	20.7577	19.2333	sp|Q922Q1|MARC2_MOUSE Mitochondrial amidoxime reducing component 2 OS=Mus musculus OX=10090 GN=Mtarc2 PE=1 SV=1	FALSE	3.44727	1.33973e-06	5.10732e-06	TRUE
Q922Q8	Lrrc59	13	13	24.9356	23.8511	23.5568	24.2424	21.1447	21.565	21.8471	21.0906	19.9083	20.6024	20.7592	19.6813	20.7588	21.0656	20.327	20.8393	sp|Q922Q8|LRC59_MOUSE Leucine-rich repeat-containing protein 59 OS=Mus musculus OX=10090 GN=Lrrc59 PE=1 SV=1	FALSE	3.34737	2.02394e-07	1.02077e-06	TRUE
Q922R8	Pdia6	16	16	26.052	25.5612	25.7252	25.4363	21.533	20.6112	20.8383	21.0475	21.9607	20.731	23.2206	21.2104	20.7624	20.3076	20.4721	19.8861	sp|Q922R8|PDIA6_MOUSE Protein disulfide-isomerase A6 OS=Mus musculus OX=10090 GN=Pdia6 PE=1 SV=3	FALSE	4.64527	7.11805e-08	4.34504e-07	TRUE
Q922V4	Plrg1	6	6	23.62	23.4316	24.7591	24.1124	20.3736	21.2083	21.0041	20.3644	21.7169	21.7198	20.5939	20.6009	21.5856	21.5557	20.707	21.385	sp|Q922V4|PLRG1_MOUSE Pleiotropic regulator 1 OS=Mus musculus OX=10090 GN=Plrg1 PE=1 SV=1	FALSE	2.91285	2.15043e-07	1.07787e-06	TRUE
Q923D2	Blvrb	4	4	22.0049	21.1643	20.4901	21.7712	21.2304	20.77	20.2304	20.2515	19.6854	20.4023	20.2157	20.6003	19.9318	21.2043	20.6696	21.2719	sp|Q923D2|BLVRB_MOUSE Flavin reductase (NADPH) OS=Mus musculus OX=10090 GN=Blvrb PE=1 SV=3	FALSE	0.819	0.0228299	0.0292857	FALSE
Q923D5	Wbp11	8	8	24.8265	24.5932	25.272	24.9445	20.4203	21.1277	20.7193	20.0971	20.8981	20.8395	20.7948	20.9928	19.6221	19.1825	20.7309	20.9348	sp|Q923D5|WBP11_MOUSE WW domain-binding protein 11 OS=Mus musculus OX=10090 GN=Wbp11 PE=1 SV=2	FALSE	4.37903	1.43974e-09	1.9165e-08	TRUE
Q93092	Taldo1	25	25	25.0276	23.4185	26.0053	25.9199	22.3113	21.1683	23.2363	22.604	22.927	22.3482	23.9686	20.7762	23.6564	22.32	21.0052	22.3101	sp|Q93092|TALDO_MOUSE Transaldolase OS=Mus musculus OX=10090 GN=Taldo1 PE=1 SV=2	FALSE	2.7069	0.000543838	0.000999088	TRUE
Q99020	Hnrnpab	11	11	28.2061	27.7509	28.468	27.7717	19.7244	20.8914	19.87	20.7817	21.9545	21.2999	20.8677	22.1553	20.0539	21.0062	22.626	21.8783	sp|Q99020|ROAA_MOUSE Heterogeneous nuclear ribonucleoprotein A/B OS=Mus musculus OX=10090 GN=Hnrnpab PE=1 SV=1	FALSE	6.95673	9.25281e-10	1.44486e-08	TRUE
Q99J09	Wdr77	7	7	23.3481	22.3908	23.7191	23.1699	21.2716	19.794	21.314	20.7307	20.6473	20.7387	19.445	20.7865	21.2456	22.3836	20.9518	20.0919	sp|Q99J09|MEP50_MOUSE Methylosome protein 50 OS=Mus musculus OX=10090 GN=Wdr77 PE=1 SV=1	FALSE	2.3736	6.49823e-05	0.000156057	TRUE
Q99J62	Rfc4	9	9	22.0278	20.3271	22.2707	21.9971	20.8213	20.1078	21.678	22.115	19.5532	19.9866	20.113	21.5646	20.2414	20.1515	21.0074	21.3455	sp|Q99J62|RFC4_MOUSE Replication factor C subunit 4 OS=Mus musculus OX=10090 GN=Rfc4 PE=1 SV=1	FALSE	0.9319	0.0723047	0.0864675	FALSE
Q99JB2	Stoml2	13	13	22.834	21.8132	21.8995	21.4839	21.1053	21.2818	20.6308	20.0447	20.4873	19.9912	21.9557	21.2426	21.4102	23.0026	20.1464	21.1751	sp|Q99JB2|STML2_MOUSE Stomatin-like protein 2, mitochondrial OS=Mus musculus OX=10090 GN=Stoml2 PE=1 SV=1	FALSE	0.968185	0.0589774	0.0719063	FALSE
Q99JF8	Psip1	7	7	23.0793	23.1893	20.5235	24.8654	21.563	20.4853	20.1572	22.6659	21.0221	20.7462	21.257	22.8185	21.8124	20.507	21.0903	21.5047	sp|Q99JF8|PSIP1_MOUSE PC4 and SFRS1-interacting protein OS=Mus musculus OX=10090 GN=Psip1 PE=1 SV=1	FALSE	1.61193	0.0245508	0.0313941	FALSE
Q99JX7	Nxf1	8	8	22.1235	22.8011	23.215	23.09	20.4969	20.8348	20.7276	20.4806	19.3492	20.4002	21.0871	20.5947	20.9656	22.1248	21.4127	20.4135	sp|Q99JX7|NXF1_MOUSE Nuclear RNA export factor 1 OS=Mus musculus OX=10090 GN=Nxf1 PE=1 SV=3	FALSE	2.06675	5.72134e-05	0.000139932	TRUE
Q99JY9	Actr3	17	17	22.3065	21.4958	22.3945	22.2352	20.5897	20.6946	19.7485	20.2801	20.1359	21.2204	20.7759	21.5547	21.1636	20.688	20.1135	21.7083	sp|Q99JY9|ARP3_MOUSE Actin-related protein 3 OS=Mus musculus OX=10090 GN=Actr3 PE=1 SV=3	FALSE	1.38524	0.000837784	0.00144741	TRUE
Q99K48	Nono	20	20	26.8823	26.814	26.9175	27.5321	21.1867	21.3227	24.5318	25.0106	21.3619	20.7532	21.2302	21.6309	21.3499	19.7694	21.4762	19.6626	sp|Q99K48|NONO_MOUSE Non-POU domain-containing octamer-binding protein OS=Mus musculus OX=10090 GN=Nono PE=1 SV=3	TRUE	5.42928	1.30204e-05	3.72273e-05	TRUE
Q99KG3	Rbm10	7	7	25.4312	24.9768	25.856	25.6656	22.0466	19.1467	21.5314	20.6165	21.5864	20.9446	20.9144	19.8753	21.7922	21.1281	21.6878	20.8354	sp|Q99KG3|RBM10_MOUSE RNA-binding protein 10 OS=Mus musculus OX=10090 GN=Rbm10 PE=1 SV=1	FALSE	4.47364	7.73086e-08	4.64997e-07	TRUE
Q99KI0	Aco2	20	20	20.1556	20.4952	23.4743	23.7895	25.4037	25.4749	25.3734	25.72	24.9709	25.8805	25.344	25.1999	25.9038	24.9306	20.127	25.082	sp|Q99KI0|ACON_MOUSE Aconitate hydratase, mitochondrial OS=Mus musculus OX=10090 GN=Aco2 PE=1 SV=1	FALSE	-2.97223	0.00719536	0.0101435	FALSE
Q99KJ8	Dctn2	4	4	22.9134	22.6087	22.8862	22.1578	20.8304	21.4419	20.5718	20.7727	21.1411	20.2459	19.7208	20.5203	20.3221	20.826	21.14	21.2139	sp|Q99KJ8|DCTN2_MOUSE Dynactin subunit 2 OS=Mus musculus OX=10090 GN=Dctn2 PE=1 SV=3	FALSE	1.9126	4.50028e-06	1.45009e-05	TRUE
Q99KK7	Dpp3	21	21	21.7999	21.6075	21.7625	22.011	21.0698	20.5696	20.1076	20.6472	21.6827	20.3972	20.4113	20.7071	21.5121	20.7287	20.6358	21.1051	sp|Q99KK7|DPP3_MOUSE Dipeptidyl peptidase 3 OS=Mus musculus OX=10090 GN=Dpp3 PE=1 SV=2	FALSE	0.997336	0.00101315	0.00173195	FALSE
Q99KP6	Prpf19	17	17	24.3392	23.9783	24.8855	24.0223	20.742	22.2823	20.3076	20.4931	21.9718	20.7525	22.3545	20.6867	20.6756	19.346	19.2917	21.2862	sp|Q99KP6|PRP19_MOUSE Pre-mRNA-processing factor 19 OS=Mus musculus OX=10090 GN=Prpf19 PE=1 SV=1	FALSE	3.45715	1.16438e-05	3.37671e-05	TRUE
Q99KX1	Mlf2	2	2	22.5575	22.5897	22.827	22.568	20.773	20.9061	21.4807	21.4039	20.7062	20.8874	21.8335	20.9556	19.229	19.9481	21.3606	22.1882	sp|Q99KX1|MLF2_MOUSE Myeloid leukemia factor 2 OS=Mus musculus OX=10090 GN=Mlf2 PE=1 SV=1	FALSE	1.66283	0.0011903	0.00199694	TRUE
Q99L45	Eif2s2	17	17	24.5879	23.3477	23.0966	22.1848	21.519	21.0953	21.1015	22.3718	20.5976	20.7557	20.9133	20.1246	20.234	19.9651	20.8742	20.5846	sp|Q99L45|IF2B_MOUSE Eukaryotic translation initiation factor 2 subunit 2 OS=Mus musculus OX=10090 GN=Eif2s2 PE=1 SV=1	FALSE	2.45953	4.97269e-05	0.000124396	TRUE
Q99L47	St13	11	11	25.7468	25.7003	26.1018	25.8493	20.7732	21.1902	21.9892	23.0876	20.6426	21.0203	23.1166	23.2706	20.9639	20.7834	23.1136	20.6733	sp|Q99L47|F10A1_MOUSE Hsc70-interacting protein OS=Mus musculus OX=10090 GN=St13 PE=1 SV=1	FALSE	4.13082	4.35248e-06	1.42509e-05	TRUE
Q99LB6	Mat2b	9	9	24.2529	24.2358	24.588	24.3665	20.2217	22.042	20.1524	20.9821	20.3955	22.0303	21.3373	19.3685	20.9517	20.8915	22.7197	21.6328	sp|Q99LB6|MAT2B_MOUSE Methionine adenosyltransferase 2 subunit beta OS=Mus musculus OX=10090 GN=Mat2b PE=1 SV=1	FALSE	3.30033	9.21448e-06	2.76359e-05	TRUE
Q99LC3	Ndufa10	5	5	23.2537	21.7416	19.3444	25.3074	28.1156	18.9602	28.5871	28.501	21.0237	20.9296	20.1758	21.2001	19.711	21.0712	20.8385	20.0869	sp|Q99LC3|NDUAA_MOUSE NADH dehydrogenase [ubiquinone] 1 alpha subcomplex subunit 10, mitochondrial OS=Mus musculus OX=10090 GN=Ndufa10 PE=1 SV=1	FALSE	-0.0216135	0.991484	0.991484	FALSE
Q99LE6	Abcf2	16	16	22.156	22.0237	22.2589	22.1161	21.0759	20.2915	20.7219	22.4658	20.6893	21.8022	21.4403	21.1222	19.2092	19.851	22.2283	20.6202	sp|Q99LE6|ABCF2_MOUSE ATP-binding cassette sub-family F member 2 OS=Mus musculus OX=10090 GN=Abcf2 PE=1 SV=1	FALSE	1.17887	0.0290538	0.03669	FALSE
Q99LF4	Rtcb	14	14	22.2835	21.0517	22.5566	21.8877	20.4428	21.0506	20.7162	20.5277	21.5963	21.4333	19.489	20.8278	21.4063	21.5276	20.8173	21.6364	sp|Q99LF4|RTCB_MOUSE RNA-splicing ligase RtcB homolog OS=Mus musculus OX=10090 GN=Rtcb PE=1 SV=1	FALSE	0.98893	0.0171508	0.0224259	FALSE
Q99LL5	Pwp1	5	5	25.6726	25.0179	24.7942	24.176	21.0556	22.0142	21.2901	20.2641	21.3821	21.9446	20.8323	22.2517	20.188	20.9144	20.3092	21.1119	sp|Q99LL5|PWP1_MOUSE Periodic tryptophan protein 1 homolog OS=Mus musculus OX=10090 GN=Pwp1 PE=1 SV=1	TRUE	3.78531	1.3527e-07	7.32262e-07	TRUE
Q99LS3	Psph	12	12	23.076	19.8181	23.3581	22.9935	20.4776	21.815	20.3858	19.3508	22.9491	19.8581	22.358	21.179	21.4618	19.8495	20.4247	20.9478	sp|Q99LS3|SERB_MOUSE Phosphoserine phosphatase OS=Mus musculus OX=10090 GN=Psph PE=1 SV=1	FALSE	1.39	0.070498	0.084556	FALSE
Q99M31	Hspa14	13	13	23.9524	24.0362	24.721	21.9824	20.3448	19.9669	21.4566	21.1681	21.6048	21.1786	20.9057	21.2827	19.6568	20.097	20.3672	19.7145	sp|Q99M31|HSP7E_MOUSE Heat shock 70 kDa protein 14 OS=Mus musculus OX=10090 GN=Hspa14 PE=1 SV=2	FALSE	3.0277	1.7993e-05	4.9193e-05	TRUE
Q99MD9	Nasp	33	33	26.223	26.3692	26.5743	26.9496	22.8336	21.9953	23.9674	24.426	23.2357	22.9754	23.7017	23.9228	23.014	22.0805	21.9541	20.445	sp|Q99MD9|NASP_MOUSE Nuclear autoantigenic sperm protein OS=Mus musculus OX=10090 GN=Nasp PE=1 SV=2	FALSE	3.64974	1.88414e-05	5.13398e-05	TRUE
Q99ME9	Gtpbp4	13	13	22.7681	23.1834	21.9256	23.0421	20.5659	22.0259	20.4022	21.7957	21.7844	21.0865	20.7041	21.9007	20.7753	19.9017	20.7761	19.6763	sp|Q99ME9|GTPB4_MOUSE GTP-binding protein 4 OS=Mus musculus OX=10090 GN=Gtpbp4 PE=1 SV=3	TRUE	1.78026	0.000983496	0.00168837	TRUE
Q99MN1	Kars	27	27	23.0867	22.726	22.2375	22.0918	22.5606	20.179	22.6426	22.2028	20.5294	20.1698	21.6382	21.6709	23.0393	20.5737	22.2302	21.598	sp|Q99MN1|SYK_MOUSE Lysine--tRNA ligase OS=Mus musculus OX=10090 GN=Kars1 PE=1 SV=1	FALSE	0.949301	0.0941257	0.110448	FALSE
Q99MR6	Srrt	25	25	27.6694	27.2918	28.1668	27.6142	21.6322	20.3052	24.5956	20.9861	21.3525	21.1423	23.4706	20.8926	20.5356	20.6155	20.0469	21.1011	sp|Q99MR6|SRRT_MOUSE Serrate RNA effector molecule homolog OS=Mus musculus OX=10090 GN=Srrt PE=1 SV=1	FALSE	6.29585	2.80707e-07	1.31073e-06	TRUE
Q99NB9	Sf3b1	34	34	22.2479	22.0772	21.7411	21.8272	21.6534	20.6364	23.1447	20.326	21.731	20.9546	21.7591	20.9408	21.1737	21.0728	19.8382	22.3256	sp|Q99NB9|SF3B1_MOUSE Splicing factor 3B subunit 1 OS=Mus musculus OX=10090 GN=Sf3b1 PE=1 SV=1	FALSE	0.677004	0.165235	0.18609	FALSE
Q99PT1	Arhgdia	12	12	26.3907	24.6605	25.8902	25.4749	23.2724	20.4477	21.4981	20.7317	21.7863	20.8598	21.2398	21.8163	20.5333	21.0238	21.4509	21.6081	sp|Q99PT1|GDIR1_MOUSE Rho GDP-dissociation inhibitor 1 OS=Mus musculus OX=10090 GN=Arhgdia PE=1 SV=3	FALSE	4.2484	1.33489e-07	7.27469e-07	TRUE
Q99PV0	Prpf8	67	67	21.6767	21.9071	21.7586	21.9873	22.022	22.7779	22.2934	22.1733	22.2071	21.059	21.8642	20.6611	21.5082	20.6508	22.5457	19.6321	sp|Q99PV0|PRP8_MOUSE Pre-mRNA-processing-splicing factor 8 OS=Mus musculus OX=10090 GN=Prpf8 PE=1 SV=2	FALSE	0.216161	0.660063	0.678445	FALSE
Q9CPN8	Igf2bp3	16	15	21.309	21.7641	21.2981	21.1766	19.4624	21.4961	21.0879	22.035	21.084	20.704	21.6379	22.0951	21.2351	20.8609	21.0564	20.9313	sp|Q9CPN8|IF2B3_MOUSE Insulin-like growth factor 2 mRNA-binding protein 3 OS=Mus musculus OX=10090 GN=Igf2bp3 PE=1 SV=1	FALSE	0.246444	0.504519	0.526567	FALSE
Q9CPP0	Npm3	3	3	25.241	25.2751	25.1683	21.7317	21.9936	21.2659	20.0477	20.2024	21.2187	20.4139	21.1117	20.9831	21.1609	21.3264	21.6735	21.306	sp|Q9CPP0|NPM3_MOUSE Nucleoplasmin-3 OS=Mus musculus OX=10090 GN=Npm3 PE=1 SV=3	TRUE	3.29536	3.45609e-05	8.93742e-05	TRUE
Q9CPR4	Rpl17	13	13	23.8615	24.3359	23.6262	24.8789	21.9793	21.2561	21.6739	19.8884	20.7872	20.3081	22.0222	21.9796	21.2926	21.789	22.388	21.2122	sp|Q9CPR4|RL17_MOUSE 60S ribosomal protein L17 OS=Mus musculus OX=10090 GN=Rpl17 PE=1 SV=3	FALSE	2.79423	8.63987e-06	2.64739e-05	TRUE
Q9CPT5	Nop16	6	6	26.1309	26.3348	26.8804	26.2294	20.9582	21.2971	20.6847	20.692	20.2938	19.7325	21.382	20.9625	20.9067	20.9111	19.8561	21.3909	sp|Q9CPT5|NOP16_MOUSE Nucleolar protein 16 OS=Mus musculus OX=10090 GN=Nop16 PE=1 SV=1	TRUE	5.63825	1.9134e-11	8.17725e-10	TRUE
Q9CPU0	Glo1	8	8	24.6485	24.0972	24.8248	24.5045	20.765	21.7712	20.7326	21.4412	21.1217	19.971	20.6843	20.893	21.4803	20.64	20.4013	21.7909	sp|Q9CPU0|LGUL_MOUSE Lactoylglutathione lyase OS=Mus musculus OX=10090 GN=Glo1 PE=1 SV=3	FALSE	3.54439	1.04093e-08	8.28665e-08	TRUE
Q9CPY7	Lap3	26	26	25.7986	26.7586	26.8599	26.0242	24.1608	20.9159	23.4731	23.949	24.0179	24.1713	24.0278	23.0517	24.9699	24.3341	24.1115	22.7932	sp|Q9CPY7|AMPL_MOUSE Cytosol aminopeptidase OS=Mus musculus OX=10090 GN=Lap3 PE=1 SV=3	FALSE	2.69564	0.000238117	0.000488261	TRUE
Q9CQ48	Nudcd2	6	6	24.8367	24.2173	24.356	25.3089	23.2981	21.6306	20.2315	20.5327	22.2046	22.2399	20.89	22.1928	20.8975	22.1819	21.9296	21.6328	sp|Q9CQ48|NUDC2_MOUSE NudC domain-containing protein 2 OS=Mus musculus OX=10090 GN=Nudcd2 PE=1 SV=1	FALSE	3.02456	1.46708e-05	4.12748e-05	TRUE
Q9CQ65	Mtap	10	10	22.36	22.3035	22.344	22.438	20.6211	19.7432	19.8725	22.4728	21.1806	20.0881	19.3496	19.9166	21.0156	21.2037	21.2378	20.6933	sp|Q9CQ65|MTAP_MOUSE S-methyl-5-thioadenosine phosphorylase OS=Mus musculus OX=10090 GN=Mtap PE=1 SV=1	FALSE	1.74513	0.00156576	0.00257369	TRUE
Q9CQF3	Nudt21	9	9	25.8288	25.7381	26.2605	25.6902	21.033	20.7395	21.1614	21.1538	21.2861	20.8823	21.2705	21.8231	22.1452	21.38	21.2672	21.3953	sp|Q9CQF3|CPSF5_MOUSE Cleavage and polyadenylation specificity factor subunit 5 OS=Mus musculus OX=10090 GN=Nudt21 PE=1 SV=1	FALSE	4.58462	2.78696e-12	2.05728e-10	TRUE
Q9CQI7	Snrpb2	6	5	25.5719	24.6103	24.4031	24.303	21.0422	21.7476	20.411	21.7447	21.0299	21.0722	20.9488	20.0827	20.6229	20.4145	20.4209	20.813	sp|Q9CQI7|RU2B_MOUSE U2 small nuclear ribonucleoprotein B OS=Mus musculus OX=10090 GN=Snrpb2 PE=1 SV=1	FALSE	3.85955	5.08807e-09	5.10063e-08	TRUE
Q9CQM9	Glrx3	14	14	24.496	20.8709	24.6576	25.0541	20.9443	21.5797	21.7228	21.0977	21.7546	21.5103	21.5806	19.5623	20.7549	20.5308	19.9416	18.8945	sp|Q9CQM9|GLRX3_MOUSE Glutaredoxin-3 OS=Mus musculus OX=10090 GN=Glrx3 PE=1 SV=1	FALSE	2.94678	0.000936223	0.00161404	TRUE
Q9CQN1	Trap1	19	19	23.3479	20.8747	22.0948	21.5336	25.3645	24.4638	25.5293	25.6369	25.4292	26.0795	25.1383	25.575	23.3444	23.7885	23.7294	23.8083	sp|Q9CQN1|TRAP1_MOUSE Heat shock protein 75 kDa, mitochondrial OS=Mus musculus OX=10090 GN=Trap1 PE=1 SV=1	FALSE	-2.86119	0.000148425	0.000322248	FALSE
Q9CQV8	Ywhab	12	12	24.1069	24.6223	24.4417	24.1552	20.5545	21.9031	23.1704	21.8448	20.6246	20.2262	22.2248	21.4412	20.7658	20.649	20.7941	21.0085	sp|Q9CQV8|1433B_MOUSE 14-3-3 protein beta/alpha OS=Mus musculus OX=10090 GN=Ywhab PE=1 SV=3	FALSE	3.06428	7.98323e-06	2.48367e-05	TRUE
Q9CQX2	Cyb5b	2	2	23.1123	22.9256	24.3393	23.202	22.0794	21.6897	20.4209	20.3192	21.0329	22.312	20.9731	22.1135	20.6663	21.151	20.9314	20.4271	sp|Q9CQX2|CYB5B_MOUSE Cytochrome b5 type B OS=Mus musculus OX=10090 GN=Cyb5b PE=1 SV=1	FALSE	2.21841	7.23796e-05	0.000169862	TRUE
Q9CR16	Ppid	11	11	23.6022	23.1507	23.465	23.2911	20.7457	20.5908	20.3998	20.1812	21.3619	21.5408	20.9267	20.9142	19.6093	21.2227	21.173	21.0018	sp|Q9CR16|PPID_MOUSE Peptidyl-prolyl cis-trans isomerase D OS=Mus musculus OX=10090 GN=Ppid PE=1 SV=3	TRUE	2.57158	3.08584e-07	1.42369e-06	TRUE
Q9CR57	Rpl14	6	6	26.6638	27.8986	28.0614	27.6474	27.6374	21.0157	27.6642	27.6444	25.5261	20.4899	27.8915	20.8722	27.6201	27.4908	27.5957	27.3063	sp|Q9CR57|RL14_MOUSE 60S ribosomal protein L14 OS=Mus musculus OX=10090 GN=Rpl14 PE=1 SV=3	FALSE	1.8383	0.259706	0.286135	FALSE
Q9CRA8	Exosc5	4	4	22.6745	23.0279	23.0027	20.3396	21.6269	23.0027	19.4756	20.4356	20.2219	20.1131	20.1524	21.1639	21.0378	21.7552	20.2974	22.1229	sp|Q9CRA8|EXOS5_MOUSE Exosome complex component RRP46 OS=Mus musculus OX=10090 GN=Exosc5 PE=1 SV=1	TRUE	1.31073	0.0551005	0.0674836	FALSE
Q9CRB2	Nhp2	6	6	24.5144	24.4786	24.9697	25.134	19.2347	21.7356	20.906	19.6205	22.0988	20.4431	20.6413	20.8971	20.6385	20.3054	20.7107	20.0044	sp|Q9CRB2|NHP2_MOUSE H/ACA ribonucleoprotein complex subunit 2 OS=Mus musculus OX=10090 GN=Nhp2 PE=1 SV=1	TRUE	4.17116	9.64731e-08	5.51663e-07	TRUE
Q9CRC8	Lrrc40	13	13	24.2421	23.179	20.4795	22.8974	21.6696	20.6229	21.8581	21.9678	19.6139	21.1055	21.2144	20.126	21.3219	20.1021	20.5944	20.8487	sp|Q9CRC8|LRC40_MOUSE Leucine-rich repeat-containing protein 40 OS=Mus musculus OX=10090 GN=Lrrc40 PE=1 SV=2	FALSE	1.77903	0.00743965	0.0104335	FALSE
Q9CSN1	Snw1	12	12	26.2475	26.1649	26.8164	26.5524	21.3835	19.7757	21.207	20.6782	21.067	20.7975	21.8819	21.0116	20.8615	21.3434	20.8125	21.227	sp|Q9CSN1|SNW1_MOUSE SNW domain-containing protein 1 OS=Mus musculus OX=10090 GN=Snw1 PE=1 SV=3	FALSE	5.4414	1.06917e-11	5.10685e-10	TRUE
Q9CW03	Smc3	14	14	22.8618	23.6499	23.3784	23.5029	20.8599	19.2927	20.4198	21.2735	24.5761	20.5776	21.4189	21.2682	20.6389	21.3799	20.866	20.5601	sp|Q9CW03|SMC3_MOUSE Structural maintenance of chromosomes protein 3 OS=Mus musculus OX=10090 GN=Smc3 PE=1 SV=2	FALSE	2.25394	0.00344668	0.0051924	TRUE
Q9CWF2	Tubb2b	9	2	28.6158	28.0731	28.6423	28.3766	25.1684	25.0311	25.4525	25.5178	25.6424	25.2522	25.5692	25.4347	25.5428	25.2767	25.365	25.0974	sp|Q9CWF2|TBB2B_MOUSE Tubulin beta-2B chain OS=Mus musculus OX=10090 GN=Tubb2b PE=1 SV=1	FALSE	3.06444	5.52771e-13	8.53982e-11	TRUE
Q9CWJ9	Atic	35	35	23.176	22.8881	23.5447	23.8925	21.8368	21.4838	20.887	21.843	21.4333	19.0739	21.9107	21.4501	21.8516	21.0027	20.9617	20.4552	sp|Q9CWJ9|PUR9_MOUSE Bifunctional purine biosynthesis protein ATIC OS=Mus musculus OX=10090 GN=Atic PE=1 SV=2	FALSE	2.19288	0.00016361	0.00034961	TRUE
Q9CWX9	Ddx47	9	9	22.0442	21.767	22.3681	22.4435	20.1908	22.654	21.6913	20.3141	20.3085	21.7584	21.1509	21.2673	21.3247	21.8468	21.7281	20.6403	sp|Q9CWX9|DDX47_MOUSE Probable ATP-dependent RNA helicase DDX47 OS=Mus musculus OX=10090 GN=Ddx47 PE=2 SV=2	TRUE	0.91613	0.0362242	0.0452523	FALSE
Q9CWZ3;A0A0N4SUH6	Rbm8a	7	7	23.4668	23.3918	23.8263	23.2181	21.3919	21.2222	21.4335	21.6972	20.6606	20.0922	20.9153	21.6107	20.1835	21.0357	22.1144	20.4049	sp|Q9CWZ3|RBM8A_MOUSE RNA-binding protein 8A OS=Mus musculus OX=10090 GN=Rbm8a PE=1 SV=4;tr|A0A0N4SUH6|A0A0N4SUH6_MOUSE RNA-binding protein 8A OS=Mus musculus OX=10090 GN=Rbm8a2 PE=3 SV=1	FALSE	2.4122	4.01813e-06	1.34561e-05	TRUE
Q9CX34	Sugt1	14	14	26.4335	26.0905	26.2427	26.1158	20.5991	20.1884	19.8993	25.585	20	21.83	23.8387	20.916	25.2773	20.6004	20.1876	21.8732	sp|Q9CX34|SGT1_MOUSE Protein SGT1 homolog OS=Mus musculus OX=10090 GN=Sugt1 PE=1 SV=3	FALSE	4.4877	0.000771899	0.00136257	TRUE
Q9CX86	Hnrnpa0	10	10	25.2556	24.3222	25.3976	25.1727	20.9945	19.9807	21.6087	20.2284	20.1855	21.0699	25.9737	26.5839	21.5279	21.9854	20.6576	22.3433	sp|Q9CX86|ROA0_MOUSE Heterogeneous nuclear ribonucleoprotein A0 OS=Mus musculus OX=10090 GN=Hnrnpa0 PE=1 SV=1	FALSE	3.10874	0.0144502	0.0189863	FALSE
Q9CXS4	Cenpv	3	3	24.8189	24.6626	24.548	22.5597	20.6941	20.103	21.8226	20.3441	20.9257	21.7555	21.4325	20.8316	21.0042	21.2932	21.023	21.2992	sp|Q9CXS4|CENPV_MOUSE Centromere protein V OS=Mus musculus OX=10090 GN=Cenpv PE=1 SV=2	FALSE	3.10327	1.40414e-06	5.32784e-06	TRUE
Q9CXW3	Cacybp	17	17	24.0586	23.8889	24.0934	24.4401	20.5711	19.6623	20.7327	20.7163	21.6954	20.767	20.7783	20.0474	21.2585	20.0075	22.1929	20.6534	sp|Q9CXW3|CYBP_MOUSE Calcyclin-binding protein OS=Mus musculus OX=10090 GN=Cacybp PE=1 SV=1	FALSE	3.36335	2.74787e-07	1.31073e-06	TRUE
Q9CXW4	Rpl11	13	13	26.2934	27.3815	27.1838	27.0851	24.0283	26.0377	26.1836	24.7055	25.6767	25.1645	25.3072	24.9151	25.6382	25.1406	25.5797	24.1746	sp|Q9CXW4|RL11_MOUSE 60S ribosomal protein L11 OS=Mus musculus OX=10090 GN=Rpl11 PE=1 SV=4	TRUE	1.77329	0.000271516	0.000533828	TRUE
Q9CXY6	Ilf2	16	16	21.9615	22.4146	21.6702	21.1628	20.7064	20.8675	21.6799	20.9098	22.1868	20.9781	20.6337	20.5063	20.2673	20.9481	20.439	21.5539	sp|Q9CXY6|ILF2_MOUSE Interleukin enhancer-binding factor 2 OS=Mus musculus OX=10090 GN=Ilf2 PE=1 SV=1	TRUE	0.829226	0.0218267	0.0280876	FALSE
Q9CY58	Serbp1	17	17	26.7196	26.3228	27.3631	28.0418	21.7161	20.9624	20.108	26.6882	24.4782	21.5281	20.3121	26.0363	27.0411	27.3987	27.6989	25.9764	sp|Q9CY58|PAIRB_MOUSE Plasminogen activator inhibitor 1 RNA-binding protein OS=Mus musculus OX=10090 GN=Serbp1 PE=1 SV=2	FALSE	2.94978	0.0775006	0.0922735	FALSE
Q9CY66	Gar1	5	5	20.4294	25.3151	25.3101	25.2862	21.4288	20.829	20.659	19.9389	21.3893	20.8682	21.7663	21.0409	21.3255	19.585	20.5747	20.4046	sp|Q9CY66|GAR1_MOUSE H/ACA ribonucleoprotein complex subunit 1 OS=Mus musculus OX=10090 GN=Gar1 PE=1 SV=1	TRUE	3.2677	0.000511973	0.000949137	TRUE
Q9CYH6	Rrs1	10	10	24.9338	25.2645	25.1882	25.3871	21.5381	20.9758	21.2855	19.9334	20.8938	21.8488	20.6299	20.2932	22.0998	21.6122	21.2551	22.9287	sp|Q9CYH6|RRS1_MOUSE Ribosome biogenesis regulatory protein homolog OS=Mus musculus OX=10090 GN=Rrs1 PE=1 SV=1	TRUE	3.91883	2.26792e-07	1.11549e-06	TRUE
Q9CZ13	Uqcrc1	15	14	25.6088	25.3336	25.7462	25.1534	21.2439	25.6083	24.4123	20.9258	26.5196	21.2178	21.2221	20.8108	21.2817	21.5296	25.035	20.8812	sp|Q9CZ13|QCR1_MOUSE Cytochrome b-c1 complex subunit 1, mitochondrial OS=Mus musculus OX=10090 GN=Uqcrc1 PE=1 SV=2	FALSE	2.90319	0.0199165	0.025711	FALSE
Q9CZ30	Ola1	9	9	24.5317	24.6448	24.1718	23.6326	20.2644	20.5349	19.721	21.0657	20.8313	22.5902	20.2617	20.2376	20.712	21.2878	19.9667	21.689	sp|Q9CZ30|OLA1_MOUSE Obg-like ATPase 1 OS=Mus musculus OX=10090 GN=Ola1 PE=1 SV=1	TRUE	3.48169	1.16746e-06	4.55759e-06	TRUE
Q9CZ44	Nsfl1c	12	12	26.2328	25.7806	27.3074	27.1108	21.1692	20.125	20.2244	23.9997	22.0708	20.5077	21.5304	23.7011	20.4856	21.7387	21.9272	19.9066	sp|Q9CZ44|NSF1C_MOUSE NSFL1 cofactor p47 OS=Mus musculus OX=10090 GN=Nsfl1c PE=1 SV=1	FALSE	5.15901	4.34596e-06	1.42509e-05	TRUE
Q9CZD3	Gars	32	32	24.0056	23.9754	24.1094	22.916	24.4913	20.5295	24.1742	24.3795	24.5404	24.6372	24.871	24.5992	23.9127	20.4751	24.6211	23.0372	sp|Q9CZD3|GARS_MOUSE Glycine--tRNA ligase OS=Mus musculus OX=10090 GN=Gars1 PE=1 SV=1	FALSE	0.0625753	0.939782	0.943267	FALSE
Q9CZM2	Rpl15	10	10	26.9239	27.3511	21.1204	28.1639	28.2585	26.9246	28.142	29.3871	26.8527	27.0751	28.3496	26.8934	26.385	26.4361	26.5904	26.0531	sp|Q9CZM2|RL15_MOUSE 60S ribosomal protein L15 OS=Mus musculus OX=10090 GN=Rpl15 PE=1 SV=4	FALSE	-1.38913	0.188472	0.210798	FALSE
Q9CZN7	Shmt2	28	28	26.8237	27.1328	26.8858	27.4271	25.5421	26.6656	25.6328	26.1246	26.7095	25.7304	26.1212	25.8363	25.8245	26.0437	25.971	24.4009	sp|Q9CZN7|GLYM_MOUSE Serine hydroxymethyltransferase, mitochondrial OS=Mus musculus OX=10090 GN=Shmt2 PE=1 SV=1	FALSE	1.1838	0.001948	0.00310152	TRUE
Q9CZU3	Skiv2l2	23	23	21.194	21.6467	21.3112	21.2309	20.2858	21.552	21.0453	20.6191	21.197	21.0149	20.7556	22.4634	21.4868	22.1851	21.421	20.9053	sp|Q9CZU3|MTREX_MOUSE Exosome RNA helicase MTR4 OS=Mus musculus OX=10090 GN=Mtrex PE=1 SV=1	TRUE	0.10143	0.759714	0.774013	FALSE
Q9CZU6	Cs	18	18	27.2107	25.8165	25.3706	25.6859	25.5122	26.0798	27.0121	27.3438	29.1236	28.0482	25.2932	19.9572	21.1084	20.4374	29.2707	20.2253	sp|Q9CZU6|CISY_MOUSE Citrate synthase, mitochondrial OS=Mus musculus OX=10090 GN=Cs PE=1 SV=1	FALSE	1.06993	0.569552	0.589141	FALSE
Q9CZX8	Rps19	10	10	25.9892	25.0311	26.3992	25.9743	24.3969	25.5057	24.0242	23.8198	23.9099	23.5894	24.8798	24.4796	20.5669	20.6149	24.5423	19.9942	sp|Q9CZX8|RS19_MOUSE 40S ribosomal protein S19 OS=Mus musculus OX=10090 GN=Rps19 PE=1 SV=3	TRUE	2.48813	0.0221714	0.028486	FALSE
Q9D0B0	Srsf9	6	6	27.0945	26.4516	27.114	26.7388	21.5459	21.306	19.8216	20.5876	20.5021	21.0541	21.6451	20.9661	21.7845	21.6586	21.5057	20.8267	sp|Q9D0B0|SRSF9_MOUSE Serine/arginine-rich splicing factor 9 OS=Mus musculus OX=10090 GN=Srsf9 PE=1 SV=1	TRUE	5.74937	3.50077e-11	1.21085e-09	TRUE
Q9D0E1	Hnrnpm	41	41	27.1342	27.9734	28.2308	28.1064	24.1956	24.4422	24.7323	26.0392	24.2851	22.3441	25.5185	20.0687	24.5256	24.1258	24.9348	20.0292	sp|Q9D0E1|HNRPM_MOUSE Heterogeneous nuclear ribonucleoprotein M OS=Mus musculus OX=10090 GN=Hnrnpm PE=1 SV=3	FALSE	4.0911	0.0011597	0.00195368	TRUE
Q9D0I9	Rars	30	30	20.8767	20.5453	21.1619	20.9693	20.4536	21.3344	20.4492	20.6023	21.7531	21.103	21.0869	21.2566	21.0965	20.6099	21.5502	21.6345	sp|Q9D0I9|SYRC_MOUSE Arginine--tRNA ligase, cytoplasmic OS=Mus musculus OX=10090 GN=Rars1 PE=1 SV=2	TRUE	-0.18923	0.452383	0.479549	FALSE
Q9D0L8	Rnmt	2	2	22.9055	22.7555	22.6837	22.6346	21.5023	19.7275	21.6236	21.5194	21.2948	20.769	20.229	21.145	22.288	21.87	19.8516	21.4496	sp|Q9D0L8|MCES_MOUSE mRNA cap guanine-N7 methyltransferase OS=Mus musculus OX=10090 GN=Rnmt PE=1 SV=1	FALSE	1.63901	0.0013745	0.00229177	TRUE
Q9D0M3	Cyc1	10	10	25.3838	25.2361	25.5519	25.7619	26.5569	26.7146	26.6623	26.8706	26.6185	26.7037	26.5098	26.3507	26.9407	26.9029	25.39	27.3066	sp|Q9D0M3|CY1_MOUSE Cytochrome c1, heme protein, mitochondrial OS=Mus musculus OX=10090 GN=Cyc1 PE=1 SV=1	FALSE	-1.14385	0.000342148	0.000659914	FALSE
Q9D0R2	Tars	29	29	23.1379	23.0001	23.2244	23.0449	24.0188	21.6973	24.8695	24.2184	23.309	22.7558	23.8655	21.7624	21.2884	23.472	23.7583	24.0815	sp|Q9D0R2|SYTC_MOUSE Threonine--tRNA ligase 1, cytoplasmic OS=Mus musculus OX=10090 GN=Tars1 PE=1 SV=2	FALSE	-0.156281	0.792579	0.804467	FALSE
Q9D0R4	Ddx56	10	10	24.8384	24.815	24.5391	24.1524	20.6426	20.8612	20.4839	20.3828	20.9033	22.1521	20.9791	21.6723	20.5925	20.2717	20.7137	20.5238	sp|Q9D0R4|DDX56_MOUSE Probable ATP-dependent RNA helicase DDX56 OS=Mus musculus OX=10090 GN=Ddx56 PE=1 SV=1	TRUE	3.73798	4.34533e-09	4.64264e-08	TRUE
Q9D0T1	Nhp2l1	9	9	26.0324	26.6357	26.7629	26.9854	20.7615	19.6976	20.2929	20.6465	20.9603	21.0732	20.9459	22.1379	20.5604	21.0139	21.1045	22.2282	sp|Q9D0T1|NH2L1_MOUSE NHP2-like protein 1 OS=Mus musculus OX=10090 GN=Snu13 PE=1 SV=4	TRUE	5.65223	4.56463e-10	8.23663e-09	TRUE
Q9D0W5	Ppil1	5	5	24.9768	24.5894	25.0576	25.2066	21.9445	21.697	20.3744	19.8286	21.0668	21.2367	20.7336	21.5535	21.3548	20.7757	21.1581	21.5143	sp|Q9D0W5|PPIL1_MOUSE Peptidyl-prolyl cis-trans isomerase-like 1 OS=Mus musculus OX=10090 GN=Ppil1 PE=1 SV=1	FALSE	3.85444	6.81523e-09	6.01518e-08	TRUE
Q9D173	Tomm7	2	2	26.8227	26.7893	26.7622	26.8316	20.2237	21.2036	21.4479	20.9305	21.7311	21.54	20.9041	21.2479	20.2648	20.4097	20.207	20.6763	sp|Q9D173|TOM7_MOUSE Mitochondrial import receptor subunit TOM7 homolog OS=Mus musculus OX=10090 GN=Tomm7 PE=3 SV=1	FALSE	5.90257	4.80812e-12	2.78871e-10	TRUE
Q9D1A2	Cndp2	20	20	22.3241	22.3679	22.3354	21.5269	21.0896	20.3688	20.9676	21.2697	20.0677	20.9673	19.8055	20.6968	21.5133	20.8498	20.6263	21.7239	sp|Q9D1A2|CNDP2_MOUSE Cytosolic non-specific dipeptidase OS=Mus musculus OX=10090 GN=Cndp2 PE=1 SV=1	FALSE	1.30973	0.000790427	0.00138325	TRUE
Q9D1J3	Sarnp	6	6	23.8942	24.4031	25.1199	25.196	20.7501	20.7032	23.6724	21.5748	20.0509	20.9166	21.0836	21.0961	21.8113	20.3373	21.4417	20.2921	sp|Q9D1J3|SARNP_MOUSE SAP domain-containing ribonucleoprotein OS=Mus musculus OX=10090 GN=Sarnp PE=1 SV=3	FALSE	3.50912	8.83914e-06	2.68816e-05	TRUE
Q9D1R9	Rpl34	4	4	25.4157	21.6829	25.6625	25.6511	21.8344	19.9962	20.7883	20.7123	20.2038	20.9747	25.7719	20.7616	20.4855	20.3293	20.431	21.1204	sp|Q9D1R9|RL34_MOUSE 60S ribosomal protein L34 OS=Mus musculus OX=10090 GN=Rpl34 PE=1 SV=2	TRUE	3.48561	0.00245187	0.00382869	TRUE
Q9D287	Bcas2	5	5	25.1153	24.6733	25.2666	25.5809	21.1326	21.2622	20.8113	20.6017	20.2591	19.6708	20.816	20.732	20.8571	20.7621	20.4323	20.0948	sp|Q9D287|SPF27_MOUSE Pre-mRNA-splicing factor SPF27 OS=Mus musculus OX=10090 GN=Bcas2 PE=1 SV=1	TRUE	4.5397	3.80701e-11	1.23652e-09	TRUE
Q9D554	Sf3a3	15	15	23.057	23.0111	24.0178	24.6508	20.7796	20.4064	21.5321	20.769	20.9214	20.7791	20.0161	21.3188	21.801	19.4007	20.773	22.6464	sp|Q9D554|SF3A3_MOUSE Splicing factor 3A subunit 3 OS=Mus musculus OX=10090 GN=Sf3a3 PE=1 SV=2	FALSE	2.75554	5.04753e-05	0.000125374	TRUE
Q9D6Z1	Nop56	28	28	26.1456	26.0355	25.768	25.361	21.943	21.958	20.3602	23.9312	21.0721	20.2011	23.5165	21.0594	19.7583	19.9194	20.109	19.8929	sp|Q9D6Z1|NOP56_MOUSE Nucleolar protein 56 OS=Mus musculus OX=10090 GN=Nop56 PE=1 SV=2	TRUE	4.68413	1.70924e-05	4.72075e-05	TRUE
Q9D819	Ppa1	15	15	20.6958	23.0823	23.9434	23.9642	22.3009	19.8763	20.8663	20.2375	20.9629	20.9443	23.3672	21.3529	20.5958	19.7826	19.3616	21.1816	sp|Q9D819|IPYR_MOUSE Inorganic pyrophosphatase OS=Mus musculus OX=10090 GN=Ppa1 PE=1 SV=1	FALSE	2.01894	0.0121224	0.0161898	FALSE
Q9D824	Fip1l1	9	9	25.0547	24.5859	25.4468	24.8266	20.3084	20.5046	21.1209	20.3328	22.1238	20.8378	21.0363	20.3035	20.5627	20.0542	21.5113	21.5389	sp|Q9D824|FIP1_MOUSE Pre-mRNA 3-end-processing factor FIP1 OS=Mus musculus OX=10090 GN=Fip1l1 PE=1 SV=1	FALSE	4.12558	6.94358e-09	6.06256e-08	TRUE
Q9D883	U2af1	11	11	25.9269	25.8786	26.2674	26.0353	22.5197	21.2838	20.7521	20.0025	20.1756	20.9301	22.029	20.086	24.5148	23.8094	24.2356	20.2821	sp|Q9D883|U2AF1_MOUSE Splicing factor U2AF 35 kDa subunit OS=Mus musculus OX=10090 GN=U2af1 PE=1 SV=4	FALSE	4.30866	0.000193522	0.000407098	TRUE
Q9D892	Itpa	6	6	22.4487	22.7658	23.5074	22.0724	20.1242	20.9717	20.9628	21.5398	20.4102	20.2402	20.4992	21.1033	20.9093	20.1583	20.8846	20.5712	sp|Q9D892|ITPA_MOUSE Inosine triphosphate pyrophosphatase OS=Mus musculus OX=10090 GN=Itpa PE=1 SV=2	FALSE	2.00068	4.08237e-06	1.35856e-05	TRUE
Q9D8E6	Rpl4	32	32	29.4041	28.866	28.6914	28.6676	27.6966	26.9131	27.7375	27.6909	27.2761	27.2441	26.5923	27.5911	27.858	27.8617	27.5884	27.3064	sp|Q9D8E6|RL4_MOUSE 60S ribosomal protein L4 OS=Mus musculus OX=10090 GN=Rpl4 PE=1 SV=3	FALSE	1.4609	1.15319e-05	3.3683e-05	TRUE
Q9D8N0	Eef1g	22	22	26.6675	26.603	27.1183	26.7064	26.1323	24.5437	25.9652	26.8418	25.2553	25.4527	26.7714	25.2768	23.518	23.5744	25.6721	24.0673	sp|Q9D8N0|EF1G_MOUSE Elongation factor 1-gamma OS=Mus musculus OX=10090 GN=Eef1g PE=1 SV=3	FALSE	1.51788	0.0206532	0.0266196	FALSE
Q9D8W5	Psmd12	19	19	20.3902	20.6777	20.7012	20.9125	20.782	20.6924	20.2875	20.172	20.5858	20.1811	21.2314	21.0958	21.2755	20.3194	20.6532	21.7225	sp|Q9D8W5|PSD12_MOUSE 26S proteasome non-ATPase regulatory subunit 12 OS=Mus musculus OX=10090 GN=Psmd12 PE=1 SV=4	FALSE	-0.0794989	0.763069	0.775484	FALSE
Q9D903	Ebna1bp2	11	11	26.4158	26.1688	26.7071	26.8769	20.9321	21.2116	20.6548	19.798	21.177	20.7249	20.8592	21.0577	21.9095	21.3806	19.5794	20.9133	sp|Q9D903|EBP2_MOUSE Probable rRNA-processing protein EBP2 OS=Mus musculus OX=10090 GN=Ebna1bp2 PE=2 SV=1	TRUE	5.6923	1.04071e-10	2.72258e-09	TRUE
Q9DAE2	Rbmxl2	11	11	28.172	28.0776	28.8402	28.493	23.3995	21.8457	24.1322	23.713	21.8184	22.0734	21.4007	23.6159	20.4541	19.5732	21.2759	20.0909	tr|Q9DAE2|Q9DAE2_MOUSE RNA binding motif protein, X-linked-like 2 OS=Mus musculus OX=10090 GN=Rbmxl2 PE=1 SV=1	FALSE	6.44629	8.71968e-07	3.52258e-06	TRUE
Q9DAW6	Prpf4	11	11	22.5046	22.8989	20.6206	22.8972	21.0157	20.3967	21.6445	20.1616	21.2389	20.2071	21.406	20.4947	22.5625	21.4059	21.2476	21.3	sp|Q9DAW6|PRP4_MOUSE U4/U6 small nuclear ribonucleoprotein Prp4 OS=Mus musculus OX=10090 GN=Prpf4 PE=1 SV=1	FALSE	1.14023	0.0259609	0.0330931	FALSE
Q9DAW9	Cnn3	17	17	21.972	22.8085	24.6872	24.8169	21.0417	21.687	21.8812	20.0429	21.079	20.9923	20.4071	21.8148	20.5544	20.9549	19.612	20.0392	sp|Q9DAW9|CNN3_MOUSE Calponin-3 OS=Mus musculus OX=10090 GN=Cnn3 PE=1 SV=1	FALSE	2.72896	0.00015244	0.000329205	TRUE
Q9DBE9	Ftsj3	12	12	21.2281	21.3168	21.0232	21.9168	21.3178	20.4556	20.9708	21.3007	20.8265	20.3169	20.0858	21.6859	21.5479	21.5576	20.5164	22.2907	sp|Q9DBE9|SPB1_MOUSE pre-rRNA 2-O-ribose RNA methyltransferase FTSJ3 OS=Mus musculus OX=10090 GN=Ftsj3 PE=1 SV=1	TRUE	0.298506	0.409686	0.437141	FALSE
Q9DBG3	Ap2b1	31	20	25.8087	26.2482	25.423	25.0491	21.7869	21.0247	21.462	20.4209	20.0076	20.8874	21.7997	24.4506	20.3745	21.5263	21.6136	20.6102	sp|Q9DBG3|AP2B1_MOUSE AP-2 complex subunit beta OS=Mus musculus OX=10090 GN=Ap2b1 PE=1 SV=1	FALSE	4.30188	5.28888e-06	1.67104e-05	TRUE
Q9DBG5	Plin3	16	16	23.917	23.8969	23.7143	23.0894	21.2005	21.5218	21.0522	21.3586	21.9502	19.8963	20.0095	21.3667	20.1328	19.4038	21.4122	21.164	sp|Q9DBG5|PLIN3_MOUSE Perilipin-3 OS=Mus musculus OX=10090 GN=Plin3 PE=1 SV=1	FALSE	2.78201	1.16369e-05	3.37671e-05	TRUE
Q9DBJ1	Pgam1	20	20	27.8674	28.001	28.305	28.2568	25.1465	20.9594	23.5917	24.9032	26.3197	20.7466	26.1323	25.948	25.4902	25.5891	26.126	25.9694	sp|Q9DBJ1|PGAM1_MOUSE Phosphoglycerate mutase 1 OS=Mus musculus OX=10090 GN=Pgam1 PE=1 SV=3	FALSE	3.36405	0.00481558	0.00699509	TRUE
Q9DBR1	Xrn2	15	15	25.1492	24.9496	25.5313	25.0899	21.487	21.0864	20.9251	19.8864	21.2246	21.2935	20.193	20.6606	21.6923	21.6807	20.9136	21.1988	sp|Q9DBR1|XRN2_MOUSE 5-3 exoribonuclease 2 OS=Mus musculus OX=10090 GN=Xrn2 PE=1 SV=1	TRUE	4.15981	9.73424e-10	1.49136e-08	TRUE
Q9DBR7	Ppp1r12a	7	7	20.5582	25.8872	25.0539	25.1975	20.2622	20.6591	20.4146	20.5948	20.5929	19.7901	20.3857	21.2811	21.2493	21.6301	20.4248	22.0988	sp|Q9DBR7|MYPT1_MOUSE Protein phosphatase 1 regulatory subunit 12A OS=Mus musculus OX=10090 GN=Ppp1r12a PE=1 SV=2	TRUE	3.39224	0.00038698	0.000735896	TRUE
Q9DCD0	Pgd	28	28	22.8976	21.779	23.3581	22.672	22.1661	21.4154	20.9894	22.2478	22.0268	22.942	22.5232	21.325	22.9437	22.8282	22.7956	22.3826	sp|Q9DCD0|6PGD_MOUSE 6-phosphogluconate dehydrogenase, decarboxylating OS=Mus musculus OX=10090 GN=Pgd PE=1 SV=3	FALSE	0.461162	0.249477	0.275988	FALSE
Q9DCG9	Trmt112	4	4	23.846	23.9342	24.012	23.7345	21.7658	21.0095	22.1225	21.0276	20.377	22.6135	21.4514	20.8788	20.5418	20.9604	21.2381	20.8183	sp|Q9DCG9|TR112_MOUSE Multifunctional methyltransferase subunit TRM112-like protein OS=Mus musculus OX=10090 GN=Trmt112 PE=1 SV=1	FALSE	2.64793	1.63854e-06	6.06306e-06	TRUE
Q9DCH4	Eif3f	14	14	23.5207	24.5607	24.982	23.9167	20.613	21.371	20.7765	20.6676	21.66	20.9272	22.7977	20.8058	22.4527	20.5796	21.2239	19.9782	sp|Q9DCH4|EIF3F_MOUSE Eukaryotic translation initiation factor 3 subunit F OS=Mus musculus OX=10090 GN=Eif3f PE=1 SV=2	FALSE	3.09061	7.82409e-06	2.44352e-05	TRUE
Q9DCL9	Paics	30	30	24.5744	24.8123	26.0813	24.7888	23.5384	19.6165	23.2483	23.5877	24.2523	23.5766	23.1128	22.2847	19.9927	22.7221	22.3037	22.6284	sp|Q9DCL9|PUR6_MOUSE Bifunctional phosphoribosylaminoimidazole carboxylase/phosphoribosylaminoimidazole succinocarboxamide synthetase OS=Mus musculus OX=10090 GN=Paics PE=1 SV=4	FALSE	2.4922	0.00496105	0.00715519	TRUE
Q9EPL8	Ipo7	30	29	21.2727	22.0951	21.0474	21.8458	20.593	20.1894	19.6485	20.7705	21.0838	20.4913	21.5573	20.6857	20.2842	21.1916	20.4382	20.456	sp|Q9EPL8|IPO7_MOUSE Importin-7 OS=Mus musculus OX=10090 GN=Ipo7 PE=1 SV=2	FALSE	0.949468	0.00527515	0.00758128	FALSE
Q9EPU0	Upf1	31	31	20.1854	21.2226	20.634	20.7816	22.507	21.3626	22.8546	22.7727	20.6143	20.8616	22.6372	20.9579	20.6479	20.8003	20.3635	21.6567	sp|Q9EPU0|RENT1_MOUSE Regulator of nonsense transcripts 1 OS=Mus musculus OX=10090 GN=Upf1 PE=1 SV=2	FALSE	-0.797105	0.130598	0.149993	FALSE
Q9EQ61	Pes1	12	12	23.8989	22.9864	23.1544	22.8746	21.1899	22.9617	20.2889	20.6004	21.494	21.7266	20.6523	20.9274	20.7493	21.6603	21.3117	19.7348	sp|Q9EQ61|PESC_MOUSE Pescadillo homolog OS=Mus musculus OX=10090 GN=Pes1 PE=1 SV=1	TRUE	2.12047	0.000274339	0.000538076	TRUE
Q9EQH3	Vps35	26	26	20.7667	20.4625	20.4319	20.4954	20.4181	20.4179	20.0425	21.4974	20.6337	20.2312	20.698	20.9183	20.7527	21.7789	21.5383	20.8797	sp|Q9EQH3|VPS35_MOUSE Vacuolar protein sorting-associated protein 35 OS=Mus musculus OX=10090 GN=Vps35 PE=1 SV=1	FALSE	-0.27811	0.338452	0.36692	FALSE
Q9EQU5	Set	14	14	28.5218	28.6409	29.0958	28.2002	23.8803	21.191	25.0431	23.9664	23.9111	23.9398	24.1216	24.8597	20.237	21.3644	23.275	21.3622	sp|Q9EQU5|SET_MOUSE Protein SET OS=Mus musculus OX=10090 GN=Set PE=1 SV=1	FALSE	5.51873	1.102e-05	3.24211e-05	TRUE
Q9ER72	Cars	23	23	19.8321	20.7285	20.4979	20.2999	20.5804	21.2204	20.5624	21.6623	21.0868	20.9942	19.4836	21.2966	21.3435	20.4602	21.7555	20.9592	sp|Q9ER72|SYCC_MOUSE Cysteine--tRNA ligase, cytoplasmic OS=Mus musculus OX=10090 GN=Cars1 PE=1 SV=2	FALSE	-0.610783	0.0873606	0.103106	FALSE
Q9ERG0	Lima1	14	14	24.5088	24.8243	24.8382	23.4259	20.4881	23.6415	20.8088	23.7154	20.7604	23.6756	23.4865	21.8923	20.2961	19.9739	23.5841	19.9298	sp|Q9ERG0|LIMA1_MOUSE LIM domain and actin-binding protein 1 OS=Mus musculus OX=10090 GN=Lima1 PE=1 SV=3	FALSE	2.54491	0.0100898	0.0137006	FALSE
Q9EST5	Anp32b	7	7	25.7128	25.633	25.7672	25.4193	21.1743	21.5038	20.848	24.2059	21.1516	20.7376	21.1905	19.5856	20.8507	20.9722	21.9135	20.6381	sp|Q9EST5|AN32B_MOUSE Acidic leucine-rich nuclear phosphoprotein 32 family member B OS=Mus musculus OX=10090 GN=Anp32b PE=1 SV=1	TRUE	4.40208	1.65017e-06	6.06306e-06	TRUE
Q9ESU6	Brd4	9	6	25.2442	24.9433	25.1202	24.3588	20.7437	19.9709	21.2754	20.4815	20.1058	21.1037	22.2769	20.8355	20.9553	20.2241	20.4964	20.8156	sp|Q9ESU6|BRD4_MOUSE Bromodomain-containing protein 4 OS=Mus musculus OX=10090 GN=Brd4 PE=1 SV=2	FALSE	4.14292	6.02368e-09	5.49576e-08	TRUE
Q9ESX5	Dkc1	15	15	26.917	26.6284	26.6241	26.5254	20.9666	21.5103	20.8124	20.1109	20.2635	19.6811	20.7824	20.4324	21.5991	20.8858	20.245	20.83	sp|Q9ESX5|DKC1_MOUSE H/ACA ribonucleoprotein complex subunit DKC1 OS=Mus musculus OX=10090 GN=Dkc1 PE=1 SV=4	TRUE	5.99709	6.94062e-12	3.75719e-10	TRUE
Q9JHS9	Cwc15	5	5	24.7372	24.5989	25.0395	24.6076	21.1292	20.1136	20.7405	20.8216	22.201	20.0474	21.0686	20.8395	21.838	20.9802	20.7147	20.6272	sp|Q9JHS9|CWC15_MOUSE Spliceosome-associated protein CWC15 homolog OS=Mus musculus OX=10090 GN=Cwc15 PE=1 SV=1	FALSE	3.819	9.55047e-09	7.75498e-08	TRUE
Q9JHU4	Dync1h1	95	95	23.1346	22.8174	22.9806	22.9258	21.336	20.2818	21.1332	22.6679	21.0293	20.267	21.1048	20.1529	19.5368	20.4637	19.933	20.6614	sp|Q9JHU4|DYHC1_MOUSE Cytoplasmic dynein 1 heavy chain 1 OS=Mus musculus OX=10090 GN=Dync1h1 PE=1 SV=2	FALSE	2.25063	0.000103438	0.00023331	TRUE
Q9JHU9	Isyna1	6	6	24.9353	24.0349	24.2661	24.4836	20.2872	20.2917	21.0318	20.6429	20.3197	19.8091	19.5065	21.4853	21.4227	20.8246	21.3219	21.6505	sp|Q9JHU9|INO1_MOUSE Inositol-3-phosphate synthase 1 OS=Mus musculus OX=10090 GN=Isyna1 PE=1 SV=1	FALSE	3.71381	8.41482e-08	4.895e-07	TRUE
Q9JIF0	Prmt1	21	21	23.0569	23.0723	23.0136	23.3909	23.2485	19.6216	19.9757	22.9195	21.8142	22.2761	24.5517	21.0247	21.3104	21.0885	19.7517	21.3473	sp|Q9JIF0|ANM1_MOUSE Protein arginine N-methyltransferase 1 OS=Mus musculus OX=10090 GN=Prmt1 PE=1 SV=1	FALSE	1.55593	0.0608456	0.0737412	FALSE
Q9JII5	Dazap1	8	8	24.961	24.4767	24.3869	24.3649	19.5846	20.4466	19.8371	21.8469	21.6049	20.4107	21.2132	21.108	20.9523	21.2466	21.6941	19.6496	sp|Q9JII5|DAZP1_MOUSE DAZ-associated protein 1 OS=Mus musculus OX=10090 GN=Dazap1 PE=1 SV=2	FALSE	3.74782	3.3544e-07	1.52166e-06	TRUE
Q9JII6	Akr1a1	11	11	22.9466	22.8865	22.0742	23.1425	20.317	21.0626	20.5661	21.4387	21.0503	21.5559	21.5457	19.8417	22.0961	20.852	19.7216	21.811	sp|Q9JII6|AK1A1_MOUSE Aldo-keto reductase family 1 member A1 OS=Mus musculus OX=10090 GN=Akr1a1 PE=1 SV=3	FALSE	1.77424	0.000664486	0.00118846	TRUE
Q9JIK5	Ddx21	40	40	27.0076	26.9562	26.6956	26.7889	24.0715	21.1504	23.6006	24.6196	23.6494	20.9304	24.6967	22.0386	21.8897	21.1174	24.1441	20.8824	sp|Q9JIK5|DDX21_MOUSE Nucleolar RNA helicase 2 OS=Mus musculus OX=10090 GN=Ddx21 PE=1 SV=3	TRUE	4.1295	0.000119514	0.000262995	TRUE
Q9JIX8	Acin1	13	13	23.7914	22.7561	23.7841	24.0013	20.81	21.5917	23.553	23.6766	20.2532	20.2057	21.2974	20.6626	20.9321	20.2625	21.8591	21.3926	sp|Q9JIX8|ACINU_MOUSE Apoptotic chromatin condensation inducer in the nucleus OS=Mus musculus OX=10090 GN=Acin1 PE=1 SV=3	TRUE	2.20852	0.00313343	0.00475578	TRUE
Q9JJA4	Wdr12	11	11	20.88	21.7441	22.0859	22.4088	21.6194	20.8657	19.9671	20.3026	20.6711	21.4426	19.4222	20.4812	20.3292	20.564	22.2582	21.4759	sp|Q9JJA4|WDR12_MOUSE Ribosome biogenesis protein WDR12 OS=Mus musculus OX=10090 GN=Wdr12 PE=1 SV=1	TRUE	0.996434	0.0407013	0.0506117	FALSE
Q9JJI8	Rpl38	6	6	22.1198	22.4801	22.6097	22.4156	20.7655	21.7258	20.4954	21.5042	22.1244	21.3067	22.093	20.9338	21.5318	22.2903	21.312	20.5427	sp|Q9JJI8|RL38_MOUSE 60S ribosomal protein L38 OS=Mus musculus OX=10090 GN=Rpl38 PE=1 SV=3	FALSE	1.02081	0.00629681	0.00893883	TRUE
Q9JJT0	Rcl1	8	8	22.6585	22.9141	22.8988	22.8086	21.5684	21.0555	21.6535	21.2696	22.0598	22.2858	20.3445	20.6573	21.252	21.1337	20.6042	21.2533	sp|Q9JJT0|RCL1_MOUSE RNA 3-terminal phosphate cyclase-like protein OS=Mus musculus OX=10090 GN=Rcl1 PE=2 SV=1	TRUE	1.55853	0.000118375	0.000261909	TRUE
Q9JKB1;P58321	Uchl3;Uchl4	10	10	22.259	20.9517	22.3612	21.936	20.9234	20.6591	21.0666	21.1004	21.9942	20.8939	21.44	23.1198	20.7728	20.3592	21.3139	19.4413	sp|Q9JKB1|UCHL3_MOUSE Ubiquitin carboxyl-terminal hydrolase isozyme L3 OS=Mus musculus OX=10090 GN=Uchl3 PE=1 SV=2;sp|P58321|UCHL4_MOUSE Ubiquitin carboxyl-terminal hydrolase isozyme L4 OS=Mus musculus OX=10090 GN=Uchl4 PE=2 SV=1	FALSE	0.786593	0.128479	0.147769	FALSE
Q9JKB3	Ybx3	14	9	26.3829	25.9167	27.1018	26.4733	24.3935	24.2749	21.0909	21.1336	20.2298	24.5736	24.3546	24.6187	21.4658	24.0934	24.3416	20.9581	sp|Q9JKB3|YBOX3_MOUSE Y-box-binding protein 3 OS=Mus musculus OX=10090 GN=Ybx3 PE=1 SV=2	FALSE	3.50799	0.00189422	0.00304016	TRUE
Q9JKF1	Iqgap1	37	34	24.9807	25.5586	24.3811	23.9782	19.9497	24.6948	24.0933	23.9133	24.2469	24.5049	24.9113	21.1626	23.9232	20.0951	21.2881	20.0167	sp|Q9JKF1|IQGA1_MOUSE Ras GTPase-activating-like protein IQGAP1 OS=Mus musculus OX=10090 GN=Iqgap1 PE=1 SV=2	FALSE	1.99133	0.0800302	0.0951457	FALSE
Q9JKR6	Hyou1	35	35	25.3148	23.8619	24.7716	25.1897	22.8627	20.3142	20.3095	20.5225	21.6447	21.3576	23.2914	23.3433	21.3768	20.9752	21.0292	20.4986	sp|Q9JKR6|HYOU1_MOUSE Hypoxia up-regulated protein 1 OS=Mus musculus OX=10090 GN=Hyou1 PE=1 SV=1	FALSE	3.32403	7.18032e-05	0.000168998	TRUE
Q9JKX4	Aatf	7	7	24.5787	24.2458	24.7808	24.491	21.3618	20.2573	22.2004	21.2065	21.0876	20.6269	21.2264	21.58	21.2654	19.9552	20.2873	21.553	sp|Q9JKX4|AATF_MOUSE Protein AATF OS=Mus musculus OX=10090 GN=Aatf PE=1 SV=1	TRUE	3.47338	6.61272e-08	4.06783e-07	TRUE
Q9JKX6	Nudt5	2	2	22.9891	22.5278	22.6877	22.6787	21.3225	21.3114	21.4588	21.4848	20.5771	20.2256	21.5131	20.794	20.1775	21.0327	22.0602	19.6712	sp|Q9JKX6|NUDT5_MOUSE ADP-sugar pyrophosphatase OS=Mus musculus OX=10090 GN=Nudt5 PE=1 SV=1	FALSE	1.75179	0.000240431	0.000489298	TRUE
Q9JLI8	Sart3	14	14	22.3599	22.1911	22.0082	21.8601	20.13	20.6703	21.1187	20.0417	19.4682	20.4402	21.0344	21.5151	21.6635	20.9354	21.054	19.2806	sp|Q9JLI8|SART3_MOUSE Squamous cell carcinoma antigen recognized by T-cells 3 OS=Mus musculus OX=10090 GN=Sart3 PE=1 SV=1	FALSE	1.49212	0.00194372	0.00310079	TRUE
Q9JLJ2	Aldh9a1	16	16	22.7499	21.9859	22.1157	22.1793	20.9364	21.4034	20.7478	20.998	22.3049	20.4523	21.2522	20.868	22.0021	21.4608	21.5919	19.577	sp|Q9JLJ2|AL9A1_MOUSE 4-trimethylaminobutyraldehyde dehydrogenase OS=Mus musculus OX=10090 GN=Aldh9a1 PE=1 SV=1	FALSE	1.12478	0.0101983	0.0138018	FALSE
Q9JMA1	Usp14	14	14	21.6015	21.0303	21.6914	22.0718	20.9606	21.0135	20.8075	21.2462	21.1905	21.7197	21.0489	20.8304	21.3848	20.7823	21.7229	20.8672	sp|Q9JMA1|UBP14_MOUSE Ubiquitin carboxyl-terminal hydrolase 14 OS=Mus musculus OX=10090 GN=Usp14 PE=1 SV=3	FALSE	0.467554	0.0389465	0.0485785	FALSE
Q9JMG1	Edf1	7	7	23.575	22.0792	22.7579	22.897	20.6272	20.4503	20.7857	21.5901	21.4711	21.3176	22.1121	21.3856	20.5394	20.118	21.4645	21.0873	sp|Q9JMG1|EDF1_MOUSE Endothelial differentiation-related factor 1 OS=Mus musculus OX=10090 GN=Edf1 PE=1 SV=1	TRUE	1.74821	0.000143302	0.00031196	TRUE
Q9JMH6	Txnrd1	18	18	23.8857	23.0268	22.9041	24.0863	21.3468	20.9332	23.447	21.1079	23.5495	21.8473	20.1937	20.1557	21.4128	21.3338	22.0642	20.5508	sp|Q9JMH6|TRXR1_MOUSE Thioredoxin reductase 1, cytoplasmic OS=Mus musculus OX=10090 GN=Txnrd1 PE=1 SV=3	FALSE	1.9805	0.00451617	0.00662049	TRUE
Q9QUM9	Psma6	12	12	24.4992	25.1179	24.419	24.8321	23.5012	20.6009	23.0168	23.2552	24.6593	23.1695	22.637	21.2683	20.1661	21.2657	20.5047	20.5513	sp|Q9QUM9|PSA6_MOUSE Proteasome subunit alpha type-6 OS=Mus musculus OX=10090 GN=Psma6 PE=1 SV=1	FALSE	2.66739	0.00370107	0.00556531	TRUE
Q9QUR6	Prep	26	26	23.9115	23.7579	24.3524	23.4768	19.8966	22.3943	20.9799	21.0501	21.5264	19.7431	20.4754	20.8485	21.0579	21.0702	20.6445	20.1381	sp|Q9QUR6|PPCE_MOUSE Prolyl endopeptidase OS=Mus musculus OX=10090 GN=Prep PE=1 SV=1	FALSE	3.05589	1.47108e-06	5.53015e-06	TRUE
Q9QYI3	Dnajc7	17	17	24.3775	24.5595	24.692	24.2364	21.0561	20.805	20.8667	19.3429	20.3227	21.737	20.715	20.7852	20.4739	21.66	21.025	20.9255	sp|Q9QYI3|DNJC7_MOUSE DnaJ homolog subfamily C member 7 OS=Mus musculus OX=10090 GN=Dnajc7 PE=1 SV=2	FALSE	3.65677	1.84589e-08	1.38783e-07	TRUE
Q9QYJ0	Dnaja2	12	12	25.8835	24.2107	26.0491	25.6071	23.7598	23.9025	24.6315	24.2184	21.9665	21.5807	23.923	20.9839	20.4265	19.8953	23.738	23.7036	sp|Q9QYJ0|DNJA2_MOUSE DnaJ homolog subfamily A member 2 OS=Mus musculus OX=10090 GN=Dnaja2 PE=1 SV=1	FALSE	2.71014	0.007798	0.0109172	FALSE
Q9QZD9	Eif3i	16	16	25.4001	25.2013	25.2334	24.0218	23.0837	20.8616	21.9759	19.7906	25.0566	21.594	20.4401	26.5612	20.7146	20.9278	20.5635	21.529	sp|Q9QZD9|EIF3I_MOUSE Eukaryotic translation initiation factor 3 subunit I OS=Mus musculus OX=10090 GN=Eif3i PE=1 SV=1	FALSE	3.03926	0.0117826	0.0157879	FALSE
Q9QZQ8	H2afy	12	10	26.6249	26.7922	26.0836	25.9151	20.172	22.3875	21.2381	24.796	21.2399	20.3599	21.1285	20.4007	20.6978	21.0492	20.8114	22.1499	sp|Q9QZQ8|H2AY_MOUSE Core histone macro-H2A.1 OS=Mus musculus OX=10090 GN=Macroh2a1 PE=1 SV=4	TRUE	4.9847	2.6348e-06	9.2218e-06	TRUE
Q9R020	Zranb2	5	5	25.5116	25.4423	26.1992	24.6921	20.2724	20.8283	21.0202	21.5155	21.1907	20.7988	21.1682	20.976	22.1165	20.7555	21.0431	20.0122	sp|Q9R020|ZRAB2_MOUSE Zinc finger Ran-binding domain-containing protein 2 OS=Mus musculus OX=10090 GN=Zranb2 PE=1 SV=2	FALSE	4.48651	1.32819e-09	1.82796e-08	TRUE
Q9R069	Bcam	10	10	23.7423	23.9958	23.5866	23.187	20.2991	21.1903	20.7628	19.7762	21.1304	21.5202	20.9445	23.003	20.5621	21.734	22.2327	21.4265	sp|Q9R069|BCAM_MOUSE Basal cell adhesion molecule OS=Mus musculus OX=10090 GN=Bcam PE=1 SV=1	FALSE	2.41276	0.000106162	0.000238791	TRUE
Q9R0N0	Galk1	12	12	24.0118	22.7416	23.5814	22.8062	20.6745	20.2052	21.2778	19.9182	21.0332	20.7262	19.9361	21.2319	20.1197	21.1131	21.3975	20.315	sp|Q9R0N0|GALK1_MOUSE Galactokinase OS=Mus musculus OX=10090 GN=Galk1 PE=1 SV=2	FALSE	2.62286	1.23384e-06	4.77086e-06	TRUE
Q9R0P5	Dstn	11	11	23.0659	23.1259	23.0342	20.3643	21.0778	21.0813	21.7345	20.3842	20.5849	21.2926	20.7362	21.145	19.9953	20.9029	20.9209	22.1557	sp|Q9R0P5|DEST_MOUSE Destrin OS=Mus musculus OX=10090 GN=Dstn PE=1 SV=3	FALSE	1.39661	0.00972333	0.0132472	FALSE
Q9R0Q7	Ptges3	7	7	22.408	24.8121	25.025	24.3296	20.0817	20.9781	20.4094	20.8376	20.6543	20.1957	23.2613	20.5264	21.2064	21.9864	21.2941	21.0677	sp|Q9R0Q7|TEBP_MOUSE Prostaglandin E synthase 3 OS=Mus musculus OX=10090 GN=Ptges3 PE=1 SV=1	FALSE	3.10209	6.03584e-05	0.00014594	TRUE
Q9R0U0	Srsf10	7	7	27.2548	27.4635	28	27.9622	21.4014	20.0967	20.5942	21.6209	25.026	20.4886	19.8491	20.4821	20.8841	24.7365	24.3139	24.32	sp|Q9R0U0|SRS10_MOUSE Serine/arginine-rich splicing factor 10 OS=Mus musculus OX=10090 GN=Srsf10 PE=1 SV=2	FALSE	5.68569	7.37399e-05	0.000172178	TRUE
Q9R190	Mta2	16	13	25.1221	24.4641	23.8437	25.2501	25.6754	20.6607	19.9955	20.6734	19.9134	21.1844	21.7911	20.538	20.8354	21.5331	20.4966	20.8985	sp|Q9R190|MTA2_MOUSE Metastasis-associated protein MTA2 OS=Mus musculus OX=10090 GN=Mta2 PE=1 SV=1	FALSE	3.48708	0.000624852	0.00112252	TRUE
Q9R1C7	Prpf40a	6	6	24.1535	24.17	23.7384	23.7456	20.5804	21.4222	20.5174	21.1919	21.2344	20.3525	19.602	18.9178	20.795	22.2486	20.1265	21.0219	sp|Q9R1C7|PR40A_MOUSE Pre-mRNA-processing factor 40 homolog A OS=Mus musculus OX=10090 GN=Prpf40a PE=1 SV=1	FALSE	3.28432	4.17884e-06	1.38499e-05	TRUE
Q9R1P0	Psma4	14	14	22.4353	20.8331	23.2272	23.7028	21.4169	21.2303	20.4559	21.386	21.4831	20.0476	20.9495	19.1416	22.026	21.2376	20.367	19.8176	sp|Q9R1P0|PSA4_MOUSE Proteasome subunit alpha type-4 OS=Mus musculus OX=10090 GN=Psma4 PE=1 SV=1	FALSE	1.75302	0.0061386	0.00874482	TRUE
Q9R1P1	Psmb3	9	9	23.1283	23.6569	22.9833	23.3325	20.368	20.462	21.3212	21.315	23.1063	20.8313	20.7831	20.9263	21.0373	22.4753	20.9118	21.3655	sp|Q9R1P1|PSB3_MOUSE Proteasome subunit beta type-3 OS=Mus musculus OX=10090 GN=Psmb3 PE=1 SV=1	FALSE	2.03331	0.000241638	0.000490525	TRUE
Q9R1P3	Psmb2	13	13	24.3018	23.8088	24.5823	23.9743	20.2135	22.1939	20.7425	21.8809	21.4459	21.5014	21.1036	21.12	20.8633	20.6901	20.6696	21.2532	sp|Q9R1P3|PSB2_MOUSE Proteasome subunit beta type-2 OS=Mus musculus OX=10090 GN=Psmb2 PE=1 SV=1	FALSE	3.02699	8.23756e-08	4.84703e-07	TRUE
Q9R1P4	Psma1	18	18	25.703	26.3621	26.4187	26.9795	24.0807	23.8967	24.1775	24.108	24.7163	20.8033	24.1213	25.4452	21.2842	19.9682	21.453	21.0229	sp|Q9R1P4|PSA1_MOUSE Proteasome subunit alpha type-1 OS=Mus musculus OX=10090 GN=Psma1 PE=1 SV=1	FALSE	3.44271	0.00299915	0.00458627	TRUE
Q9R1T2	Sae1	19	19	22.959	23.0085	23.6224	23.1009	22.4314	20.0529	21.5213	22.1215	18.8294	20.2282	20.5692	20.6305	22.8654	21.2482	21.2199	22.0662	sp|Q9R1T2|SAE1_MOUSE SUMO-activating enzyme subunit 1 OS=Mus musculus OX=10090 GN=Sae1 PE=1 SV=1	FALSE	2.02405	0.00427521	0.0063348	TRUE
Q9WTI7	Myo1c	15	15	19.7147	26.1798	25.1353	25.1802	20.7362	20.5867	20.7144	21.1968	21.186	20.8819	20.2032	20.576	20.6375	20.5208	21.5045	20.0169	sp|Q9WTI7|MYO1C_MOUSE Unconventional myosin-Ic OS=Mus musculus OX=10090 GN=Myo1c PE=1 SV=2	TRUE	3.32242	0.00110392	0.00187137	TRUE
Q9WTM5	Ruvbl2	26	26	22.9938	22.0128	23.8829	24.0249	21.7642	20.8597	22.9299	23.4675	21.8474	20.4709	22.0438	21.052	21.1512	20.2015	20.4217	21.4353	sp|Q9WTM5|RUVB2_MOUSE RuvB-like 2 OS=Mus musculus OX=10090 GN=Ruvbl2 PE=1 SV=3	FALSE	1.75818	0.0080505	0.0111935	FALSE
Q9WTP6	Ak2	10	10	22.0266	21.017	21.604	21.295	19.5231	21.0665	20.5445	21.2963	20.8934	19.6482	20.3331	20.1329	20.8405	19.7912	22.1039	22.3972	sp|Q9WTP6|KAD2_MOUSE Adenylate kinase 2, mitochondrial OS=Mus musculus OX=10090 GN=Ak2 PE=1 SV=5	FALSE	0.771425	0.131791	0.151102	FALSE
Q9WTQ5	Akap12	45	45	22.6566	22.2967	22.4655	22.4102	21.8308	21.0102	21.6029	22.6573	20.6203	20.7239	21.7859	21.1508	21.715	20.7881	23.5601	21.7154	sp|Q9WTQ5|AKA12_MOUSE A-kinase anchor protein 12 OS=Mus musculus OX=10090 GN=Akap12 PE=1 SV=1	FALSE	0.860507	0.0699409	0.0841363	FALSE
Q9WUK2	Eif4h	10	10	26.155	26.1545	26.5982	26.1134	20.8097	20.5203	20.1784	21.1283	21.2238	21.9529	22.8446	21.5291	20.1946	20.9962	21.0834	21.4133	sp|Q9WUK2|IF4H_MOUSE Eukaryotic translation initiation factor 4H OS=Mus musculus OX=10090 GN=Eif4h PE=1 SV=3	FALSE	5.09902	2.79243e-09	3.23922e-08	TRUE
Q9WUL7	Arl3	6	6	22.8158	21.5357	22.5612	22.5162	20.8968	21.4141	19.6662	21.1423	20.205	20.897	21.2929	21.9567	22.0238	20.186	21.7058	20.5282	sp|Q9WUL7|ARL3_MOUSE ADP-ribosylation factor-like protein 3 OS=Mus musculus OX=10090 GN=Arl3 PE=1 SV=1	FALSE	1.36434	0.00485958	0.00703384	TRUE
Q9WUM3	Coro1b	12	12	22.3509	23.2233	23.9634	22.9523	21.1483	22.1535	21.2513	20.2237	20.3072	22.2019	21.18	20.5975	20.4332	20.4874	20.2723	21.3986	sp|Q9WUM3|COR1B_MOUSE Coronin-1B OS=Mus musculus OX=10090 GN=Coro1b PE=1 SV=1	FALSE	2.15126	9.88862e-05	0.000224918	TRUE
Q9WUR9	Ak4	9	9	23.9226	23.7101	24.1569	23.9323	21.0416	20.5391	21.4683	22.5851	21.1515	20.2813	22.0343	20.3505	20.5747	21.2418	21.8033	21.5095	sp|Q9WUR9|KAD4_MOUSE Adenylate kinase 4, mitochondrial OS=Mus musculus OX=10090 GN=Ak4 PE=1 SV=1	FALSE	2.7154	3.38969e-06	1.15306e-05	TRUE
Q9WVA3	Bub3	10	10	24.5171	24.3905	24.2721	24.4164	21.647	20.3913	21.7507	21.1944	20.735	20.6344	21.742	21.4667	20.6372	20.8867	20.4088	22.3624	sp|Q9WVA3|BUB3_MOUSE Mitotic checkpoint protein BUB3 OS=Mus musculus OX=10090 GN=Bub3 PE=1 SV=2	FALSE	3.24429	9.81388e-08	5.57264e-07	TRUE
Q9WVA4	Tagln2	18	18	24.9139	24.4994	25.7658	25.2153	20.7816	19.3697	21.488	22.6665	21.8584	21.3649	21.0922	21.2669	20.0923	20.0116	21.0526	20.8866	sp|Q9WVA4|TAGL2_MOUSE Transgelin-2 OS=Mus musculus OX=10090 GN=Tagln2 PE=1 SV=4	FALSE	4.10434	5.06091e-07	2.17432e-06	TRUE
Q9WVJ2	Psmd13	22	22	20.6456	20.2075	20.8919	21.1497	19.7626	21.3618	20.1822	20.2723	20.3473	20.786	20.1483	19.9811	21.4179	21.1502	21.2035	22.6673	sp|Q9WVJ2|PSD13_MOUSE 26S proteasome non-ATPase regulatory subunit 13 OS=Mus musculus OX=10090 GN=Psmd13 PE=1 SV=1	FALSE	-0.0496949	0.910852	0.916496	FALSE
Q9WVK4	Ehd1	21	20	21.1405	21.1447	21.1956	20.7029	21.4748	21.7063	20.8813	19.2453	20.8218	21.0786	20.0212	21.2064	19.632	19.8925	20.9179	20.7925	sp|Q9WVK4|EHD1_MOUSE EH domain-containing protein 1 OS=Mus musculus OX=10090 GN=Ehd1 PE=1 SV=1	FALSE	0.406695	0.322342	0.35039	FALSE
Q9Z0N1	Eif2s3x	22	6	24.3167	23.0886	25.5952	25.4529	23.4639	20.1834	23.8814	24.3233	23.3818	21.0971	24.5745	20.5079	23.4846	23.0945	23.591	21.0815	sp|Q9Z0N1|IF2G_MOUSE Eukaryotic translation initiation factor 2 subunit 3, X-linked OS=Mus musculus OX=10090 GN=Eif2s3x PE=1 SV=2	FALSE	1.89126	0.0436754	0.0540616	FALSE
Q9Z0U1	Tjp2	13	13	23.0834	23.138	24.2869	22.0602	22.1761	21.305	21.0475	20.8202	21.6436	21.2639	20.9027	20.8262	21.2474	21.4236	20.1615	20.8142	sp|Q9Z0U1|ZO2_MOUSE Tight junction protein ZO-2 OS=Mus musculus OX=10090 GN=Tjp2 PE=1 SV=2	FALSE	2.00612	5.87948e-05	0.000142938	TRUE
Q9Z127	Slc7a5	4	3	23.7426	23.4416	23.6764	23.601	24.5432	20.0352	24.2719	24.3042	20.7324	20.6185	24.3145	21.8754	21.9328	20.0705	20.7529	21.1077	sp|Q9Z127|LAT1_MOUSE Large neutral amino acids transporter small subunit 1 OS=Mus musculus OX=10090 GN=Slc7a5 PE=1 SV=2	FALSE	1.56882	0.111328	0.129696	FALSE
Q9Z130	Hnrnpdl	9	9	25.8208	25.6386	27.0104	26.6457	19.4978	20.9295	22.0338	21.4676	20.3053	20.3021	20.813	21.0342	19.7367	20.7172	19.9549	20.0774	sp|Q9Z130|HNRDL_MOUSE Heterogeneous nuclear ribonucleoprotein D-like OS=Mus musculus OX=10090 GN=Hnrnpdl PE=1 SV=1	FALSE	5.70641	1.65324e-09	2.16521e-08	TRUE
Q9Z1D1	Eif3g	10	10	23.7995	21.0597	24.6157	23.7169	21.6529	21.1715	22.1635	20.8329	20.0954	20.5827	21.2998	20.2833	22.0629	20.32	20.0116	21.2804	sp|Q9Z1D1|EIF3G_MOUSE Eukaryotic translation initiation factor 3 subunit G OS=Mus musculus OX=10090 GN=Eif3g PE=1 SV=2	FALSE	2.31822	0.00102568	0.00174969	TRUE
Q9Z1F9	Uba2	25	25	23.3081	23.1993	23.5238	23.3468	20.7389	21.509	19.7582	23.6959	21.504	21.8161	20.6258	20.8717	20.0446	21.1863	21.4233	22.2494	sp|Q9Z1F9|SAE2_MOUSE SUMO-activating enzyme subunit 2 OS=Mus musculus OX=10090 GN=Uba2 PE=1 SV=1	FALSE	2.05924	0.00174753	0.00283233	TRUE
Q9Z1M8	Ik	5	5	25.2952	25.4379	25.7057	21.2034	20.7052	21.7416	21.6141	20.8009	20.3537	21.3686	20.0998	20.6597	21.7387	20.9418	22.4607	21.8632	sp|Q9Z1M8|RED_MOUSE Protein Red OS=Mus musculus OX=10090 GN=Ik PE=1 SV=2	FALSE	3.21491	0.000315044	0.000613468	TRUE
Q9Z1N5	Ddx39b	20	11	27.4734	27.2373	28.5976	27.9099	23.7127	20.6838	23.2788	23.1543	21.1765	22.0651	23.5884	22.6651	19.9627	22.4866	20.2913	19.6752	sp|Q9Z1N5|DX39B_MOUSE Spliceosome RNA helicase Ddx39b OS=Mus musculus OX=10090 GN=Ddx39b PE=1 SV=1	FALSE	5.90951	2.22846e-06	7.93645e-06	TRUE
Q9Z1Q9	Vars	32	32	22.2913	23.123	21.5343	21.9298	22.8648	21.4025	21.5371	23.2407	22.0872	20.7899	22.5387	20.2305	19.68	21.407	22.7896	20.5349	sp|Q9Z1Q9|SYVC_MOUSE Valine--tRNA ligase OS=Mus musculus OX=10090 GN=Vars1 PE=1 SV=1	FALSE	0.627688	0.320989	0.349387	FALSE
Q9Z1R2	Bag6	13	13	20.9615	21.5243	20.9431	21.6373	21.8457	20.7277	21.0983	21.3738	20.1371	20.1618	19.9694	20.8423	21.0924	20.7963	21.0668	19.3052	sp|Q9Z1R2|BAG6_MOUSE Large proline-rich protein BAG6 OS=Mus musculus OX=10090 GN=Bag6 PE=1 SV=1	FALSE	0.565173	0.148309	0.168665	FALSE
Q9Z1X4	Ilf3	30	28	25.7148	25.9209	26.9407	26.8894	21.4093	20.0537	24.6356	21.3831	24.4338	20.7738	23.8765	24.0494	25.5281	20.4463	21.0532	21.5462	sp|Q9Z1X4|ILF3_MOUSE Interleukin enhancer-binding factor 3 OS=Mus musculus OX=10090 GN=Ilf3 PE=1 SV=2	TRUE	3.93402	0.00143796	0.0023829	TRUE
Q9Z1Z2	Strap	15	15	22.1239	22.2886	22.6349	21.0247	20.5997	21.1396	20.1017	21.1305	20.7264	20.1357	20.8831	21.7969	22.511	22.2926	19.9619	21.1126	sp|Q9Z1Z2|STRAP_MOUSE Serine-threonine kinase receptor-associated protein OS=Mus musculus OX=10090 GN=Strap PE=1 SV=2	FALSE	0.98538	0.0510404	0.0627952	FALSE
Q9Z204	Hnrnpc	18	18	28.4514	28.2515	28.5144	28.7194	24.8741	24.7961	24.3019	24.8402	24.4751	24.3595	24.1176	24.6715	20.7532	23.9185	24.5032	21.8312	sp|Q9Z204|HNRPC_MOUSE Heterogeneous nuclear ribonucleoproteins C1/C2 OS=Mus musculus OX=10090 GN=Hnrnpc PE=1 SV=1	FALSE	4.53066	8.49875e-06	2.61401e-05	TRUE
Q9Z2D8	Mbd3	10	10	22.9205	23.8243	23.7969	23.7882	21.7869	20.2406	20.3677	20.9399	21.0807	21.8534	21.6149	21.4065	21.4775	20.6909	20.4443	21.4178	sp|Q9Z2D8|MBD3_MOUSE Methyl-CpG-binding domain protein 3 OS=Mus musculus OX=10090 GN=Mbd3 PE=1 SV=1	FALSE	2.47238	1.60762e-06	5.98803e-06	TRUE
Q9Z2N8	Actl6a	17	17	23.5187	22.2511	23.6539	23.7111	20.783	20.5685	21.0086	19.5543	22.5213	21.9665	20.7597	20.5967	21.206	20.0588	20.4559	21.2028	sp|Q9Z2N8|ACL6A_MOUSE Actin-like protein 6A OS=Mus musculus OX=10090 GN=Actl6a PE=1 SV=2	FALSE	2.39353	9.94085e-05	0.000225474	TRUE
Q9Z2U0	Psma7	11	11	24.8297	24.8919	24.1917	24.8533	21.7184	22.0123	20.9926	21.0162	23.5519	19.6091	21.4079	21.1393	20.6553	20.8794	22.132	21.4777	sp|Q9Z2U0|PSA7_MOUSE Proteasome subunit alpha type-7 OS=Mus musculus OX=10090 GN=Psma7 PE=1 SV=1	FALSE	3.30899	1.09362e-05	3.24096e-05	TRUE
Q9Z2U1	Psma5	7	7	23.0243	20.6563	22.4303	22.1009	20.1962	20.4299	19.9738	21.3865	23.0833	22.2607	21.153	20.708	20.2476	21.3309	20.7318	20.4106	sp|Q9Z2U1|PSA5_MOUSE Proteasome subunit alpha type-5 OS=Mus musculus OX=10090 GN=Psma5 PE=1 SV=1	FALSE	1.06027	0.0707604	0.0847454	FALSE
Q9Z2W0	Dnpep	15	15	24.0833	24.1725	24.6021	24.1134	20.0922	21.9724	21.1841	23.5361	20.856	21.6217	21.2311	21.8189	20.5859	21.0164	21.3446	21.5537	sp|Q9Z2W0|DNPEP_MOUSE Aspartyl aminopeptidase OS=Mus musculus OX=10090 GN=Dnpep PE=1 SV=2	FALSE	2.84174	1.58019e-05	4.38698e-05	TRUE
Q9Z2X1	Hnrnpf	23	21	29.1183	28.6505	29.6208	29.4304	24.3038	20.8462	24.2894	24.6043	23.9821	22.7174	24.6613	23.9892	23.3166	22.7471	23.2204	22.6422	sp|Q9Z2X1|HNRPF_MOUSE Heterogeneous nuclear ribonucleoprotein F OS=Mus musculus OX=10090 GN=Hnrnpf PE=1 SV=3	FALSE	5.76169	9.07946e-08	5.22874e-07	TRUE
Q9Z315	Sart1	5	5	24.0295	21.8474	23.9476	24.0943	21.0982	20.6683	20.9628	21.6028	20.1151	21.6905	21.311	20.1008	21.8636	20.5889	21.5017	20.2609	sp|Q9Z315|SNUT1_MOUSE U4/U6.U5 tri-snRNP-associated protein 1 OS=Mus musculus OX=10090 GN=Sart1 PE=1 SV=1	FALSE	2.49934	4.97891e-05	0.000124396	TRUE
