# Supplementary material for: HCR-Proxy resolves site-specific proximal RNA microenvironments at subcompartmental resolution
Source: Nucleic Acids Res. 2026 Feb 23;54(4):gkag086. doi: 10.1093/nar/gkag086 (PMC12926915; doi:10.1093/nar/gkag086)
Supplement: gkag086_Supplemental_Files [file gkag086_supplemental_files.zip › Table S4_Df.res_Subnucleolar datasets_.xlsx]

## Sheet: S4_legend
	column	description
	Majority.protein.IDs	protein identifier(s)
	Gene.names	gene symbol(s)
	Razor.+.unique.peptides	Number of razor and unique peptides (MaxQuant)
	Unique.peptides	Number of unique peptides (MaxQuant)
	S45_3min_1	log2 LFQ intensity
	S45_3min_2	log2 LFQ intensity
	S45_3min_3	log2 LFQ intensity
	S45_3min_4	log2 LFQ intensity
	S45_5min_1	log2 LFQ intensity
	S45_5min_2	log2 LFQ intensity
	S45_5min_3	log2 LFQ intensity
	S45_5min_4	log2 LFQ intensity
	S47_5min_1	log2 LFQ intensity
	S47_5min_2	log2 LFQ intensity
	S47_5min_3	log2 LFQ intensity
	ITS2_5min_1	log2 LFQ intensity
	ITS2_5min_2	log2 LFQ intensity
	ITS2_5min_3	log2 LFQ intensity
	S45_1min_1	log2 LFQ intensity
	S45_1min_2	log2 LFQ intensity
	S45_1min_3	log2 LFQ intensity
	S45_15min_1	log2 LFQ intensity
	S45_15min_2	log2 LFQ intensity
	S45_15min_3	log2 LFQ intensity
	S47_1min_1	log2 LFQ intensity
	S47_1min_2	log2 LFQ intensity
	S47_1min_3	log2 LFQ intensity
	S47_15min_1	log2 LFQ intensity
	S47_15min_2	log2 LFQ intensity
	S47_15min_3	log2 LFQ intensity
	ITS2_1min_1	log2 LFQ intensity
	ITS2_1min_2	log2 LFQ intensity
	ITS2_15min_1	log2 LFQ intensity
	ITS2_15min_2	log2 LFQ intensity
	ITS2_15min_3	log2 LFQ intensity
	Fasta.headers	protein description
	is.nol	TRUE if a protein is listed in GO:0005730 (cellular component, nucleolus)
	lab3.min	modelled effect of 3 minute labeling
	lab3.min.p	and associated p-value
	lab5.min	modelled effect of 5 minute labeling
	lab5.min.p	and associated p-value
	lab15.min	modelled effect of 15 minute labeling
	lab15.min.p	and associated p-value
	lab1_S45.min	modelled effect of 45S probe at 1 min labeling time
	lab1_S45.min.p	and associated p-value
	lab5_S45.min	modelled effect of 45S probe at 5 min labeling time
	lab5_S45.min.p	and associated p-value
	lab15_S45.min	modelled effect of 45S probe at 15 min labeling time
	lab15_S45.min.p	and associated p-value
	lab1_ITS2.min	modelled effect of ITS2 probe at 1 min labeling time
	lab1_ITS2.min.p	and associated p-value
	lab5_ITS2.min	modelled effect of ITS2 probe at 5 min labeling time
	lab5_ITS2.min.p	and associated p-value
	lab15_ITS2.min	modelled effect of ITS2 probe at 15 min labeling time
	lab15_ITS2.min.p	and associated p-value
	lambda.min.converged	TRUE if the lasso model and p-value inferrence converged

## Sheet: S4
id	Majority.protein.IDs	Gene.names	Razor.+.unique.peptides	Unique.peptides	S45_3min_1	S45_3min_2	S45_3min_3	S45_3min_4	S45_5min_1	S45_5min_2	S45_5min_3	S45_5min_4	S47_5min_1	S47_5min_2	S47_5min_3	ITS2_5min_1	ITS2_5min_2	ITS2_5min_3	S45_1min_1	S45_1min_2	S45_1min_3	S45_15min_1	S45_15min_2	S45_15min_3	S47_1min_1	S47_1min_2	S47_1min_3	S47_15min_1	S47_15min_2	S47_15min_3	ITS2_1min_1	ITS2_1min_2	ITS2_15min_1	ITS2_15min_2	ITS2_15min_3	Fasta.headers	is.nol	lab3.min	lab3.min.p	lab5.min	lab5.min.p	lab15.min	lab15.min.p	lab1_S45.min	lab1_S45.min.p	lab5_S45.min	lab5_S45.min.p	lab15_S45.min	lab15_S45.min.p
0	A0A0A6YVU8;Q9JKV1	Gm9774;Adrm1	4	4	20.89	20.5372	20.6375	17.4943	18.4974	17.5749	18.5368	18.2697	18.2858	17.9735	18.8833	17.4521	16.4584	18.855	18.58	18.3656	17.3229	17.9726	17.8945	18.0765	17.3107	16.7604	17.1315	19.1537	19.2184	18.9869	19.8225	19.9177	15.3339	18.4206	15.6112	tr|A0A0A6YVU8|A0A0A6YVU8_MOUSE Predicted pseudogene 9774 OS=Mus musculus OX=10090 GN=Adrm1b PE=3 SV=1;sp|Q9JKV1|ADRM1_MOUSE Proteasomal ubiquitin receptor ADRM1 OS=Mus musculus OX=10090 GN=Adrm1 PE=1 SV=2	FALSE	2.71389		1.16265		1.90144		0.908959		-0.0905259		-1.06312
2	A0A1D9BZF0		6	6	16.8356	17.158	20.2134	17.2481	20.5266	19.5548	20.0811	18.9854	19.4622	18.937	19.772	20.2255	19.5215	17.8393	16.3676	16.6991	16.7961	17.0128	16.9887	16.865	16.7907	15.926	17.0424	19.3052	15.8103	16.3855	16.862	16.0305	16.0289	19.7504	16.7348	sp|A0A1D9BZF0|GCNA_MOUSE Germ cell nuclear acidic protein OS=Mus musculus OX=10090 GN=Gcna PE=1 SV=1	FALSE	0.110011	0.126788	2.08281	7.0544e-09	0		0		0		0
4	A0A2I3BPG9;P83882	Rpl36a	4	4	21.3507	21.3401	21.6925	21.5177	16.0791	17.2761	16.8048	17.1662	18.295	16.5641	18.1733	16.1088	17.6141	16.1627	21.0267	20.8219	20.7477	20.3923	20.7566	20.763	21.8663	21.5688	21.8753	20.9844	21.6538	20.8143	21.0173	21.2564	20.1127	20.2609	20.2959	tr|A0A2I3BPG9|A0A2I3BPG9_MOUSE Ribosomal protein L36A, pseudogene 1 OS=Mus musculus OX=10090 GN=Rpl36a-ps1 PE=3 SV=1;sp|P83882|RL36A_MOUSE 60S ribosomal protein L36a OS=Mus musculus OX=10090 GN=Rpl36a PE=1 SV=2	FALSE	-0.254362	0.437868	-4.06448	1.08573e-06	-0.591116	0.134973	-0.862418	0.0590628	-0.833594	0.0256683	-0.499456	0.205248
7	A2A432	Cul4b	10	10	15.7942	16.415	16.608	18.2072	18.5048	17.6445	19.1446	17.1713	17.322	16.4077	18.3244	17.5436	16.4325	16.1429	17.8438	18.3584	18.0967	18.0531	16.1834	17.3639	17.143	18.7363	18.1741	16.3877	18.7802	16.4432	15.8493	18.0683	17.5643	17.0916	16.3037	sp|A2A432|CUL4B_MOUSE Cullin-4B OS=Mus musculus OX=10090 GN=Cul4b PE=1 SV=1	FALSE	0		0		0		0		0		0
14	A2AG58		4	4	16.508	16.7856	16.6611	16.0244	17.5109	16.6411	16.8415	16.2351	16.2482	17.6568	16.5004	16.2368	16.9411	16.3193	18.2936	18.3324	18.2072	17.3572	17.1905	17.1841	15.8802	15.7411	17.4225	17.7969	17.3365	17.3488	17.7271	17.7211	17.1118	17.1765	17.5857	sp|A2AG58|BCLA3_MOUSE BCLAF1 and THRAP3 family member 3 OS=Mus musculus OX=10090 GN=Bclaf3 PE=1 SV=1	FALSE	-0.0992155	0.785893	0.0163816		0.630623	0.016062	1.49234	0.000192689	0.0327082	0.344828	0
16	A2AJ72	Fubp3	17	17	21.1906	21.4061	21.7099	21.4624	21.5817	21.3574	20.8304	21.3632	21.8246	21.4702	20.816	21.193	20.988	18.9235	22.4776	22.3793	22.6551	21.9559	21.6421	21.678	21.2891	22.0143	21.5453	22.2799	22.427	22.0488	22.1759	22.1657	21.9668	22.0482	22.0651	tr|A2AJ72|A2AJ72_MOUSE Far upstream element (FUSE) binding protein 3 OS=Mus musculus OX=10090 GN=Fubp3 PE=1 SV=1	FALSE	-0.180354	0.632659	-0.297098	0.33906	0.533347	0.149851	0.836632	0.0214446	-0.0423554	0.779919	-0.390899	0.229283
17	A2AJT4	Pnisr	3	3	17.744	16.5041	18.091	16.6795	16.2555	16.8869	18.0503	15.9341	17.0676	16.7893	15.8238	16.8401	15.8285	16.4137	19.0259	15.5411	16.104	18.1362	18.3987	18.3691	15.9832	18.1466	15.9103	15.7706	17.5442	17.1087	16.6207	16.9166	16.9119	16.2359	16.9747	sp|A2AJT4|PNISR_MOUSE Arginine/serine-rich protein PNISR OS=Mus musculus OX=10090 GN=Pnisr PE=1 SV=1	FALSE	0.0058963		-0.139587	0.413129	0		0		0		0.928728	0.0104591
18	A2AK44;A2AK42;Q8C5N3	Gm13695;Gm13697;Cwc22	2	2	16.2756	16.3889	16.6299	16.8353	16.8514	16.7338	16.8873	17.5401	16.5068	16.1611	17.0233	16.9814	16.4425	16.612	17.7445	17.1433	17.3837	16.6469	16.5811	15.7756	16.2131	17.4132	16.7917	16.3331	16.8745	15.8591	16.6693	16.5792	18.1824	16.0268	16.5448	tr|A2AK44|A2AK44_MOUSE Predicted gene 13695 OS=Mus musculus OX=10090 GN=Gm13695 PE=4 SV=1;tr|A2AK42|A2AK42_MOUSE Predicted gene 13691 OS=Mus musculus OX=10090 GN=Gm13698 PE=4 SV=1;sp|Q8C5N3|CWC22_MOUSE Pre-mRNA-splicing factor CWC22 homolog OS=Mus musculus	FALSE	0		0		-0.0169905		0.233218	0.0121114	0		0
19	A2APB8	Tpx2	15	15	18.4602	18.7911	18.3447	18.4657	19.8617	19.5304	19.0158	17.3227	19.8307	19.2828	20.2464	20.5553	19.4651	17.5757	19.1607	19.0742	19.6412	20.0908	19.6905	19.8726	18.934	18.779	18.7326	19.3112	18.9338	18.6119	20.004	20.3331	17.5138	16.7649	19.5463	sp|A2APB8|TPX2_MOUSE Targeting protein for Xklp2 OS=Mus musculus OX=10090 GN=Tpx2 PE=1 SV=1	FALSE	0		0		0		0		0		0
21	A2AR02	Ppig	9	9	20.3197	20.0807	20.4557	20.3375	19.7124	20.0401	20.8435	18.6972	20.1381	19.8472	20.1646	16.7139	20.1343	16.6799	21.241	21.165	20.8807	20.2086	20.793	20.485	20.334	20.7694	20.282	20.7238	20.4567	20.6433	20.5939	20.163	20.2921	20.1697	20.5486	sp|A2AR02|PPIG_MOUSE Peptidyl-prolyl cis-trans isomerase G OS=Mus musculus OX=10090 GN=Ppig PE=1 SV=1	FALSE	-0.0637127	0.643224	-0.466892	0.370177	0.0348865	0.623745	0.578696	0.312497	-0.0719232	0.639004	0
25	A2BDX3	Mocs3	5	5	18.0108	16.5156	16.9691	17.7595	16.6993	15.8957	16.5743	15.8626	20.6911	17.5035	21.416	16.005	17.3184	17.2427	21.7129	18.6553	21.7646	20.7193	17.9973	20.5825	16.4863	19.46	16.7281	20.8485	21.8589	20.9107	21.1789	15.871	17.7371	15.8207	20.5324	sp|A2BDX3|MOCS3_MOUSE Adenylyltransferase and sulfurtransferase MOCS3 OS=Mus musculus OX=10090 GN=Mocs3 PE=1 SV=1	FALSE	-0.459551	0.229542	0		1.32292	0.0650684	1.54766	0.0982044	-1.51534	0.031344	0
26	A2BE28	Las1l	11	11	17.313	17.4619	20.2303	17.8811	17.0637	20.3432	18.4362	16.0345	21.7812	18.7215	16.3417	16.5592	17.608	15.6808	21.5687	21.6139	21.8264	21.3338	20.7771	20.7115	20.6052	21.1661	20.9783	20.9275	21.7339	20.8636	21.0944	21.5309	20.4819	20.8548	21.0566	sp|A2BE28|LAS1L_MOUSE Ribosomal biogenesis protein LAS1L OS=Mus musculus OX=10090 GN=Las1l PE=1 SV=1	TRUE	-2.69723	0.0399507	-2.11922	0.0920865	0		0.602324	0.384036	-0.830169	0.304689	0
27	A2BH40	Arid1a	39	39	22.0426	22.0767	22.433	22.3927	21.4475	21.3277	21.706	19.0572	22.8188	23.3676	23.386	21.7636	21.3389	19.6803	23.2585	23.5224	23.4099	22.7715	22.3673	22.4222	22.776	23.296	22.8788	23.2529	23.1504	23.3785	23.6543	23.8468	23.295	23.4428	23.4511	sp|A2BH40|ARI1A_MOUSE AT-rich interactive domain-containing protein 1A OS=Mus musculus OX=10090 GN=Arid1a PE=1 SV=1	FALSE	-0.817751		0		0.129101		0.265452		-2.16937		-0.65169
29	A2RTH5	Lcmt1	12	12	18.0361	17.1926	16.0459	15.6271	16.5264	19.5118	20.2583	16.2151	19.383	19.5734	19.1745	20.6057	19.5016	17.4402	18.6139	18.912	18.7171	19.6771	19.8827	19.4255	17.144	18.3673	16.9829	19.0808	18.5654	19.3016	19.0866	19.4215	19.652	20.0035	20.1041	tr|A2RTH5|A2RTH5_MOUSE Leucine carboxyl methyltransferase 1 OS=Mus musculus OX=10090 GN=Lcmt1 PE=1 SV=1	FALSE	-0.929602	0.338022	1.50266	0.0175431	1.34504	0.0856943	0.970559	0.149045	-1.02979	0.0927285	0.539624	0.434452
30	A2RTL5	Rsrc2	5	5	19.5586	19.1855	19.2116	19.2065	20.8757	20.1624	21.1031	17.2138	19.6515	19.4879	20.7085	20.3094	20.1145	16.3822	20.0323	20.7439	20.3134	20.7699	20.8651	20.8277	19.3177	19.8484	19.5358	20.5356	20.3151	20.6717	20.5689	17.3154	20.4675	20.6758	20.5541	sp|A2RTL5|RSRC2_MOUSE Arginine/serine-rich coiled-coil protein 2 OS=Mus musculus OX=10090 GN=Rsrc2 PE=2 SV=1	FALSE	0		0		0.549823	0.0150276	0		0		0
31	A2TJV2	Palm3	6	6	17.9314	17.295	16.8669	17.3662	16.7907	16.9445	17.8704	16.4649	16.7868	16.7139	16.0424	15.8114	16.4864	16.4417	16.7598	16.9228	17.0911	17.1592	16.9132	16.653	18.5687	18.0575	18.1398	18.2058	18.1306	18.3928	17.1398	16.6402	17.4057	17.7883	17.8866	sp|A2TJV2|PALM3_MOUSE Paralemmin-3 OS=Mus musculus OX=10090 GN=Palm3 PE=1 SV=1	FALSE	-0.861679	0.000329433	-1.71067	4.53298e-07	0		-1.30047	9.07756e-07	0.492697	0.0833855	-1.31659	6.68072e-07
34	B2RPU8;Q9D1L0	Zbed5;Chchd2	4	4	21.365	20.0185	20.2293	17.2941	20.9723	21.7982	21.1057	22.789	20.95	22.2031	20.7949	21.1181	22.8774	20.4372	21.8891	22.0447	21.6647	23.7724	23.5986	23.6395	15.7354	16.3174	16.7075	22.2964	21.9952	22.3562	22.0462	22.4093	23.1483	23.6851	23.1719	tr|B2RPU8|B2RPU8_MOUSE Coiled-coil-helix-coiled-coil-helix domain containing 2-like OS=Mus musculus OX=10090 GN=Zbed5 PE=1 SV=1;sp|Q9D1L0|CHCH2_MOUSE Coiled-coil-helix-coiled-coil-helix domain-containing protein 2 OS=Mus musculus OX=10090 GN=Chchd2 PE=2 SV	FALSE	3.18192	4.6785e-07	4.85986	6.03708e-12	5.75983	6.70886e-16	5.30872	2.55849e-14	0.261636	0.667662	1.35289	0.0485128
35	B2RQC6	Cad	22	22	20.6741	20.3826	20.6402	20.2334	19.9701	19.0682	20.7457	16.5078	19.9263	19.9614	20.5161	19.9229	19.8977	16.1374	20.8764	19.7848	19.7852	19.2651	19.1644	19.2777	20.9978	21.1048	21.0754	20.0139	21.6398	20.0886	20.0003	20.6236	19.4299	19.1816	19.0569	sp|B2RQC6|PYR1_MOUSE CAD protein OS=Mus musculus OX=10090 GN=Cad PE=1 SV=1	FALSE	0		-0.217137	0.051042	0		0		0		0
39	B2RXT3	Ogdhl	5	3	16.4498	17.0193	16.7703	16.8829	17.4319	16.2153	16.8594	15.3697	16.7686	16.4577	19.313	15.8645	16.0102	16.517	16.5372	16.2973	16.6878	15.999	18.341	17.2233	20.0882	19.7314	19.4715	15.8841	17.2516	16.1111	17.2171	16.6828	17.3888	16.9838	16.7139	tr|B2RXT3|B2RXT3_MOUSE oxoglutarate dehydrogenase (succinyl-transferring) OS=Mus musculus OX=10090 GN=Ogdhl PE=1 SV=1	FALSE	-2.96481	5.32318e-07	-2.23784	0.000402241	-3.32258	0.000166261	-3.23714	3.05739e-07	-1.03844	0.0792917	0.759394	0.224824
40	B2RY56	Rbm25	11	11	20.032	20.3401	20.6995	15.9489	19.807	20.0047	20.3647	16.9693	18.2178	16.6784	15.658	20.0967	17.0823	16.2741	21.1064	20.7588	20.9143	19.954	19.9758	19.913	20.1839	20.9797	20.5179	20.2346	20.73	19.9222	20.4604	20.2418	19.3565	18.7657	19.352	sp|B2RY56|RBM25_MOUSE RNA-binding protein 25 OS=Mus musculus OX=10090 GN=Rbm25 PE=1 SV=2	FALSE	-0.616445	0.175073	-2.45761	7.4404e-06	0		0.499128	0.446021	1.39607	0.0194854	0
41	C0HKD9;C0HKD8		8	8	20.7382	20.4872	20.6025	20.3978	20.2018	19.4737	19.6547	20.5334	19.6218	19.1297	19.9472	19.6934	20.0716	17.0741	20.3532	19.7622	19.2517	19.031	19.3059	19.4231	17.0482	19.8259	19.4702	19.4312	19.7541	19.2144	19.7313	16.0512	19.4765	15.9307	19.3029	sp|C0HKD9|MFA1B_MOUSE Microfibrillar-associated protein 1B OS=Mus musculus OX=10090 GN=Mfap1b PE=1 SV=1;sp|C0HKD8|MFA1A_MOUSE Microfibrillar-associated protein 1A OS=Mus musculus OX=10090 GN=Mfap1a PE=1 SV=1	FALSE	0.428799	0.0353939	0		0		0		0		0
121	D3YXK2	Safb	12	8	21.5915	21.5787	21.8318	21.7294	20.453	20.6381	17.0126	17.9874	19.556	20.184	16.5922	22.2374	21.4038	21.1953	21.273	21.1435	21.2515	20.1407	20.0519	19.8248	22.0697	21.8107	22.2973	21.0452	21.0687	20.9317	21.6509	21.7959	20.5284	20.7032	20.7976	sp|D3YXK2|SAFB1_MOUSE Scaffold attachment factor B1 OS=Mus musculus OX=10090 GN=Safb PE=1 SV=2	FALSE	0		-2.55504	4.64147e-07	-0.785939	0.0441985	-0.223516	0.334429	0		-0.654412	0.195234
123	D3Z0M9	Ddx23	5	5	19.1104	19.1844	19.0048	18.9836	16.9809	16.2105	18.4536	16.5868	18.8291	17.5603	16.7872	17.1874	16.6478	16.33	19.502	19.5704	19.7368	18.1506	18.1419	18.0011	16.8137	19.057	15.9359	17.9057	19.8298	18.3859	18.5296	18.8422	18.2239	18.5013	18.3745	tr|D3Z0M9|D3Z0M9_MOUSE RNA helicase OS=Mus musculus OX=10090 GN=Ddx23 PE=1 SV=1	FALSE	1.19637		-0.189261		0.622056		1.68829		-0.384977		-0.116013
124	D3Z2H9	Tpm3-rs7	24	13	23.1622	22.9525	23.0585	22.7363	23.0146	22.6951	22.8144	22.1863	23.1241	23.2648	23.2078	21.2565	21.8244	19.5478	22.4432	22.6055	22.6781	22.5508	22.5564	22.5353	24.0686	23.7803	24.1422	23.4457	23.4251	23.715	22.8139	22.3917	22.5462	22.8691	22.9747	tr|D3Z2H9|D3Z2H9_MOUSE Tropomyosin 3, related sequence 7 OS=Mus musculus OX=10090 GN=Tpm3-rs7 PE=3 SV=1	FALSE	-1.00334	0.00325525	-0.786761	0.0219681	-0.457063	0.178862	-1.40441	0.000274599	-0.516344	0.109659	-0.975421	0.00485612
126	D3Z3N4	Hnrnph3	8	8	19.9254	19.8766	19.748	19.685	20.7568	19.9261	20.7928	21.3347	20.0455	20.3322	20.354	21.5473	21.441	21.2917	21.0368	21.2992	20.7827	21.7261	21.3958	21.3265	16.8845	19.1819	19.8961	20.3948	20.236	20.7733	21.5684	20.6547	21.9807	22.0277	21.9168	tr|D3Z3N4|D3Z3N4_MOUSE Heterogeneous nuclear ribonucleoprotein H3 OS=Mus musculus OX=10090 GN=Hnrnph3 PE=1 SV=1	FALSE	0.716509	0.0103105	1.28502	0.0009301	1.50911	0.000157683	1.92832	7.8958e-07	0.32536	0.308853	0.862432	0.0345979
128	E9PUA5;Q9QWT9	Kifc5b;Kifc1	8	8	18.9843	18.9643	19.0526	19.0103	19.1869	18.7534	19.852	16.8551	18.5188	15.7729	16.0279	18.8425	17.1445	17.4361	19.6931	19.4117	19.6637	18.6196	18.492	16.3034	16.7755	20.1565	16.9735	19.1322	19.4175	19.042	19.3324	19.5888	19.1161	16.7609	18.6972	tr|E9PUA5|E9PUA5_MOUSE Kinesin-like protein OS=Mus musculus OX=10090 GN=Kifc5b PE=1 SV=1;sp|Q9QWT9|KIFC1_MOUSE Kinesin-like protein KIFC1 OS=Mus musculus OX=10090 GN=Kifc1 PE=1 SV=2	FALSE	0.139393	0.454202	-0.918282	0.0683574	0		0.632507	0.16011	0.716652	0.0800765	-0.403742	0.424131
132	E9PWW9	Rsf1	3	3	19.7043	19.4489	19.4302	19.8268	17.4752	15.4023	17.5837	16.889	16.5817	15.7006	17.431	18.1596	16.543	16.9351	18.2873	18.2858	18.2946	17.843	17.9695	17.627	18.5879	18.3873	18.4125	17.9284	18.0262	17.9018	18.7109	18.9943	18.1195	18.2518	18.3675	tr|E9PWW9|E9PWW9_MOUSE Remodeling and spacing factor 1 OS=Mus musculus OX=10090 GN=Rsf1 PE=1 SV=2	FALSE	0.984965	0.00129628	-1.4044	2.30697e-07	-0.259782	0.0735324	0		0		0
133	E9PX68	Slc4a1ap	9	9	18.0091	16.1014	15.9443	17.7002	16.8056	19.7548	16.6619	21.3936	20.1464	19.5338	17.5257	16.1266	15.3965	15.4837	20.0528	20.2101	20.1776	20.5827	20.5698	20.742	19.2707	19.2176	18.6978	19.8514	19.6265	19.9559	20.376	20.389	20.7838	20.9333	20.64	tr|E9PX68|E9PX68_MOUSE Solute carrier family 4 (anion exchanger), member 1, adaptor protein OS=Mus musculus OX=10090 GN=Slc4a1ap PE=1 SV=1	FALSE	-2.15155		-0.219742		0.749238		0.858469		-0.216606		0.593865
138	E9PZM7	Scaf11	7	7	17.8723	16.9493	17.6308	17.4741	18.3519	17.3146	17.8786	15.3912	17.535	17.3989	18.2376	17.8716	16.9055	16.5458	17.8082	18.1549	17.4831	16.5243	15.8308	15.1804	17.0553	18.0127	17.5398	17.9641	16.0438	16.51	16.7626	17.4781	16.6812	16.3677	16.0852	tr|E9PZM7|E9PZM7_MOUSE SR-related CTD-associated factor 11 OS=Mus musculus OX=10090 GN=Scaf11 PE=1 SV=1	FALSE	0		0		-0.765302	0.011008	0		0		-0.288657	0.130614
141	E9Q2Z1	Cecr2	4	4	17.3696	16.1214	16.4728	16.1983	16.547	16.8042	17.2968	16.9905	16.4142	17.2244	16.3104	16.8534	17.1137	16.1816	17.1144	17.2187	17.2281	16.9424	16.6665	15.8741	15.1304	16.3305	18.1546	16.9133	16.8646	16.9972	18.0595	16.8118	16.8349	16.4096	17.0767	sp|E9Q2Z1|CECR2_MOUSE Chromatin remodeling regulator CECR2 OS=Mus musculus OX=10090 GN=Cecr2 PE=1 SV=1	FALSE	0		0		0		0		0		0
144	E9Q557	Dsp	10	10	19.8626	20.2561	20.0232	19.9281	15.6163	20.156	16.7601	17.3022	17.9512	17.1802	17.0173	16.8406	16.8225	17.3953	17.3877	19.1085	19.7754	19.108	18.2813	18.9748	21.0898	19.7256	19.5322	19.531	18.9039	18.8347	19.3459	20.3962	19.7142	19.9145	18.8893	sp|E9Q557|DESP_MOUSE Desmoplakin OS=Mus musculus OX=10090 GN=Dsp PE=1 SV=1	FALSE	0.176951		-2.11874		-0.247		-0.393567		0		-0.115687
145	E9Q5C9	Nolc1	17	17	25.4649	25.5425	25.5482	24.953	23.2604	22.6683	22.4431	21.7124	22.8705	21.8958	23.0264	24.2588	21.855	24.319	23.036	22.9429	23.103	21.8702	21.6758	22.0257	23.6728	23.7043	23.5182	22.5559	22.8294	22.4033	23.1186	22.7191	22.2105	22.2057	22.4213	sp|E9Q5C9|NOLC1_MOUSE Nucleolar and coiled-body phosphoprotein 1 OS=Mus musculus OX=10090 GN=Nolc1 PE=1 SV=1	TRUE	1.81085	5.87889e-05	-0.917831	0.0156948	-0.977393	0.0255505	-0.488114	0.19442	-0.0837914	0.859821	-0.680778	0.136989
146	E9Q5K9	Ythdc1	3	3	15.6469	17.3023	17.1864	16.7988	17.3763	17.1716	16.7126	17.0695	15.7504	16.1457	16.6846	15.8179	16.4639	16.5092	18.4772	18.2911	18.1082	16.3266	16.4943	17.191	16.4232	16.0643	16.8308	17.6614	17.5465	18.553	16.9814	17.9614	16.125	16.3388	17.8633	sp|E9Q5K9|YTDC1_MOUSE YTH domain-containing protein 1 OS=Mus musculus OX=10090 GN=Ythdc1 PE=1 SV=2	FALSE	0.211106	0.475065	-0.255102	0.594511	1.34796	0.0824783	1.76413	0.0480323	0.815079	0.133547	-1.16102	0.0326637
147	E9Q616	Ahnak	5	5	20.4539	21.7955	19.6228	19.3266	16.3339	16.3407	16.7671	15.3122	15.7091	17.4671	15.8645	16.27	16.1803	15.8906	16.0752	15.7474	17.8377	16.7159	15.8604	17.1886	18.9361	19.1067	19.4318	16.3093	18.8349	16.3049	16.3261	16.8758	16.8437	17.6665	16.2777	tr|E9Q616|E9Q616_MOUSE AHNAK nucleoprotein (desmoyokin) OS=Mus musculus OX=10090 GN=Ahnak PE=1 SV=1	FALSE	1.52465	0.0950239	-2.38271	8.99485e-07	-1.60786	0.000876306	-1.92361	0.000396245	0		-0.280889	0.481133
149	E9Q6W4	Zfp296	3	3	16.8134	16.2788	17.0066	16.7839	18.0595	18.1902	15.5451	16.1765	16.6572	16.7865	16.9315	16.2809	17.6995	17.8103	18.1389	18.2921	18.2152	16.1605	17.1153	16.5724	17.6344	17.8452	17.8548	18.3646	17.999	17.7999	18.2708	18.1412	15.5791	16.415	16.7217	sp|E9Q6W4|ZN296_MOUSE Zinc finger protein 296 OS=Mus musculus OX=10090 GN=Znf296 PE=1 SV=1	FALSE	-0.949618	0.00385834	-0.748575	0.00960779	0		0.29911	0.508659	0		-1.01905	0.00413027
150	E9Q784	Zc3h13	5	5	17.6594	17.2615	16.2866	15.8291	18.2257	18.249	18.3963	17.2031	18.9504	18.8849	18.4581	17.7041	18.3443	16.7501	19.8738	19.8612	19.5764	18.7184	18.8916	18.8941	18.3979	18.5546	19.2096	19.2969	18.8837	18.9553	19.3471	15.982	17.6524	16.4087	17.9465	sp|E9Q784|ZC3HD_MOUSE Zinc finger CCCH domain-containing protein 13 OS=Mus musculus OX=10090 GN=Zc3h13 PE=1 SV=1	FALSE	-1.61928		0		0.197412		1.0279		-0.359903		0
151	E9Q7G0	Numa1	10	10	19.1349	19.4441	19.5869	16.9632	19.1216	16.8755	19.2492	17.0029	18.8523	16.1183	19.584	16.5394	17.9701	16.35	20.2583	19.2176	19.8819	19.2487	15.9584	18.2421	20.5803	20.7157	20.3826	19.2268	19.9398	19.047	16.6856	20.2449	18.4416	18.436	18.7848	sp|E9Q7G0|NUMA1_MOUSE Nuclear mitotic apparatus protein 1 OS=Mus musculus OX=10090 GN=Numa1 PE=1 SV=1	FALSE	0		-0.871463	0.054262	-0.00696023		0		0		-0.286208	0.0861779
152	E9Q8D0	Dnajc21	5	5	16.6652	16.4559	17.9096	16.7559	16.4376	17.7073	16.5838	17.2716	19.7834	19.7383	19.0587	17.1137	17.3145	17.1691	19.7975	19.6065	19.2737	19.3738	19.1319	18.9963	17.4948	17.2893	17.0679	20.705	20.4438	20.6327	18.8795	16.55	19.1082	19.3791	19.2368	sp|E9Q8D0|DJC21_MOUSE DnaJ homolog subfamily C member 21 OS=Mus musculus OX=10090 GN=Dnajc21 PE=1 SV=1	TRUE	-0.499856	0.411377	1.80952	0.000327563	2.87654	4.41082e-06	1.98637	0.000287934	-2.25594	1.80306e-09	-1.13765	0.00150915
155	F6YVP7;P62270;A0A1Y7VKY1	Gm10260;Rps18	16	16	24.1178	23.7417	24.112	23.9489	23.3393	23.8228	23.6972	22.5913	24.2322	23.9909	24.2464	23.6039	23.0494	16.3427	23.7253	23.4311	23.5538	23.4419	23.3362	23.1442	23.8226	23.8182	23.7789	24.0569	24.0557	23.9751	23.0112	22.7739	22.9482	23.2089	23.3145	tr|F6YVP7|F6YVP7_MOUSE 40S ribosomal protein S18 OS=Mus musculus OX=10090 GN=Rps18-ps6 PE=3 SV=2;sp|P62270|RS18_MOUSE 40S ribosomal protein S18 OS=Mus musculus OX=10090 GN=Rps18 PE=1 SV=3;tr|A0A1Y7VKY1|A0A1Y7VKY1_MOUSE 40S ribosomal protein S18 OS=Mus musc	FALSE	0		0		0		0		0		0
156	F6ZDS4	Tpr	38	38	22.4384	22.1424	22.2464	22.0023	20.6038	18.9856	20.5434	21.9276	20.1839	20.9264	21.5282	21.003	20.0825	21.0297	21.9209	21.5916	21.6899	21.3658	20.8996	21.0905	23.0002	22.1176	22.8304	21.7839	22.1508	21.5086	21.462	21.8144	21.5808	21.3486	21.5814	sp|F6ZDS4|TPR_MOUSE Nucleoprotein TPR OS=Mus musculus OX=10090 GN=Tpr PE=1 SV=1	FALSE	-0.0790736		-1.51742		-0.582486		-0.53652		-0.25394		-0.569527
158	G3UXL2;Q9D7G0;Q9CS42	Prps1l3;Prps1;Prps2	5	5	17.5214	19.7115	19.7828	19.7335	18.614	16.8259	16.0421	16.823	17.8592	16.6787	15.7529	17.2609	17.1041	17.2937	19.2314	18.9513	19.074	18.3731	18.5992	18.4376	19.5461	19.6972	19.6399	19.1997	20.0162	19.2859	18.928	19.0467	18.7269	18.4804	18.5319	tr|G3UXL2|G3UXL2_MOUSE ribose-phosphate diphosphokinase OS=Mus musculus OX=10090 GN=Prps1l3 PE=3 SV=1;sp|Q9D7G0|PRPS1_MOUSE Ribose-phosphate pyrophosphokinase 1 OS=Mus musculus OX=10090 GN=Prps1 PE=1 SV=4;sp|Q9CS42|PRPS2_MOUSE Ribose-phosphate pyrophosphok	FALSE	0		-2.08967	0	0		0		0		-0.508347	0.0520721
163	G5E870	Trip12	13	13	19.6266	19.6246	20.1995	20.1828	19.5856	17.7619	19.2808	17.6163	17.8616	18.4221	18.9363	18.7973	17.2301	17.8835	19.207	18.6198	19.1084	18.2832	17.9401	18.5187	19.8436	19.5174	19.1082	18.3807	19.3326	18.6816	18.7324	19.8008	18.126	18.6096	16.6057	sp|G5E870|TRIPC_MOUSE E3 ubiquitin-protein ligase TRIP12 OS=Mus musculus OX=10090 GN=Trip12 PE=1 SV=1	FALSE	0.558149	0.130552	-0.639289	0.0446392	-0.611396	0.0640005	0		0		0
165	J3QMC5	Mdn1	17	17	17.121	16.5673	15.9032	17.6021	16.6247	17.6422	16.7386	17.0271	17.0037	16.7823	17.1877	16.7751	16.8458	16.4957	19.4668	19.2522	19.3064	16.2706	17.4251	16.9072	17.0396	18.8256	16.5532	16.1054	20.5493	18.8342	18.5527	18.8122	15.6242	16.6863	16.808	tr|J3QMC5|J3QMC5_MOUSE Midasin OS=Mus musculus OX=10090 GN=Mdn1 PE=1 SV=1	FALSE	-0.726496	0.351866	-0.680332	0.452523	0.189762	0.183697	1.45216	0.0160173	0		-0.794935	0.0369368
166	O08528	Hk2	16	16	19.4461	19.7355	19.9492	19.1322	19.8217	19.2896	20.0403	16.8366	20.6226	19.9751	20.3375	18.5153	19.5923	16.5747	19.692	19.066	19.1364	19.1039	18.4739	19.3905	21.0507	19.8628	20.7784	20.1084	21.0915	20.0439	19.2237	19.5834	18.8003	19.2231	18.5555	sp|O08528|HXK2_MOUSE Hexokinase-2 OS=Mus musculus OX=10090 GN=Hk2 PE=1 SV=1	FALSE	-0.689374	0.244308	-0.0526984	0.770166	0		-0.94136	0.176014	-1.20535	0.0298848	-1.25003	0.118769
167	O08547	Sec22b	2	2	17.2221	17.6759	16.4034	17.4479	16.9076	16.6667	16.6388	17.8329	15.7414	17.3033	15.9197	17.104	16.1961	16.5206	16.8234	15.9118	16.3469	16.2425	16.757	16.8649	16.2497	16.5896	16.8564	16.9785	18.1518	16.9305	16.6926	17.0379	16.8569	17.6589	16.9548	sp|O08547|SC22B_MOUSE Vesicle-trafficking protein SEC22b OS=Mus musculus OX=10090 GN=Sec22b PE=1 SV=3	FALSE	0		0		0		0		0		0
168	O08553	Dpysl2	8	6	17.8968	19.1446	16.6592	16.733	18.7256	16.1353	16.7252	16.0352	15.5252	18.5974	16.5257	16.5703	17.1464	16.5086	18.2921	18.1366	18.2147	18.0636	17.4728	18.3225	16.1938	18.7352	16.7321	18.4737	18.8246	18.4174	16.6416	16.5391	18.5383	18.2863	18.4574	sp|O08553|DPYL2_MOUSE Dihydropyrimidinase-related protein 2 OS=Mus musculus OX=10090 GN=Dpysl2 PE=1 SV=2	FALSE	0		-0.424863	0.347469	0.633663	0.0161252	0.0998173	0.127458	0		0
169	O08579	Emd	15	15	21.2206	21.072	21.7273	21.5117	23.6184	22.8529	22.5885	23.3262	23.0405	23.1504	22.8679	22.9907	22.9863	23.3427	22.6183	22.9705	22.7968	23.8626	23.8045	23.6564	21.5442	21.9523	21.6345	23.1879	23.0622	23.7148	23.399	23.5676	24.0833	24.0464	24.0685	sp|O08579|EMD_MOUSE Emerin OS=Mus musculus OX=10090 GN=Emd PE=1 SV=1	FALSE	-0.39637	0.113576	1.24804	2.23068e-14	1.55004	3.80401e-13	0.962367	1.02142e-06	0.0232699		0.391618	0.0415059
170	O08583;Q9JJW6	Alyref;Alyref2	11	11	23.2096	23.1942	23.5801	23.0349	22.7705	23.9841	23.0596	24.5859	23.3821	23.5595	22.8364	24.4827	24.5583	23.888	24.0167	24.3126	24.3843	25.0624	25.1125	24.966	22.2694	22.9254	22.8143	23.885	23.3279	24.1356	24.3296	24.0897	25.0792	24.909	24.949	sp|O08583|THOC4_MOUSE THO complex subunit 4 OS=Mus musculus OX=10090 GN=Alyref PE=1 SV=3;sp|Q9JJW6|ALRF2_MOUSE Aly/REF export factor 2 OS=Mus musculus OX=10090 GN=Alyref2 PE=1 SV=1	FALSE	0.569933	0.0685163	0.579131	0.0856917	1.10265	0.00118314	1.5524	2.00273e-05	0.336098	0.288723	1.25886	0.000230624
171	O08585	Clta	7	7	21.6417	21.4663	20.7552	20.9193	23.5295	22.8976	23.2825	22.9845	23.702	23.0099	23.9867	22.4087	22.4905	15.9259	20.9194	21.4886	21.0262	22.1704	21.744	21.8824	20.0797	20.3332	20.3203	22.6051	22.0922	22.5823	20.8528	20.3251	22.0343	22.0502	22.0713	sp|O08585|CLCA_MOUSE Clathrin light chain A OS=Mus musculus OX=10090 GN=Clta PE=1 SV=2	FALSE	0.855264		3.18829		2.04862		0.800207		-0.33011		-0.427492
172	O08663	Metap2	11	11	18.2071	18.7479	18.7644	18.8102	20.2558	18.846	16.0787	16.2992	19.9848	20.2233	18.9313	19.1964	19.7349	16.5162	18.3449	18.649	18.6365	19.3996	19.6551	20.2628	18.4919	18.2989	18.2711	19.537	19.0975	19.3783	18.7587	18.6746	20.2176	20.1018	20.1852	sp|O08663|MAP2_MOUSE Methionine aminopeptidase 2 OS=Mus musculus OX=10090 GN=Metap2 PE=1 SV=1	FALSE	0		0		0.62001	0.00359081	0		0		0
173	O08664	Bcl7c	3	3	16.3669	16.0633	16.8531	16.075	17.559	19.1711	19.4423	16.5237	19.1404	18.4842	19.1629	19.1151	19.5448	17.7022	16.9801	15.9832	17.7148	16.6736	17.5679	16.449	17.2728	16.8695	17.204	16.3103	15.6858	17.6203	17.3055	17.1514	16.245	16.8798	15.4703	sp|O08664|BCL7C_MOUSE B-cell CLL/lymphoma 7 protein family member C OS=Mus musculus OX=10090 GN=Bcl7c PE=1 SV=1	FALSE	0		1.54685	3.87986e-07	-0.0333796	0.449551	0		0		0
174	O08709	Prdx6	10	10	17.9458	17.4026	18.0778	18.1292	18.9826	20.7164	18.4831	19.4012	20.0247	20.3872	18.9699	19.0758	19.7603	16.8502	19.4277	18.9729	19.1809	19.8356	20.2481	20.3018	16.7572	18.0282	17.1229	19.015	19.1371	19.469	19.7678	18.8855	20.0474	20.1806	20.2176	sp|O08709|PRDX6_MOUSE Peroxiredoxin-6 OS=Mus musculus OX=10090 GN=Prdx6 PE=1 SV=3	FALSE	0.119784	0.293877	1.84241	0.00650719	1.5799	0.00626404	1.4045	0.00651235	-0.0939809	0.476769	0.759262	0.118586
175	O08749	Dld	4	4	18.9842	18.8672	19.4688	19.4085	17.6122	16.3947	16.0233	16.2661	15.5171	15.5264	16.1535	16.4776	16.826	16.9602	18.6993	17.6739	17.0214	15.7035	18.4519	18.6683	16.7256	18.5628	17.3716	19.7642	19.7889	19.5072	15.8381	16.9184	16.2552	17.1575	19.208	sp|O08749|DLDH_MOUSE Dihydrolipoyl dehydrogenase, mitochondrial OS=Mus musculus OX=10090 GN=Dld PE=1 SV=2	FALSE	1.60071	0.365694	-1.78888	0.0428266	2.06914	0.283363	0.212758	0.791796	0.781496	0.333556	-2.01457	0.0253544
177	O08784	Tcof1	32	32	24.896	24.8438	25.0296	24.8391	24.0484	23.6102	24.123	24.4308	23.8639	23.6439	23.8288	23.7185	23.0737	23.2939	24.6615	24.6476	24.2515	23.8013	24.5167	24.4214	24.6248	24.7019	24.38	23.7879	22.9231	23.286	24.5384	23.5074	23.6107	23.4796	23.573	sp|O08784|TCOF_MOUSE Treacle protein OS=Mus musculus OX=10090 GN=Tcof1 PE=1 SV=1	TRUE	0.380278	0.0746505	-0.584179	0.0049973	-0.919689	1.25855e-09	0		0.115409	0.252663	0.621613	0.000265946
179	O08795	Prkcsh	12	12	20.1366	20.0014	20.3665	20.5056	21.6858	21.3721	21.3012	20.3712	22.0659	21.8885	22.2522	20.8793	20.535	17.8191	20.8563	21.2614	21.1014	21.0076	21.2906	21.3388	20.9044	21.1588	21.3688	21.8262	21.7065	22.3004	21.3364	21.0356	21.1843	21.3696	21.5397	sp|O08795|GLU2B_MOUSE Glucosidase 2 subunit beta OS=Mus musculus OX=10090 GN=Prkcsh PE=1 SV=1	FALSE	-0.888033	0.307234	0.826979	0.0280872	0.702481	0.0528741	-0.0607677	0.840953	-0.784919	0.0510245	-0.623945	0.131917
180	O08807	Prdx4	13	13	23.499	23.5571	23.8998	23.9185	23.7319	25.0912	24.3579	25.4112	24.4162	24.3158	24.3025	23.7528	25.0231	23.3632	24.0353	24.1705	24.1345	25.1174	25.1376	25.316	23.3875	23.8408	23.9183	24.6615	24.6447	24.8929	24.4076	24.3471	25.204	25.4035	25.331	sp|O08807|PRDX4_MOUSE Peroxiredoxin-4 OS=Mus musculus OX=10090 GN=Prdx4 PE=1 SV=1	FALSE	-0.0296655		0.571054	0.0659346	0.988397	0.000544062	0.339682	0.177997	0.306844	0.343487	0.428196	0.188591
182	O08810	Eftud2	27	27	19.6499	19.3541	19.8062	19.7194	20.3955	21.0767	21.329	21.9566	21.1183	20.9364	19.2908	20.9157	20.1373	19.9201	21.5695	21.4677	21.0469	20.6165	20.8831	20.9986	19.5659	20.7714	20.4586	20.3662	21.0011	20.3696	20.325	20.7574	20.2922	20.3331	19.7117	sp|O08810|U5S1_MOUSE 116 kDa U5 small nuclear ribonucleoprotein component OS=Mus musculus OX=10090 GN=Eftud2 PE=1 SV=1	FALSE	-0.709513	0.00718023	0		0		0.751747	0.004574	0.618081	0.00936749	0.223113	0.218628
183	O08856	Ell	5	5	17.1068	16.8748	16.8003	18.3484	18.0039	17.9457	18.1403	16.9112	17.08	17.551	16.9654	18.1275	17.1858	18.0805	18.6361	18.0727	18.6337	18.355	17.9728	17.9639	16.2783	18.4228	18.1678	18.2139	18.0841	18.3244	18.4841	18.1545	17.987	17.9445	18.181	sp|O08856|ELL_MOUSE RNA polymerase II elongation factor ELL OS=Mus musculus OX=10090 GN=Ell PE=2 SV=2	FALSE	0		0		0		0		0		0
187	O09000	Ncoa3	11	11	17.9175	18.1661	17.6656	18.1362	16.3377	17.6428	18.0689	16.9484	19.143	19.4263	19.3595	17.4594	16.606	16.4225	19.7877	19.831	19.6771	19.6505	19.423	19.7516	19.577	19.521	19.1736	19.7178	19.9302	19.6676	20.3853	19.8801	20.1555	20.5384	20.3524	sp|O09000|NCOA3_MOUSE Nuclear receptor coactivator 3 OS=Mus musculus OX=10090 GN=Ncoa3 PE=1 SV=2	FALSE	-1.45465		-0.131135		0.33114		0.324504		-2.04542		-0.146682
188	O09012	Pex5	8	8	18.0716	16.5565	18.149	17.9918	16.8125	15.1058	16.533	16.7388	18.8501	18.9271	16.7363	17.217	16.3454	16.0161	18.0229	18.3549	19.004	18.5238	18.2442	18.3134	18.9025	18.8009	18.5978	19.779	20.1044	20.0216	18.4318	18.1334	18.4082	18.8562	19.1617	sp|O09012|PEX5_MOUSE Peroxisomal targeting signal 1 receptor OS=Mus musculus OX=10090 GN=Pex5 PE=1 SV=2	FALSE	-0.912862	0.114222	-0.509526	0.264263	1.2013	0.0233962	-0.133676	0.569761	-1.79806	0.000169833	-1.43513	0.00255589
189	O09044	Snap23	7	7	18.4958	18.3203	18.3158	18.2492	18.8952	17.3857	18.5297	15.7938	18.4562	18.0724	19.7733	16.9212	16.4015	16.1806	18.4125	17.9792	18.2016	18.015	17.6777	18.169	17.3412	18.0022	17.8196	19.339	19.0997	19.2795	18.1067	17.8739	18.1688	19.1097	18.3037	sp|O09044|SNP23_MOUSE Synaptosomal-associated protein 23 OS=Mus musculus OX=10090 GN=Snap23 PE=1 SV=1	FALSE	0.611933	0.285621	1.02916	0.153062	1.50126	0.071699	0.46391	0.378479	-1.10818	0.027445	-1.27694	0.017521
190	O09061	Psmb1	12	12	21.036	21.2905	20.8357	20.7208	21.5366	21.2787	21.3404	16.5436	21.9511	20.8873	21.2937	21.7211	21.3511	17.8523	21.5918	22.1429	22.2668	22.1056	22.1129	21.8653	16.7238	21.2495	20.9886	21.6433	21.7072	21.6158	21.6008	21.6031	21.4585	21.1668	21.7743	sp|O09061|PSB1_MOUSE Proteasome subunit beta type-1 OS=Mus musculus OX=10090 GN=Psmb1 PE=1 SV=1	FALSE	0		0		0		0		0		0
191	O09106	Hdac1	7	4	20.501	20.7385	20.6835	20.168	18.5078	20.2235	19.8991	15.7122	19.4219	19.8787	18.7377	17.3504	19.4316	16.553	20.6216	20.4432	20.789	19.7358	19.988	19.8015	17.26	20.8629	20.5235	20.0761	20.4825	19.9284	19.9491	20.4023	19.844	19.7101	19.4343	sp|O09106|HDAC1_MOUSE Histone deacetylase 1 OS=Mus musculus OX=10090 GN=Hdac1 PE=1 SV=1	FALSE	0		-0.921055	0.000433992	0		0		0		0
193	O09130	Nfatc2ip	3	3	19.3631	19.3031	19.4409	19.4783	16.8711	16.9258	17.7967	17.5321	15.6637	17.1647	18.1839	15.6844	17.0563	17.7886	18.4462	18.2512	18.0276	17.9607	17.9224	17.7846	18.3373	18.3484	18.4481	17.9902	18.1048	18.4891	18.1046	18.7312	18.2609	17.9876	18.2106	sp|O09130|NF2IP_MOUSE NFATC2-interacting protein OS=Mus musculus OX=10090 GN=Nfatc2ip PE=1 SV=1	FALSE	0.923885	9.38966e-05	-1.0259	2.37852e-07	-0.00158281		0		0		0
194	O09131	Gsto1	11	11	16.7913	17.5727	16.3412	16.9755	21.8889	21.4518	21.5517	24.0532	21.3652	19.528	21.1615	22.2716	20.4775	20.0351	20.3194	20.8195	20.8324	20.982	20.9871	20.6138	18.1707	18.9391	19.7355	20.6292	19.6379	20.4728	19.9704	19.6454	20.9043	20.512	20.8375	sp|O09131|GSTO1_MOUSE Glutathione S-transferase omega-1 OS=Mus musculus OX=10090 GN=Gsto1 PE=1 SV=2	FALSE	-2.40473	0.000774578	1.35611	0.00320076	0.963581	0.044632	1.03939	0.00855796	1.30445	0.00513335	0.279711	0.346104
195	O09159	Man2b1	16	16	19.9372	19.5719	19.9687	19.2774	17.6111	18.9563	16.0477	15.4806	16.0928	19.3934	19.3463	16.6568	16.9098	15.9656	19.2275	18.626	19.7813	18.726	20.0703	19.8378	21.3183	21.7585	22.18	21.0053	20.8282	20.5783	20.1488	20.253	20.081	20.261	19.9061	sp|O09159|MA2B1_MOUSE Lysosomal alpha-mannosidase OS=Mus musculus OX=10090 GN=Man2b1 PE=1 SV=4	FALSE	-1.96529	0.00726885	-3.40645	0.000159167	-0.880026	0.216851	-2.43823	0.00240835	-1.22371	0.0816964	-1.22511	0.101852
196	O09167	Rpl21	7	7	20.599	21.9474	21.7132	21.6725	21.5731	21.7764	21.3056	16.7435	19.8278	21.8685	20.5098	16.5674	16.6689	16.8107	21.2134	21.6591	21.2191	21.6868	22.4027	22.1337	21.5724	21.4613	22.2835	21.3222	21.2682	21.3794	21.1206	21.1477	20.886	21.0375	21.0286	sp|O09167|RL21_MOUSE 60S ribosomal protein L21 OS=Mus musculus OX=10090 GN=Rpl21 PE=1 SV=4	FALSE	0		-0.84787	0.0484025	0		0		0		0.24841	0.24152
197	O09172	Gclm	2	2	16.2108	16.9151	17.1789	16.7311	16.8203	17.3783	16.7835	16.5875	16.5961	15.8568	17.1722	17.7337	16.1146	16.2819	18.1241	17.3879	18.1263	17.532	16.2798	17.7625	18.2728	15.486	17.9152	16.415	17.5651	17.8721	17.8926	18.0127	17.8071	17.9886	18.0029	sp|O09172|GSH0_MOUSE Glutamate--cysteine ligase regulatory subunit OS=Mus musculus OX=10090 GN=Gclm PE=1 SV=1	FALSE	-0.317986	0.135724	-0.513409	0.0366208	0		0.145463	0.257382	0		0
199	O35126	Atn1	6	6	16.3958	16.5842	19.1388	18.7734	17.4974	16.2806	18.9755	16.8878	19.5885	19.5208	16.5999	17.3564	16.3729	16.9985	19.3658	19.5808	19.5709	19.2348	19.0197	18.9334	15.6095	18.6271	19.2533	19.4871	19.1644	19.4269	20.1767	20.3672	19.9509	19.461	19.8916	sp|O35126|ATN1_MOUSE Atrophin-1 OS=Mus musculus OX=10090 GN=Atn1 PE=1 SV=1	FALSE	-0.323371	0.500375	0		1.0112	0.106068	1.10144	0.0901064	-0.636114	0.262807	0
200	O35129	Phb2	10	10	21.5248	20.6826	21.074	20.6445	19.7351	18.961	20.2371	16.387	18.92	19.774	19.5063	20.2572	16.8228	16.7664	20.9582	19.2514	19.7731	19.1416	19.2591	18.9794	21.7559	20.5325	20.6815	19.9089	22.23	20.2818	20.1196	20.7245	19.6604	19.3172	19.3598	sp|O35129|PHB2_MOUSE Prohibitin-2 OS=Mus musculus OX=10090 GN=Phb2 PE=1 SV=1	FALSE	0.268666	0.756161	-1.35706	0.0542523	0		-0.408073	0.257164	-0.259556	0.490964	-1.27563	0.0221652
201	O35130	Emg1	2	2	15.6745	17.6745	17.8717	16.7663	17.7499	16.7748	16.1506	16.0441	16.5596	16.4771	16.2719	16.0865	16.2671	15.5903	16.1071	17.2536	15.7835	17.7101	17.5363	16.5833	16.9684	16.1722	17.3038	17.6958	18.7365	17.7006	17.5473	16.4734	17.2629	15.8586	17.0234	sp|O35130|NEP1_MOUSE Ribosomal RNA small subunit methyltransferase NEP1 OS=Mus musculus OX=10090 GN=Emg1 PE=1 SV=1	TRUE	0		-0.21898	0.213068	0.341641	0.100517	0		0		0
202	O35207	Cdk2ap1	5	3	17.8471	18.0099	16.3588	17.0987	19.4169	19.9662	20.3035	16.1658	19.4156	19.3748	19.2483	16.364	19.8481	16.4347	18.6002	19.0983	18.6201	20.1064	20.6962	20.6923	18.2291	17.4485	17.4138	18.7106	17.5173	18.4551	19.2764	16.7546	20.1827	19.1595	19.9637	sp|O35207|CDKA1_MOUSE Cyclin-dependent kinase 2-associated protein 1 OS=Mus musculus OX=10090 GN=Cdk2ap1 PE=1 SV=2	FALSE	-0.603088	0.473652	0.812513	0.130647	0.35554	0.608699	0.424054	0.244747	0		1.79392	0.0121445
203	O35218	Cpsf2	6	6	16.9032	16.1426	17.7223	17.6751	16.4577	16.868	16.6853	17.0652	17.0979	16.7697	18.0021	15.6767	16.3062	16.1525	18.7733	18.8754	18.9641	17.6833	17.2824	17.6028	18.362	18.3411	18.2313	17.8854	18.7748	17.7128	18.1754	18.0589	15.76	16.9309	16.5977	sp|O35218|CPSF2_MOUSE Cleavage and polyadenylation specificity factor subunit 2 OS=Mus musculus OX=10090 GN=Cpsf2 PE=1 SV=1	FALSE	-1.14337	0.0553257	-0.991025	0.0852512	-0.15658	0.626479	0.590018	0.131044	-0.494097	0.146633	-0.570925	0.106949
204	O35226	Psmd4	12	12	20.7811	20.4679	21.0109	20.7408	20.2407	21.2441	20.2269	21.8965	20.9532	21.3856	20.723	20.3871	21.2268	20.2705	21.5598	21.6041	21.3961	21.2662	21.2406	21.2293	20.6789	20.2018	20.9451	21.6594	21.7189	21.7736	21.6498	21.02	21.4974	21.5102	21.5841	sp|O35226|PSMD4_MOUSE 26S proteasome non-ATPase regulatory subunit 4 OS=Mus musculus OX=10090 GN=Psmd4 PE=1 SV=1	FALSE	-0.0418064		0		0.607881		0.503978		0		-0.122497
205	O35286	Dhx15	17	17	19.6708	20.2912	19.5475	20.2779	20.7649	20.0494	20.5202	16.9594	21.2305	20.1505	20.8125	19.5972	20.1303	21.1768	20.5676	20.4999	20.4875	19.4595	19.7637	19.6336	20.1983	20.6111	20.1718	19.6034	20.5404	19.4308	19.8605	20.8007	19.5873	19.7922	19.7672	sp|O35286|DHX15_MOUSE ATP-dependent RNA helicase DHX15 OS=Mus musculus OX=10090 GN=Dhx15 PE=1 SV=2	TRUE	0		0		0		0		0		0
207	O35326	Srsf5	9	9	21.1956	21.2343	21.2772	21.2843	20.9139	21.8255	20.6218	22.3086	21.7731	21.8319	21.585	21.1561	21.4724	22.075	21.5811	21.5055	21.3397	21.1124	21.2632	21.2149	20.9182	20.3595	20.9708	21.3436	20.968	21.2983	21.4729	20.7858	21.3203	21.3701	21.4197	sp|O35326|SRSF5_MOUSE Serine/arginine-rich splicing factor 5 OS=Mus musculus OX=10090 GN=Srsf5 PE=1 SV=2	FALSE	0		0.227187	0.0167316	0		0		0		0
209	O35344	Kpna3	14	11	20.056	19.7877	20.5976	20.5799	21.2687	21.0709	20.941	17.7601	20.2619	20.1763	20.1311	20.4299	20.1678	22.3976	19.6306	20.168	20.3402	20.5106	20.7235	20.6306	19.148	19.337	19.404	20.3409	19.6995	19.9194	20.3768	19.4116	20.3542	20.5724	20.2956	sp|O35344|IMA4_MOUSE Importin subunit alpha-4 OS=Mus musculus OX=10090 GN=Kpna3 PE=1 SV=1	FALSE	0		0		0		0		0		0
210	O35381	Anp32a	18	15	24.0922	23.7152	24.257	24.3219	24.1272	24.8587	24.6692	25.6919	25.4609	25.2224	24.7593	24.8148	25.3043	24.1151	24.4983	24.5122	24.3611	24.2382	24.6482	24.6395	22.1133	22.9543	22.5379	24.0144	23.5215	24.0559	24.0093	22.9227	24.215	23.98	24.0628	sp|O35381|AN32A_MOUSE Acidic leucine-rich nuclear phosphoprotein 32 family member A OS=Mus musculus OX=10090 GN=Anp32a PE=1 SV=1	FALSE	1.5479	2.19171e-06	2.5936	7.78463e-06	1.31934	0.000163338	1.90795	5.7687e-08	-0.302015	0.346153	0.640031	0.118554
211	O35387	Hax1	5	5	17.4636	17.6725	17.3358	17.2896	16.3123	17.8715	15.7565	17.3283	18.361	17.9663	16.5011	15.6029	16.1444	16.8877	17.6142	17.7654	17.6239	18.6493	18.346	18.0396	16.5271	18.089	18.2778	19.1481	18.7143	18.9626	18.022	16.8419	18.1906	18.6502	18.9797	sp|O35387|HAX1_MOUSE HCLS1-associated protein X-1 OS=Mus musculus OX=10090 GN=Hax1 PE=1 SV=1	FALSE	0		-0.0850996		1.07969		0		-0.528073		-0.127311
218	O35593	Psmd14	5	5	17.1914	18.132	16.2203	16.5803	16.313	18.9782	16.5533	17.4861	18.9382	18.5524	18.2395	17.8851	17.2135	17.3073	18.0339	18.2435	18.4127	17.9343	17.8674	17.7236	17.8363	18.0503	18.305	17.9558	18.8923	18.235	16.6235	16.6341	17.0325	16.7468	15.8421	sp|O35593|PSDE_MOUSE 26S proteasome non-ATPase regulatory subunit 14 OS=Mus musculus OX=10090 GN=Psmd14 PE=1 SV=2	FALSE	-1.03732	0.0306271	0.441358	0.459681	0.225687	0.579507	0.130418	0.756753	-1.17703	0.0262667	-0.447783	0.331527
219	O35609	Scamp3	5	5	19.3946	19.397	19.4198	18.7947	17.056	16.0071	18.7452	16.8771	19.3591	19.6783	19.6064	18.7092	19.3921	18.0493	18.9138	18.8264	18.6727	19.3156	18.8904	19.263	18.9315	19.1657	19.4101	19.2891	19.4672	19.4297	19.2332	19.4164	19.2237	19.7323	19.4234	sp|O35609|SCAM3_MOUSE Secretory carrier-associated membrane protein 3 OS=Mus musculus OX=10090 GN=Scamp3 PE=1 SV=3	FALSE	0		0.244996	0.356482	0.137372	0.306698	-0.40866	0.225397	-2.29221	0.000365831	-0.194046	0.306377
221	O35621	Pmm1	7	5	18.7651	18.2149	15.263	17.4155	19.7705	19.5305	19.8319	15.9926	19.6772	19.807	19.7067	16.4182	19.463	17.0471	19.2564	19.0025	19.3716	19.0967	18.9471	18.5787	18.9345	18.4426	18.5709	19.5246	19.4911	19.483	19.2309	19.2269	18.4094	18.6907	19.0454	sp|O35621|PMM1_MOUSE Phosphomannomutase 1 OS=Mus musculus OX=10090 GN=Pmm1 PE=1 SV=1	FALSE	-0.132772	0.0153421	0		0		0		0		0
223	O35654	Pold2	7	7	16.0306	17.4338	18.5521	18.4173	16.9575	18.7155	17.0658	15.8735	18.607	18.5481	15.9087	18.6242	18.0152	14.9952	19.7684	19.7764	19.6217	18.3488	18.5413	18.2366	19.3237	19.273	19.4566	18.9693	19.5458	18.7739	19.2996	19.684	18.2851	18.5189	18.8536	sp|O35654|DPOD2_MOUSE DNA polymerase delta subunit 2 OS=Mus musculus OX=10090 GN=Pold2 PE=1 SV=2	FALSE	-0.73041	0.0207611	-1.28666	0.000123199	0		0.298783	0.225145	0		0
224	O35658	C1qbp	5	5	16.7542	15.97	17.1298	16.2512	17.2625	16.3888	15.6569	16.6996	16.5142	16.9004	16.6778	17.6671	17.8369	17.2517	17.257	17.5143	17.3193	17.0523	16.5132	16.2505	17.5493	15.7705	16.0592	16.9659	16.769	17.0478	18.4742	16.8121	16.0651	15.8894	16.2865	sp|O35658|C1QBP_MOUSE Complement component 1 Q subcomponent-binding protein, mitochondrial OS=Mus musculus OX=10090 GN=C1qbp PE=1 SV=1	FALSE	0		0		0		0.494327	0.0276032	-0.0234775		0
226	O35685	Nudc	11	11	21.1343	21.3983	21.3923	21.2397	22.2578	21.0427	21.6251	19.7289	21.223	21.1331	22.3269	20.6812	20.2936	19.246	19.8529	20.1341	20.1197	16.5743	16.0171	20.4239	20.9105	20.9337	20.3214	20.2628	20.3946	20.4457	20.7331	16.8405	20.3134	16.8549	20.8829	sp|O35685|NUDC_MOUSE Nuclear migration protein nudC OS=Mus musculus OX=10090 GN=Nudc PE=1 SV=1	FALSE	0.306356	0.307681	0.334686	0.396908	-0.519677	0.499906	0		0		-1.37921	0.0274475
227	O35691	Pnn	9	9	20.4717	20.5206	20.1825	20.1531	15.9666	19.0691	19.6521	16.6156	19.7158	18.6961	19.9668	20.0031	16.72	16.4469	17.1895	16.688	20.2076	16.4472	18.4653	16.374	20.3187	19.937	20.8775	20.0274	19.9687	20.3433	15.9549	20.0413	18.6818	19.0933	17.216	sp|O35691|PININ_MOUSE Pinin OS=Mus musculus OX=10090 GN=Pnn PE=1 SV=4	FALSE	0.594396	0.182625	-0.0830428	0.290805	0		0		0		-0.35987	0.0748356
228	O35737	Hnrnph1	22	17	22.4176	22.4757	22.891	22.4987	23.0706	24.0155	23.3672	24.7777	23.8324	24.2755	23.3965	24.5308	24.1717	24.9886	23.9298	24.4811	24.0045	24.6	24.6608	24.667	22.3262	23.04	22.3775	23.7626	23.3056	23.8436	24.4421	24.5129	24.8579	24.9165	24.9013	sp|O35737|HNRH1_MOUSE Heterogeneous nuclear ribonucleoprotein H OS=Mus musculus OX=10090 GN=Hnrnph1 PE=1 SV=3	FALSE	-0.112351	0.964258	1.10225	1.89963e-06	0.965507	0.000301719	1.37609	5.77696e-07	0		0.914715	0.0019888
229	O35841	Api5	13	13	17.5155	16.5865	17.4527	17.9589	19.8967	20.3311	20.6306	20.9767	20.7332	18.6084	19.3427	19.577	20.1778	16.0431	21.161	20.4432	20.4422	20.4179	21.1085	20.2478	20.1629	19.8948	19.8356	20.1572	19.7761	19.7546	20.0583	20.182	20.5571	19.3767	20.0437	sp|O35841|API5_MOUSE Apoptosis inhibitor 5 OS=Mus musculus OX=10090 GN=Api5 PE=1 SV=2	FALSE	-2.04061	9.74096e-10	0		0		0		0		0
230	O35855	Bcat2	2	2	17.5526	17.7792	17.525	17.6384	17.1042	17.0715	18.3028	17.0717	17.1025	17.1293	17.1008	16.5411	16.2139	16.9805	17.9221	18.035	17.979	17.1007	16.6897	18.0909	18.0209	16.4561	18.9419	16.0182	18.916	16.6349	17.2013	15.7373	17.1264	15.4725	17.065	sp|O35855|BCAT2_MOUSE Branched-chain-amino-acid aminotransferase, mitochondrial OS=Mus musculus OX=10090 GN=Bcat2 PE=1 SV=2	FALSE	0		0		0		0		0		0
231	O35864	Cops5	5	5	17.4122	16.7271	16.0255	16.4347	18.2511	17.6105	16.7225	16.4401	16.456	17.2942	16.8061	16.3714	16.4266	17.3627	17.3845	16.9934	17.3679	16.8337	18.176	17.2045	17.8118	18.076	17.2141	17.064	16.5583	17.0682	15.6926	16.9093	17.433	16.5264	16.4905	sp|O35864|CSN5_MOUSE COP9 signalosome complex subunit 5 OS=Mus musculus OX=10090 GN=Cops5 PE=1 SV=3	FALSE	0		0		0		0		0		0
232	O35887	Calu	15	15	20.8671	20.7159	21.2826	20.8068	21.2863	22.2182	21.6053	23.5751	22.6003	23.706	22.491	20.9806	21.9419	21.9675	22.6177	22.4239	22.72	23.0943	23.2299	22.9807	20.3554	21.2052	20.7614	23.1209	22.8745	22.8994	22.5623	21.2247	22.4356	22.6211	22.6389	sp|O35887|CALU_MOUSE Calumenin OS=Mus musculus OX=10090 GN=Calu PE=1 SV=1	FALSE	0.103424	0.736474	2.10181	0.0541205	2.14848	0.0498067	1.77075	0.0853223	-0.734663	0.0735073	0.136713	0.753817
233	O35900	Lsm2	3	3	20.1715	19.9274	19.9216	19.9155	16.6513	19.4441	17.0486	20.973	18.904	19.2361	16.4055	19.7492	20.0047	20.1724	19.5287	19.486	19.6548	20.1873	19.6377	19.5725	19.8546	19.6277	19.5665	16.404	18.4313	16.2796	19.6425	16.1594	19.8892	19.9518	20.2166	sp|O35900|LSM2_MOUSE U6 snRNA-associated Sm-like protein LSm2 OS=Mus musculus OX=10090 GN=Lsm2 PE=1 SV=1	FALSE	0.413625	0.620599	-0.872644	0.0497112	-1.79163	0.00144116	0		0		1.97107	0.00317557
235	O54734	Ddost	2	2	15.9995	16.8055	17.0766	17.3833	15.9597	17.3877	16.314	15.9472	17.0248	17.5655	16.3677	16.7664	17.8408	17.0298	18.5272	17.2892	17.2687	17.0277	16.7875	16.9208	16.5225	17.141	17.6861	16.5117	16.3949	16.8929	17.5237	17.9197	16.9962	16.7522	16.8876	sp|O54734|OST48_MOUSE Dolichyl-diphosphooligosaccharide--protein glycosyltransferase 48 kDa subunit OS=Mus musculus OX=10090 GN=Ddost PE=1 SV=2	FALSE	-0.0988793	0.367145	0		-0.191284	0.217084	0.473273	0.0935235	-0.512954	0.0267416	0
236	O54825	Bysl	5	5	18.9028	16.8298	15.8866	15.623	16.942	17.3998	16.6611	15.8249	17.3854	17.0426	16.5288	16.9316	16.0931	16.0612	18.5465	17.7949	18.4535	16.9846	16.9567	17.2299	19.0519	18.6672	18.5675	17.9154	18.6773	17.8331	17.6084	17.9769	17.5112	16.9768	16.9919	sp|O54825|BYST_MOUSE Bystin OS=Mus musculus OX=10090 GN=Bysl PE=1 SV=3	TRUE	-1.84111	0.00691471	-1.69967	0.0119496	-0.543339	0.284023	-0.381877	0.39148	-0.245025	0.607101	-1.0464	0.0604841
237	O54833	Csnk2a2	6	6	18.8733	17.0886	19.3895	19.085	19.8706	19.1446	20.0712	16.6812	19.8839	16.3871	20.3171	16.0498	16.0998	15.5313	19.7342	19.5265	19.9744	19.666	19.745	19.2536	19.5253	19.5144	19.4384	18.9238	19.554	19.2935	19.5798	19.4732	19.17	18.8049	19.4527	sp|O54833|CSK22_MOUSE Casein kinase II subunit alpha OS=Mus musculus OX=10090 GN=Csnk2a2 PE=1 SV=1	FALSE	-0.328271	0.113117	-0.377197	0.205122	0		0		0		0
238	O54836	Zmat3	3	3	16.2561	17.5282	16.7247	16.0199	16.5786	18.3849	18.2234	17.367	16.3342	16.8743	16.3084	15.4126	16.1531	16.467	17.5866	16.9741	16.6039	18.5318	18.2095	18.6783	16.7609	17.1155	17.0263	15.8958	16.5269	16.3456	16.3258	16.2885	18.0368	18.4449	17.0061	sp|O54836|ZMAT3_MOUSE Zinc finger matrin-type protein 3 OS=Mus musculus OX=10090 GN=Zmat3 PE=2 SV=1	FALSE	-0.323881	0.24001	-0.449669	0.177089	-0.69312	0.0758216	0.0934274	0.831285	1.12748	0.0173951	2.20489	1.34883e-05
239	O54916	Reps1	2	2	16.5057	16.9786	16.9515	15.3624	16.4399	16.0186	17.4716	16.5656	17.6188	17.8248	18.1651	15.902	16.8627	16.1284	17.154	15.2601	18.0134	16.6844	17.7616	16.6797	17.7985	18.0688	17.689	17.9137	16.5665	18.0077	16.4595	17.3267	17.4054	16.8443	15.8471	sp|O54916|REPS1_MOUSE RalBP1-associated Eps domain-containing protein 1 OS=Mus musculus OX=10090 GN=Reps1 PE=1 SV=2	FALSE	0		0		0		0		0		0
241	O54941	Smarce1	11	10	21.3742	20.8719	21.2935	21.2405	20.989	19.8547	20.4978	18.2042	20.6412	19.8643	20.9379	19.711	21.1863	19.7804	21.032	21.168	21.0854	21.0479	20.7442	20.9813	19.2657	20.6114	19.5691	20.8208	20.7354	21.0128	21.2933	21.2557	21.0475	21.1351	21.6148	sp|O54941|SMCE1_MOUSE SWI/SNF-related matrix-associated actin-dependent regulator of chromatin subfamily E member 1 OS=Mus musculus OX=10090 GN=Smarce1 PE=1 SV=1	FALSE	0.839593	0.00608746	0		0.612648	0.0281702	0.713789	0.0258216	-0.313607	0.438005	0
242	O54946	Dnajb6	4	3	16.3768	17.2472	17.2678	16.0721	19.7392	19.4213	19.9784	17.173	18.7835	19.2197	19.5381	19.0326	19.3119	16.5932	17.0189	16.9568	18.1253	15.9157	17.4061	17.2925	16.8782	16.6994	16.872	16.6482	17	15.5349	16.9538	16.887	17.3963	16.5307	15.7733	sp|O54946|DNJB6_MOUSE DnaJ homolog subfamily B member 6 OS=Mus musculus OX=10090 GN=Dnajb6 PE=1 SV=4	FALSE	0		1.64354	3.11618e-10	-0.0139687		0		0		0
243	O54962	Banf1	3	3	17.0464	16.0994	17.4858	16.3161	17.0004	16.2148	16.0703	16.9341	16.5786	16.4913	15.6971	17.5184	17.0481	17.2359	17.5056	17.5848	17.5379	17.7801	17.5738	17.4385	16.8089	17.1921	16.822	17.829	17.6493	17.7577	16.3333	17.2432	16.7027	17.4699	17.737	sp|O54962|BAF_MOUSE Barrier-to-autointegration factor OS=Mus musculus OX=10090 GN=Banf1 PE=1 SV=1	FALSE	-0.0528929	0.626371	-0.350254	0.182628	0.671354	0.00242553	0.542722	0.0348292	0		0
244	O54984	Asna1	6	6	16.0274	17.5084	16.4944	17.6108	20.4725	21.3355	21.0527	21.243	21.1052	21.2346	20.3101	22.9037	16.9162	16.2497	20.2496	20.4947	20.3142	20.386	20.3789	20.268	20.4992	19.5843	20.0737	20.2361	20.5507	20.4484	20.0415	19.8252	20.1039	19.9883	20.0874	sp|O54984|GET3_MOUSE ATPase GET3 OS=Mus musculus OX=10090 GN=Get3 PE=1 SV=2	TRUE	-1.8857	2.75666e-06	0		0		0		0		0
245	O55022	Pgrmc1	6	6	16.6783	16.4281	17.168	17.2689	20.1951	19.6678	19.8643	18.4553	19.9114	20.3402	20.5274	17.6779	19.7742	16.7615	19.3823	19.3695	19.5648	20.5742	20.03	19.969	15.9496	18.9219	18.8182	20.1715	19.997	19.8641	19.433	19.2411	19.9823	20.5899	19.2011	sp|O55022|PGRC1_MOUSE Membrane-associated progesterone receptor component 1 OS=Mus musculus OX=10090 GN=Pgrmc1 PE=1 SV=4	FALSE	-1.05845	0.115451	2.23581	0.00339244	2.02945	0.408076	1.45746	0.0248065	-0.634473	0.267239	0.180225	0.469239
249	O55101	Syngr2	3	3	18.1102	16.4094	16.5356	17.204	17.358	17.1672	16.7853	17.0073	17.8796	17.2238	16.562	16.0789	16.3337	16.3709	15.4902	18.5822	18.6798	20.3462	20.9327	21.0993	17.4958	18.9631	17.0189	19.777	19.2681	19.5866	19.2291	20.041	21.1651	21.265	20.8446	sp|O55101|SNG2_MOUSE Synaptogyrin-2 OS=Mus musculus OX=10090 GN=Syngr2 PE=2 SV=1	FALSE	-0.482408	0.196417	-0.564561	0.184655	2.04931	0.000667863	0		0		0.828063	0.0463675
251	O55128	Sap18	14	14	20.7435	20.7461	21.5768	20.5726	23.4099	23.5676	24.1234	21.9266	22.034	22.5701	22.4687	23.9223	21.784	20.0028	21.44	22.3029	21.7558	23.3135	23.5253	23.4898	19.4973	20.9219	20.1196	21.698	21.36	21.7767	21.9386	22.3174	23.5874	23.3395	23.5157	sp|O55128|SAP18_MOUSE Histone deacetylase complex subunit SAP18 OS=Mus musculus OX=10090 GN=Sap18 PE=1 SV=1	FALSE	0		1.39249	0.0339632	0.917861	0.0661221	0.867835	0.0254707	0.93322	0.135425	1.55993	0.00507367
252	O55131	2007-09-01	6	6	15.5863	16.9688	15.904	17.0101	16.5746	18.0351	18.9923	17.0822	18.9393	18.5162	18.2111	17.9639	19.071	17.0941	17.4684	17.2462	17.3153	16.8761	16.8472	16.5281	16.3757	16.3882	16.6063	16.6221	17.2255	16.4173	15.8642	17.0189	17.0188	16.7944	17.1332	sp|O55131|SEPT7_MOUSE Septin-7 OS=Mus musculus OX=10090 GN=Septin7 PE=1 SV=1	FALSE	0		1.0513	2.75468e-07	0		0		0		0
253	O55135	Eif6	8	8	22.0975	21.4541	21.727	21.8979	19.8341	19.9216	20.1363	17.1789	19.2436	19.1091	19.9809	16.579	20.4699	16.5365	20.8946	21.0687	21.3157	21.1023	20.6414	20.6022	21.2977	21.3601	20.95	20.8479	21.3328	21.0176	21.4615	21.6359	20.8947	20.9018	21.0064	sp|O55135|IF6_MOUSE Eukaryotic translation initiation factor 6 OS=Mus musculus OX=10090 GN=Eif6 PE=1 SV=2	TRUE	0.446571	0.303306	-1.80428	0.00374029	-0.131552	0.452808	0		0		0
254	O55142	Rpl35a	5	5	19.4625	19.4777	19.9094	16.7652	20.0311	20.9799	21.5956	17.4628	21.5972	20.7522	21.8678	21.3196	19.9033	15.5284	21.1569	20.5999	20.53	19.8507	17.6014	17.4032	21.0471	19.293	20.8614	20.34	20.8444	18.0806	17.7952	16.0102	20.0245	17.4746	20.1372	sp|O55142|RL35A_MOUSE 60S ribosomal protein L35a OS=Mus musculus OX=10090 GN=Rpl35a PE=1 SV=2	FALSE	0		0		0		0		0		0
256	O55201	Supt5h	18	18	19.039	18.9876	16.9216	19.2284	20.1905	19.8838	20.3296	16.5278	20.43	20.4697	20.6242	20.1877	20.332	16.7672	20.5299	20.6071	20.4449	19.9663	19.5638	19.6851	15.9081	20.882	20.109	19.9773	19.8821	19.6695	20.4821	20.0227	19.7542	20.2129	20.0676	sp|O55201|SPT5H_MOUSE Transcription elongation factor SPT5 OS=Mus musculus OX=10090 GN=Supt5h PE=1 SV=1	FALSE	-0.377663	0.0830784	0		0		0		0		0
257	O55234	Psmb5	12	12	21.3587	21.5647	21.3192	21.3775	22.6643	21.416	22.3035	19.8532	21.1168	20.6835	21.7195	20.7305	20.8934	20.8727	21.5767	21.4215	21.215	21.7537	21.5808	21.3426	20.7478	21.4967	20.8554	20.6167	21.1956	21.0432	20.9542	21.5304	21.1159	21.0509	21.3362	sp|O55234|PSB5_MOUSE Proteasome subunit beta type-5 OS=Mus musculus OX=10090 GN=Psmb5 PE=1 SV=3	FALSE	0		0		0		0		0		0
260	O70133	Dhx9	29	29	21.5745	21.9359	21.8587	22.0812	22.2162	21.4597	22.3236	20.5599	22.4111	22.0345	22.5153	22.4938	22.9284	19.1971	22.9185	23.1072	22.8914	21.9675	21.3469	21.1367	22.8112	23.079	22.7058	22.2816	22.8498	22.0636	22.0833	23.0655	21.6946	21.4799	21.4875	sp|O70133|DHX9_MOUSE ATP-dependent RNA helicase A OS=Mus musculus OX=10090 GN=Dhx9 PE=1 SV=2	FALSE	0		0		0		0		0		0
261	O70194	Eif3d	11	11	16.7547	16.2455	19.8056	19.7221	20.0035	19.7362	20.5492	16.9982	19.8545	19.912	20.0558	16.945	19.9268	15.9119	20.1857	20.0998	19.7776	19.2733	19.4728	19.5647	21.1744	20.7911	21.255	20.4197	20.8726	20.3537	19.7939	20.2439	20.063	19.4521	19.6109	sp|O70194|EIF3D_MOUSE Eukaryotic translation initiation factor 3 subunit D OS=Mus musculus OX=10090 GN=Eif3d PE=1 SV=2	FALSE	-2.8025	0.0449954	-1.03603	0.247388	-0.42812	0.577953	-0.907401	0.276642	-0.576634	0.49071	-1.06335	0.229281
263	O70251	Eef1b	9	9	19.8805	19.2285	19.8622	19.3009	22.1842	22.6349	22.7769	24.6291	23.0217	22.7149	22.9029	23.1181	23.5111	23.7264	21.119	21.2497	21.1762	22.1779	22.209	22.1702	21.3342	20.4969	19.4064	22.0134	21.1909	21.8905	21.8248	21.4211	22.527	22.3071	22.9586	sp|O70251|EF1B_MOUSE Elongation factor 1-beta OS=Mus musculus OX=10090 GN=Eef1b PE=1 SV=5	FALSE	-1.05689	0.0693798	2.2785	2.62513e-06	1.09695	0.0100055	0.391488	0.12537	0.0112184		0.29858	0.331526
264	O70279	Dgcr14	6	6	17.1295	16.3975	19.0709	18.6861	16.3824	16.6333	16.5449	16.469	17.4494	16.3981	17.1461	16.9105	15.9166	15.881	18.1628	18.4338	18.3506	18.0361	16.8855	17.5072	17.0506	18.2472	18.5361	18.0045	18.3336	18.1748	18.5069	18.6084	17.6357	18.1972	18.2719	sp|O70279|ESS2_MOUSE Splicing factor ESS-2 homolog OS=Mus musculus OX=10090 GN=Ess2 PE=1 SV=2	FALSE	0		-1.16827	7.55407e-09	0		0		0		0
266	O70310	Nmt1	4	4	16.2604	16.3111	16.0791	16.8668	17.3184	18.2542	16.8879	16.7672	18.5919	16.1841	16.57	17.734	16.3736	18.3489	18.252	18.8106	18.3251	17.9497	17.9934	17.9828	19.2888	19.052	19.2699	16.201	18.5148	18.6002	18.5045	18.0495	18.0696	15.606	16.2498	sp|O70310|NMT1_MOUSE Glycylpeptide N-tetradecanoyltransferase 1 OS=Mus musculus OX=10090 GN=Nmt1 PE=1 SV=1	FALSE	-1.79826	4.11794e-06	-0.998547	0.000356399	-0.510547	0.0650413	0		0		0
268	O70325	Gpx4	5	5	17.3617	16.9541	16.3864	16.2262	20.2223	20.6409	20.5148	16.895	20.141	19.6889	20.9084	16.8616	19.9393	16.4121	20.2742	19.7871	16.9318	16.4657	16.622	20.6449	17.111	16.9576	15.9284	19.2941	19.4473	17.034	17.348	16.4493	15.8819	16.6582	19.3332	sp|O70325|GPX4_MOUSE Phospholipid hydroperoxide glutathione peroxidase OS=Mus musculus OX=10090 GN=Gpx4 PE=1 SV=4	FALSE	-0.20615	0.974817	2.27986	0.000223869	0.615497	0.0151655	1.36188	0.00821852	0		0
269	O70378	Emc8	6	6	18.2958	18.6294	18.5344	18.4864	20.6421	20.3653	15.5548	19.6877	20.4492	20.2929	16.0945	20.0266	17.1435	15.6217	19.2156	19.7074	19.7081	20.1293	19.5665	19.1841	17.0097	17.4583	19.2546	19.8154	17.9695	17.966	19.8705	16.9727	19.9189	19.873	19.9375	sp|O70378|EMC8_MOUSE ER membrane protein complex subunit 8 OS=Mus musculus OX=10090 GN=Emc8 PE=1 SV=1	FALSE	0		0		0		0		0		0
270	O70400	Pdlim1	16	16	19.7365	19.3988	20.5176	20.3324	21.8157	22.0292	22.0363	22.6837	22.1385	21.6617	21.99	21.4941	22.2235	21.8503	21.8765	22.0231	21.6888	22.7017	23.0673	23.0643	20.6534	21.5507	21.5653	22.4974	21.753	22.1278	22.4293	22.343	23.1406	22.9016	23.303	sp|O70400|PDLI1_MOUSE PDZ and LIM domain protein 1 OS=Mus musculus OX=10090 GN=Pdlim1 PE=1 SV=4	FALSE	-1.31963	6.32474e-06	0.567799	0.0138841	0.816706	0.00358452	0.500541	0.0425573	0.217782	0.293399	0.765452	0.00612973
271	O70435	Psma3	11	11	21.4691	21.2417	21.4192	21.4954	22.7796	22.7339	23.4112	22.4619	22.551	22.6076	22.8984	22.1537	22.4982	23.4333	22.0923	22.197	22.068	22.4568	22.5209	22.5929	21.3409	21.5485	21.4743	21.7689	21.8906	21.7422	21.7373	21.6214	22.1142	21.8907	22.1772	sp|O70435|PSA3_MOUSE Proteasome subunit alpha type-3 OS=Mus musculus OX=10090 GN=Psma3 PE=1 SV=3	FALSE	-0.170351	0.466011	1.06001	3.22009e-07	0.241757	0.215187	0.417164	0.00568387	0.102627	0.396677	0.579849	0.00502798
274	O70456	Sfn	4	4	23.3615	23.2812	23.1209	23.0434	21.8267	21.4822	22.3087	20.3848	21.5685	21.2896	22.3995	21.9802	21.4561	17.2052	21.4605	21.1463	21.2365	20.9765	21.308	21.061	16.5369	16.4157	16.8686	18.1635	16.5915	20.9018	16.3745	16.8363	16.7236	16.4971	15.8717	sp|O70456|1433S_MOUSE 14-3-3 protein sigma OS=Mus musculus OX=10090 GN=Sfn PE=1 SV=2	FALSE	5.91546		4.30286		1.22066		3.94952		0		2.56291
275	O70475	Ugdh	10	10	19.8555	19.2424	19.7678	19.7896	19.2342	19.1091	19.9738	16.3211	18.4232	19.1212	19.6728	18.8494	16.5481	17.0303	19.8814	19.4468	19.8878	19.3761	19.4204	18.9111	19.9484	19.8664	19.7243	18.9987	19.9682	19.1031	19.4148	19.7593	16.348	16.7169	19.4397	sp|O70475|UGDH_MOUSE UDP-glucose 6-dehydrogenase OS=Mus musculus OX=10090 GN=Ugdh PE=1 SV=1	FALSE	0		-0.756061	0.113048	-0.306024	0.47393	0		-0.0170699		0
276	O70492	Snx3	10	9	19.701	19.937	19.9451	19.4494	22.1777	22.7068	21.7414	22.073	22.3155	22.2387	21.0198	22.5421	21.5077	16.1204	21.4042	20.889	20.8932	21.6747	22.6286	22.7454	19.1327	20.696	17.4367	20.182	21.1983	22.1519	21.7936	21.8865	22.6651	23.1192	23.1326	sp|O70492|SNX3_MOUSE Sorting nexin-3 OS=Mus musculus OX=10090 GN=Snx3 PE=1 SV=3	FALSE	0		2.02044	0.00634837	1.60986	0.0572425	1.22455	0.0770527	0.350501	0.749009	0.902159	0.271384
277	O70493	Snx12	7	7	17.1146	16.5506	18.3811	17.4656	17.2154	20.764	19.3559	19.985	18.8356	19.6343	16.3424	19.1738	16.4607	16.6248	17.5952	17.9388	17.7861	18.9703	18.6161	19.514	16.2801	17.2263	16.9643	18.2853	18.3617	17.8178	16.4955	15.9172	19.3677	19.7786	19.2439	sp|O70493|SNX12_MOUSE Sorting nexin-12 OS=Mus musculus OX=10090 GN=Snx12 PE=1 SV=1	FALSE	0.127593	0.463859	0.991914	0.122155	1.10375	0.140826	0.494539	0.250464	1.08779	0.171943	0.650866	0.292561
281	O88271	Cfdp1	7	7	20.4715	20.1651	20.3484	20.4704	21.0113	20.9562	21.0459	21.6217	20.6817	21.2665	20.814	20.535	20.0947	16.8813	21.4717	20.9793	20.9157	21.1513	21.1775	21.1769	18.9722	19.2811	18.9217	20.4001	19.7725	20.2409	19.9606	18.9176	20.4788	20.5623	20.7051	sp|O88271|CFDP1_MOUSE Craniofacial development protein 1 OS=Mus musculus OX=10090 GN=Cfdp1 PE=1 SV=1	FALSE	1.17929	0.0614169	1.7307	0.0192277	0.991674	0.0991193	1.9322	0.0128737	0.243521	0.6525	0.986851	0.0856592
282	O88322	Nid2	29	28	18.1525	18.479	19.1562	19.5636	20.2099	19.088	19.3048	19.2718	20.5444	21.1425	20.918	19.124	19.4683	16.0339	20.7628	20.6481	20.8282	20.9087	20.6447	20.6802	20.6924	20.9751	20.8526	22.0483	22.1344	22.0261	20.7492	20.2006	21.0454	21.2877	21.3964	sp|O88322|NID2_MOUSE Nidogen-2 OS=Mus musculus OX=10090 GN=Nid2 PE=1 SV=2	FALSE	-1.915	5.74866e-05	0		1.17662	0.00933303	0		-1.2842	0.00218129	-1.17555	0.0195771
284	O88384	Vti1b	4	4	16.9976	16.7594	17.2662	17.0314	16.4185	16.8122	15.898	17.2251	17.4353	17.3384	16.3591	15.1748	16.948	16.0849	15.8331	17.0201	16.964	17.8579	17.4063	16.6298	16.3412	16.8587	17.305	18.045	18.3456	18.1022	17.3944	17.4702	16.1019	18.043	18.107	sp|O88384|VTI1B_MOUSE Vesicle transport through interaction with t-SNAREs homolog 1B OS=Mus musculus OX=10090 GN=Vti1b PE=1 SV=1	FALSE	0		-0.152959	0.626969	0.552541	0.0179872	0		0		0
287	O88477	Igf2bp1	15	14	20.7467	20.5044	20.6426	20.394	21.5881	20.6336	21.1913	22.4794	20.9318	21.1582	21.3129	20.9743	20.7174	17.3446	20.9831	20.54	20.31	20.3762	20.7764	20.6032	20.9636	20.977	21.1267	20.9692	20.7912	21.112	20.7454	20.4796	20.7581	20.2395	20.6583	sp|O88477|IF2B1_MOUSE Insulin-like growth factor 2 mRNA-binding protein 1 OS=Mus musculus OX=10090 GN=Igf2bp1 PE=1 SV=1	FALSE	0		0		0		0		0		0
291	O88532	Zfr	20	20	19.2652	16.9118	19.1158	19.0237	20.8451	19.6039	20.65	19.8619	20.4488	20.7802	20.5499	20.9713	20.1463	19.8453	20.5732	20.8203	20.7369	20.7866	20.7747	20.6771	19.1344	19.5403	19.0011	20.3302	19.9891	20.6138	20.8486	20.775	20.8077	20.9915	21.195	sp|O88532|ZFR_MOUSE Zinc finger RNA-binding protein OS=Mus musculus OX=10090 GN=Zfr PE=1 SV=2	FALSE	-0.701382	0.125929	1.22036	0.0373232	1.03668	0.0162941	1.38665	0.0010214	-0.260626	0.406283	0.385984	0.336535
292	O88543	Cops3	8	8	19.5961	19.5343	19.6295	19.5496	20.6546	20.1661	20.3768	21.3813	19.9759	19.9043	19.885	20.198	20.798	22.7845	19.6677	19.9353	19.885	20.5297	21.5385	21.3911	16.6888	19.5981	19.3573	19.9291	19.6112	19.846	19.9933	20.4219	20.3749	20.6379	19.833	sp|O88543|CSN3_MOUSE COP9 signalosome complex subunit 3 OS=Mus musculus OX=10090 GN=Cops3 PE=1 SV=3	FALSE	0.448399	0.069142	0.969558	0.0227609	0.843252	0.038511	0.675112	0.0340197	0.546143	0.2004	1.15563	0.047174
293	O88544	Cops4	2	2	17.0097	17.1057	17.3624	17.5384	16.6084	16.4099	16.1038	16.9708	16.5968	17.2277	17.694	16.399	16.5938	15.726	17.1846	17.9293	17.7621	17.6794	17.1984	17.29	18.5087	18.6008	16.8768	17.719	18.7485	17.603	17.8163	18.3359	17.7982	17.6106	17.6885	sp|O88544|CSN4_MOUSE COP9 signalosome complex subunit 4 OS=Mus musculus OX=10090 GN=Cops4 PE=1 SV=1	FALSE	-0.399757	0.0561333	-0.735848	0.050432	0		0		-0.39471	0.107474	-0.228122	0.191368
294	O88554	Parp2	2	2	16.2697	16.1228	17.7394	16.4239	17.3589	17.1604	15.6748	16.4053	17.3308	15.6326	16.6439	16.242	17.5512	16.858	17.105	17.38	16.9942	16.135	16.5026	16.8745	16.8719	16.4575	17.2954	17.3499	17.7755	16.9917	15.9373	16.2642	17.1737	16.9145	16.0846	sp|O88554|PARP2_MOUSE Poly [ADP-ribose] polymerase 2 OS=Mus musculus OX=10090 GN=Parp2 PE=1 SV=3	TRUE	0		0		0		0		0		0
295	O88569	Hnrnpa2b1	39	38	26.3232	26.1411	26.4719	26.4694	28.1096	28.3568	28.3718	27.2882	28.2756	27.9854	27.9789	28.8691	29.0697	28.1273	27.8976	28.3	28.0616	28.7815	28.7074	28.9549	26.0711	26.7312	26.1343	27.6376	27.008	27.7425	28.7442	28.5455	29.1142	29.2081	29.0049	sp|O88569|ROA2_MOUSE Heterogeneous nuclear ribonucleoproteins A2/B1 OS=Mus musculus OX=10090 GN=Hnrnpa2b1 PE=1 SV=2	FALSE	-0.0308119		1.6468		1.08825		1.64977		0		1.2897
297	O88685	Psmc3	28	28	21.4064	21.3515	21.2514	21.3484	23.2168	22.4078	23.076	24.9977	22.533	22.7331	22.8354	23.3834	22.3962	23.5772	21.9338	22.0834	21.9652	21.9676	22.193	22.088	21.5704	21.798	21.7175	22.0592	21.7613	22.1508	22.2745	21.5971	22.3659	22.0554	22.0986	sp|O88685|PRS6A_MOUSE 26S proteasome regulatory subunit 6A OS=Mus musculus OX=10090 GN=Psmc3 PE=1 SV=2	FALSE	-0.366846	0.0178179	0.928535	5.6081e-05	0		0		0.240009	0.102608	0
299	O88712	Ctbp1	3	3	16.6902	15.4643	16.2565	17.366	16.9761	17.2795	17.9867	16.2075	17.4071	16.9908	16.9633	16.9918	16.6313	16.2708	18.1436	18.1219	17.9954	17.6394	17.6512	17.6764	17.3066	15.7116	15.8735	17.9674	18.3199	18.0813	17.1083	15.8236	16.7685	16.3984	17.2719	sp|O88712|CTBP1_MOUSE C-terminal-binding protein 1 OS=Mus musculus OX=10090 GN=Ctbp1 PE=1 SV=2	FALSE	0		0.453616	0.0121398	1.22246	5.71174e-07	1.42017	7.52086e-06	0.025395		0
301	O88746	Tom1	4	4	17.4236	16.1507	17.702	17.2071	17.0218	16.0437	16.2385	16.324	17.8085	17.1078	16.8451	14.859	17.725	17.6623	16.9403	16.0973	16.1578	17.3223	17.0414	16.4746	17.1078	16.3365	16.3319	17.7097	17.6477	17.2916	16.4635	17.0683	16.416	16.4876	17.0838	sp|O88746|TOM1_MOUSE Target of Myb1 membrane trafficking protein OS=Mus musculus OX=10090 GN=Tom1 PE=1 SV=1	FALSE	0		0		0		0		0		0
302	O88792	F11r	5	5	18.087	16.6127	18.3465	15.3874	17.5113	18.3026	18.439	16.6336	18.3672	19.2324	19.4144	17.239	16.194	15.7742	18.4355	17.4589	18.0983	19.8878	15.2573	17.19	16.5491	16.2028	16.1485	18.7521	18.6246	18.8809	16.659	16.9211	16.4384	19.6647	19.7261	sp|O88792|JAM1_MOUSE Junctional adhesion molecule A OS=Mus musculus OX=10090 GN=F11r PE=1 SV=2	FALSE	0		0		0		0		0		0
303	O88796	Rpp30	4	4	19.0771	19.0182	18.8779	19.0417	17.4133	16.5629	17.3117	17.7916	16.7944	16.9934	17.5898	16.7696	15.8117	16.4438	17.4613	17.7571	17.6007	16.9508	17.1178	17.054	18.4608	18.6623	18.6664	17.8072	18.0296	17.6244	18.0202	18.6636	17.809	17.4936	17.709	sp|O88796|RPP30_MOUSE Ribonuclease P protein subunit p30 OS=Mus musculus OX=10090 GN=Rpp30 PE=1 SV=1	TRUE	0.484271	0.0938507	-1.33368	0.00318932	-0.707648	0.0100059	-0.853166	0.002459	0.0840689	0.558655	-0.711036	0.0442401
304	O88811	Stam2	3	3	16.2685	17.3712	16.6467	17.6811	16.7812	18.0518	16.7255	15.1848	16.5457	16.7203	17.7039	15.7727	15.2941	16.0729	16.029	15.5734	16.0566	17.7828	16.3085	15.7453	16.1649	17.3154	16.7785	18.7685	18.6559	18.7225	17.127	16.5972	16.7565	18.3227	16.6159	sp|O88811|STAM2_MOUSE Signal transducing adapter molecule 2 OS=Mus musculus OX=10090 GN=Stam2 PE=1 SV=1	FALSE	0.0839844		0		1.57507		-0.840597		-0.0669792		-1.68983
305	O88844	Idh1	16	15	21.5245	21.9479	22.0298	22.1956	21.3132	21.0512	20.7135	17.0679	22.1114	21.7176	21.4937	20.9447	19.3221	15.1129	20.4304	20.5034	20.4841	20.6647	20.1963	20.1416	19.602	20.3273	19.3484	20.4237	20.8849	20.1652	20.004	17.8437	19.2757	19.6965	19.9933	sp|O88844|IDHC_MOUSE Isocitrate dehydrogenase [NADP] cytoplasmic OS=Mus musculus OX=10090 GN=Idh1 PE=1 SV=2	FALSE	0.913692	0.026589	0		0		0		0		0
306	O88874	Ccnk	6	6	15.9992	16.571	16.4799	17.7734	15.9868	18.182	16.0464	16.5203	18.2193	17.7244	16.0576	16.54	18.724	16.3847	18.2764	18.42	18.8038	19.0886	19.0267	19.1042	16.7285	16.8073	17.5539	16.6672	17.6451	17.1695	18.4086	17.5915	18.4487	18.7388	18.7365	sp|O88874|CCNK_MOUSE Cyclin-K OS=Mus musculus OX=10090 GN=Ccnk PE=1 SV=3	FALSE	-0.426015		0		0.0655556		1.11022		-0.448019		1.61777
310	O88986	Gcat	6	6	16.3238	17.3234	16.6517	17.1443	17.2483	16.1922	17.2055	16.0411	16.1783	17.9153	16.7699	18.0015	17.246	16.1852	17.3731	17.5713	17.5638	17.9233	15.7632	16.9149	16.7459	15.962	17.1719	16.7486	17.5231	15.7644	16.4586	17.8514	17.6363	17.2535	17.0088	sp|O88986|KBL_MOUSE 2-amino-3-ketobutyrate coenzyme A ligase, mitochondrial OS=Mus musculus OX=10090 GN=Gcat PE=1 SV=2	FALSE	0		0		0		0		0		0
312	O89079	Cope	5	5	17.3566	16.719	16.3841	16.1252	18.0955	16.9399	17.0782	16.0757	17.4128	16.9167	16.1097	16.86	17.1335	16.8512	17.4284	16.1776	17.5329	17.8654	18.1751	18.0077	17.7903	17.097	16.4182	17.9154	18.4704	18.2319	18.337	16.1447	17.9163	17.8825	18.2506	sp|O89079|COPE_MOUSE Coatomer subunit epsilon OS=Mus musculus OX=10090 GN=Cope PE=1 SV=3	FALSE	0		0		0.871592	1.73843e-06	0		0		0
313	O89086	Rbm3	13	13	22.3136	22.4374	22.9906	22.7791	23.4789	24.12	23.1701	22.4899	22.7848	24.1112	23.6177	23.8028	22.9121	22.4583	24.3227	24.7013	24.6472	26.0922	25.957	26.1897	21.7144	22.9818	22.066	24.7534	24.0818	24.6616	25.1898	25.0457	26.0984	26.3134	26.1358	sp|O89086|RBM3_MOUSE RNA-binding protein 3 OS=Mus musculus OX=10090 GN=Rbm3 PE=1 SV=1	FALSE	0		0.704886	0.00129061	1.9682	2.12516e-09	1.85352	7.39182e-10	0		1.40786	8.19569e-05
314	O89090	Sp1	4	3	15.2242	15.8066	18.933	16.3082	18.109	17.1776	17.9958	15.7456	17.6811	17.2831	18.312	16.7335	16.4929	16.4197	16.7653	17.0372	16.0899	17.0492	15.923	16.8413	17.9072	16.362	16.5822	17.2167	18.178	17.2784	17.6058	16.2216	17.9059	17.5814	15.8579	sp|O89090|SP1_MOUSE Transcription factor Sp1 OS=Mus musculus OX=10090 GN=Sp1 PE=1 SV=2	FALSE	0		0		0		0		0		0
315	P00375	Dhfr	6	6	17.0884	17.1299	19.4328	19.0618	21.2411	21.8731	21.7991	21.1882	21.1686	20.7203	21.0225	19.5017	15.6926	16.5377	19.8371	19.7856	19.6466	20.3378	20.4323	20.2798	16.9172	18.7234	15.8131	19.5514	19.3716	19.5724	19.4215	19.0895	20.2665	20.1823	20.2604	sp|P00375|DYR_MOUSE Dihydrofolate reductase OS=Mus musculus OX=10090 GN=Dhfr PE=1 SV=3	FALSE	0.995714	0.164957	3.78662	5.31594e-05	2.32549	0.00419957	2.5726	0.0020233	0.556292	0.452828	0.840619	0.281387
316	P00405	Mtco2	5	5	19.4856	19.1795	18.1082	16.4287	19.4831	19.0986	19.6175	17.4764	17.8447	19.2268	18.3097	16.1898	16.0155	17.1518	18.5453	19.0532	19.0371	19.6244	19.5871	19.3567	16.5647	18.9892	18.692	19.5346	19.7442	19.7232	19.0097	19.4373	19.3579	19.5672	19.8202	sp|P00405|COX2_MOUSE Cytochrome c oxidase subunit 2 OS=Mus musculus OX=10090 GN=Mtco2 PE=1 SV=1	FALSE	0		0		0.811213	0.00321704	0		0		0
317	P00493	Hprt1	12	12	20.2688	19.8003	20.5907	20.1894	20.6309	21.5871	21.3671	19.6462	21.1406	21.1097	20.816	21.1642	20.8677	23.0314	20.2265	20.5415	20.6106	21.5238	21.3969	21.1135	19.0101	19.784	19.617	20.8249	20.7421	21.0047	20.2141	16.004	21.3131	21.4477	21.3497	sp|P00493|HPRT_MOUSE Hypoxanthine-guanine phosphoribosyltransferase OS=Mus musculus OX=10090 GN=Hprt1 PE=1 SV=3	FALSE	0		0.524409	0.0118844	0.54858	0.0100727	0		0		0
319	P02468	Lamc1	33	33	22.3304	21.8982	21.934	21.6818	20.2501	20.2379	19.379	17.6027	21.4162	21.1392	21.0266	19.7082	20.071	20.5479	21.5597	21.583	21.8294	21.3926	21.0262	20.8145	22.93	22.7896	22.9806	22.9804	22.9376	22.991	21.8263	21.6569	21.7116	21.9953	21.9006	sp|P02468|LAMC1_MOUSE Laminin subunit gamma-1 OS=Mus musculus OX=10090 GN=Lamc1 PE=1 SV=2	FALSE	-0.920896	0.0116034	-1.69644	5.91329e-05	0.0695847	0.87205	-1.22344	0.00264901	-1.81813	6.20245e-06	-1.87262	0.239761
323	P04918	Saa3	2	2	21.8981	21.8361	21.6982	22.0091	22.5714	17.4671	23.1357	16.671	16.1012	20.1939	20.9449	17.0713	15.7439	16.0424	21.1186	16.0369	15.9623	16.0699	22.527	16.9321	19.8785	16.7311	19.8466	20.984	16.1681	21.1358	21.3057	21.5989	17.0789	18.1624	15.9879	sp|P04918|SAA3_MOUSE Serum amyloid A-3 protein OS=Mus musculus OX=10090 GN=Saa3 PE=1 SV=1	FALSE	2.37653	0.0309028	0		0		-0.554259	0.408192	0.477443	0.459809	0
324	P05063	Aldoc	10	10	17.5592	18.999	18.0823	18.8733	20.4248	19.5394	20.0211	17.4368	20.1608	19.7587	19.5252	17.1059	20.1196	22.1683	18.9156	19.0384	18.7327	20.1586	20.5787	20.9784	17.9112	18.4851	18.6514	19.3828	18.8035	19.1596	19.4588	19.3583	20.4394	20.0614	19.854	sp|P05063|ALDOC_MOUSE Fructose-bisphosphate aldolase C OS=Mus musculus OX=10090 GN=Aldoc PE=1 SV=4	FALSE	0		0		0.201996	0.0616348	0		0		0
325	P05064;A6ZI46	Aldoa;Aldoart1	31	27	24.0917	23.8695	23.981	24.132	26.249	25.9895	26.128	26.9693	25.6672	25.5117	25.4343	26.7494	25.7544	26.1314	24.4303	24.3193	24.2519	25.017	25.854	26.0601	24.1984	23.8835	24.1581	24.2851	23.9556	24.3945	24.3706	24.4191	25.2232	25.0687	24.8131	sp|P05064|ALDOA_MOUSE Fructose-bisphosphate aldolase A OS=Mus musculus OX=10090 GN=Aldoa PE=1 SV=2;tr|A6ZI46|A6ZI46_MOUSE Fructose-bisphosphate aldolase OS=Mus musculus OX=10090 GN=Aldoart1 PE=1 SV=1	FALSE	-0.0711133	0.739726	1.44911	0.00445799	0.123164	0.425029	0.236667	0.21375	0.788709	0.00105084	1.42331	3.53999e-08
326	P05201	Got1	8	8	21.1544	21.0175	20.8863	20.9014	19.4584	20.7764	20.111	21.6714	20.4253	20.4589	20.055	19.9744	20.8666	15.6825	20.8302	20.3609	20.6478	20.1135	20.2468	20.0887	21.1263	20.9368	21.0728	20.7524	20.9771	20.5394	20.6825	20.5361	20.3313	20.1892	20.0013	sp|P05201|AATC_MOUSE Aspartate aminotransferase, cytoplasmic OS=Mus musculus OX=10090 GN=Got1 PE=1 SV=3	FALSE	0		0		0		0		0		0
327	P05202	Got2	8	8	20.6885	21.0995	20.8675	20.748	19.2433	20.6765	20.2454	17.0509	20.8331	20.9195	20.557	19.3223	20.4645	16.7915	20.8172	20.522	20.9081	20.3984	20.4809	20.4528	21.4502	20.8848	21.101	20.8002	21.3104	20.7647	20.4388	20.6651	19.9597	20.0272	20.109	sp|P05202|AATM_MOUSE Aspartate aminotransferase, mitochondrial OS=Mus musculus OX=10090 GN=Got2 PE=1 SV=1	FALSE	-0.133292	0.666109	-0.263361	0.60806	-0.0747975	0.777789	-0.228046	0.601918	-1.41676	0.0279822	-0.458302	0.326826
328	P05213	Tuba1b	39	0	26.0374	25.9687	25.9293	25.8389	28.0825	28.7339	28.054	30.296	28.9304	28.8834	28.5602	29.4302	29.2025	29.7656	27.1569	27.5432	27.3342	28.6083	29.1672	29.1735	26.4128	26.9876	26.7433	28.1364	27.6527	28.312	27.9904	28.1692	29.0398	28.9756	28.7402	sp|P05213|TBA1B_MOUSE Tubulin alpha-1B chain OS=Mus musculus OX=10090 GN=Tuba1b PE=1 SV=2	FALSE	-0.877455	0.0259731	1.93494	2.17859e-07	1.2245	0.000439343	0.440924	0.0902922	0		0.854641	0.0105082
329	P05214	Tuba3a	4	2	16.9161	17.093	18.4561	17.0187	21.0656	20.446	18.4799	16.5101	21.7421	21.7034	20.1816	21.3427	16.6385	21.292	19.823	19.9863	19.968	21.378	21.3422	21.4002	16.7522	16.0673	16.8215	20.7796	20.2071	21.0453	20.3241	20.8928	21.8269	21.6683	21.5069	sp|P05214|TBA3_MOUSE Tubulin alpha-3 chain OS=Mus musculus OX=10090 GN=Tuba3b PE=1 SV=1	FALSE	0.518492	0.393073	4.237	0.00174391	3.91778	0.00378677	3.06002	0.0111175	-1.88439	0.0298286	0.589929	0.498077
330	P06151	Ldha	17	16	22.5719	22.9906	22.494	22.1646	23.4804	22.8199	23.4746	21.4154	22.6896	22.9811	23.2328	23.0912	22.1295	22.6823	22.5867	22.5751	22.4817	21.9659	21.9159	21.8939	22.7823	22.8219	20.4165	22.2942	22.9725	21.8171	22.68	22.6681	21.5858	21.7851	21.2024	sp|P06151|LDHA_MOUSE L-lactate dehydrogenase A chain OS=Mus musculus OX=10090 GN=Ldha PE=1 SV=3	FALSE	0		0.276309	0.172092	-0.292865	0.344663	0		0		0
336	P07607	Tyms	5	5	18.3838	15.9755	18.2892	18.3781	17.0518	17.3707	17.1258	17.1653	18.4714	18.878	15.7318	15.9383	18.7989	16.9405	18.587	18.3794	18.5454	18.7844	18.9896	18.7496	15.9993	18.7409	17.6206	17.1706	16.325	16.0431	18.922	18.102	19.2381	18.1782	19.2381	sp|P07607|TYSY_MOUSE Thymidylate synthase OS=Mus musculus OX=10090 GN=Tyms PE=1 SV=1	FALSE	0		-0.166944	0.700559	-0.393857	0.273778	0.637164	0.184853	-0.101419	0.54208	1.36827	0.00686968
338	P07901	Hsp90aa1	31	31	23.9727	23.9609	24.588	24.2608	23.983	24.4628	24.5207	24.8556	24.8987	24.7924	24.7121	24.3035	24.5175	24.8249	24.6233	24.396	24.4859	23.7257	23.9876	23.9143	25.1943	24.9959	25.1164	24.6018	24.9996	24.5486	24.2327	24.4145	23.8627	23.9595	23.8202	sp|P07901|HS90A_MOUSE Heat shock protein HSP 90-alpha OS=Mus musculus OX=10090 GN=Hsp90aa1 PE=1 SV=4	FALSE	-0.888499	6.51239e-06	-0.288533	0.10559	-0.372935	0.0382433	-0.581582	0.00124688	-0.340052	0.0470331	-0.834508	6.16235e-06
339	P08003	Pdia4	28	28	21.3205	21.4558	21.2639	21.4021	21.847	21.892	21.7187	22.975	22.8442	22.6082	22.5316	22.1993	21.7268	21.1539	21.3131	21.3108	21.2921	20.9669	21.0529	21.0601	21.5928	21.8408	22.1324	21.997	21.9346	21.8016	21.4267	20.9762	21.1173	21.2335	21.1574	sp|P08003|PDIA4_MOUSE Protein disulfide-isomerase A4 OS=Mus musculus OX=10090 GN=Pdia4 PE=1 SV=3	FALSE	-0.484781		0.794587		0.0442651		-0.538587		-0.531751		-0.861549
340	P08030	Aprt	9	9	20.5188	20.4108	20.7271	20.3896	20.3675	18.0866	18.7824	20.6339	19.354	17.7724	19.3484	16.9769	20.4829	17.516	20.3002	20.2325	20.8296	20.8161	21.0121	20.506	19.1888	19.3574	18.6762	20.4676	20.4046	20.4656	19.3885	19.778	20.7756	20.6834	21.0729	sp|P08030|APT_MOUSE Adenine phosphoribosyltransferase OS=Mus musculus OX=10090 GN=Aprt PE=1 SV=2	FALSE	1.2787		-0.333869		1.28713		1.21059		0.568587		0.247469
341	P08113	Hsp90b1	27	27	22.5743	22.7964	22.9757	22.4883	20.6506	21.9073	22.438	21.3377	22.633	22.3043	22.1401	20.1998	21.6438	16.8909	22.4437	22.0195	22.2222	21.4156	21.6607	21.2982	24.0591	23.7495	24.0956	23.2644	23.1596	23.1454	22.3973	22.3101	21.3402	21.6829	21.7312	sp|P08113|ENPL_MOUSE Endoplasmin OS=Mus musculus OX=10090 GN=Hsp90b1 PE=1 SV=2	FALSE	-1.23652	0.0507945	-1.59302	0.0208459	-0.762353	0.258927	-1.71572	0.0146893	-0.768764	0.22891	-1.72371	0.0119813
342	P08228	Sod1	7	7	19.5791	19.9192	20.1734	20.6665	21.2072	21.2523	20.184	21.7047	21.2755	21.6829	21.1408	21.3615	22.2548	21.4673	21.2346	21.2977	21.3579	22.3636	22.5034	22.369	19.5058	21.4269	20.8743	21.8529	21.6059	21.905	22.0579	21.6757	22.5862	22.7626	22.662	sp|P08228|SODC_MOUSE Superoxide dismutase [Cu-Zn] OS=Mus musculus OX=10090 GN=Sod1 PE=1 SV=2	FALSE	-0.706399	0.156396	0.428707	0.087801	1.01797	0.00254748	0.359055	0.0785453	-0.132613	0.440003	0.456381	0.113055
343	P08249	Mdh2	13	13	22.5268	22.2385	22.3475	22.6193	20.7577	20.7312	20.3557	22.1979	20.66	20.9686	20.8117	20.9789	19.4869	20.825	21.5986	20.8561	21.0882	20.8454	20.5907	20.8617	21.6523	21.346	21.7146	21.4534	21.6811	21.2421	20.5613	20.6128	21.0843	20.4555	20.8401	sp|P08249|MDHM_MOUSE Malate dehydrogenase, mitochondrial OS=Mus musculus OX=10090 GN=Mdh2 PE=1 SV=3	FALSE	1.01652	0.00195999	-0.465293	0.150882	0		-0.0977332	0.310168	0.0594056	0.574512	-0.512805	0.0216338
345	P08752	Gnai2	6	5	18.7357	18.874	18.3999	18.866	17.9773	18.4264	18.8027	17.7842	18.941	18.9829	18.0343	17.1734	19.2178	15.1195	18.7585	18.9217	18.8665	18.7597	18.6358	18.7692	19.7442	19.4365	19.9174	18.991	19.9711	19.2685	18.992	19.2828	18.8252	18.9725	19.0226	sp|P08752|GNAI2_MOUSE Guanine nucleotide-binding protein G(i) subunit alpha-2 OS=Mus musculus OX=10090 GN=Gnai2 PE=1 SV=5	FALSE	0		-0.520996	0.0476604	0		0		0		0
346	P08775	Polr2a	42	42	18.9718	18.4808	19.033	20.5454	20.8993	18.1245	18.9058	16.9494	21.4522	21.3956	21.1078	18.3898	19.2965	17.9476	22.7762	22.9159	22.5333	20.8936	20.9269	21.1948	21.6675	22.7138	21.8415	22.4527	22.3602	22.2925	22.2187	23.1886	21.9196	21.5899	21.5716	sp|P08775|RPB1_MOUSE DNA-directed RNA polymerase II subunit RPB1 OS=Mus musculus OX=10090 GN=Polr2a PE=1 SV=3	FALSE	-2.79839	1.05267e-05	-0.902853	0.116417	0		0.52042	0.36535	-2.43352	2.89216e-05	-1.0274	0.0347427
347	P09055	Itgb1	17	17	19.7857	19.6109	20.1079	19.8533	21.0452	20.2693	20.3324	21.0727	20.5338	20.1236	20.609	19.7865	19.1569	18.4209	19.0811	19.1067	18.7389	19.7671	20.2149	20.2552	19.1695	18.8127	19.2432	20.0307	20.0671	19.7528	19.1084	19.154	19.6882	19.7123	19.666	sp|P09055|ITB1_MOUSE Integrin beta-1 OS=Mus musculus OX=10090 GN=Itgb1 PE=1 SV=1	FALSE	0.746227	0.000633628	1.32775	2.11839e-08	0.855787	0.00460756	-0.109235	0.605755	0.258957	0.29721	0.128881	0.620646
348	P09103	P4hb	20	20	22.3772	22.2767	22.6881	22.7663	21.71	21.8802	22.1043	22.5547	21.7536	22.0885	21.9492	20.4341	21.1272	17.0252	21.7107	21.5014	21.6651	21.4416	21.5313	21.1782	22.6251	22.6257	22.6682	22.2445	22.5831	21.935	21.5717	21.2539	21.3263	21.332	21.5426	sp|P09103|PDIA1_MOUSE Protein disulfide-isomerase OS=Mus musculus OX=10090 GN=P4hb PE=1 SV=2	FALSE	-0.00280222		-0.594612		-0.309106		-0.89939		0.0984283		-0.832254
349	P09242	Alpl	15	15	22.9623	21.3012	22.7948	21.9803	21.9453	21.1124	21.3138	17.5376	22.0472	22.7258	23.6164	21.5863	20.9636	18.0798	21.7501	21.5173	21.837	21.3638	21.2574	20.9384	22.3003	21.6428	22.2928	22.8873	22.816	22.7924	21.7993	20.5974	21.6844	21.9213	21.853	sp|P09242|PPBT_MOUSE Alkaline phosphatase, tissue-nonspecific isozyme OS=Mus musculus OX=10090 GN=Alpl PE=1 SV=2	FALSE	0.0943364	0.751651	0.519691	0.545066	0.555173	0.53938	-0.377195	0.442609	-2.13345	0.0248075	-1.4473	0.0705111
350	P09405	Ncl	36	36	26.1196	26.2114	26.26	26.1825	23.877	24.5409	24.1359	24.8974	24.7479	24.557	24.2044	24.6943	24.553	24.9099	25.1973	24.9428	25.0065	24.2238	24.1366	24.1119	24.8985	25.1697	25.0482	24.4878	24.3084	24.168	24.7524	24.1289	24.15	23.8336	24.0573	sp|P09405|NUCL_MOUSE Nucleolin OS=Mus musculus OX=10090 GN=Ncl PE=1 SV=2	TRUE	1.15846	5.20812e-13	-0.504669	0.00909443	-0.717366	3.44154e-05	0.0101142		-0.14415	0.452942	-0.132947	0.417267
351	P09411	Pgk1	17	17	20.0263	19.8542	21.0187	20.085	20.6557	21.4874	21.5952	21.6871	20.9244	21.6508	20.7396	19.7484	19.7885	20.1041	21.4168	20.8843	20.6229	20.0335	20.4514	20.2147	19.9416	21.1763	21.6289	20.8565	21.0075	21.0481	20.1044	20.2992	19.3045	19.7536	19.7579	sp|P09411|PGK1_MOUSE Phosphoglycerate kinase 1 OS=Mus musculus OX=10090 GN=Pgk1 PE=1 SV=4	FALSE	-0.574569	0.00904089	0.161753	0.569428	0		0.0315037		0.268954	0.381801	-0.56992	0.0166211
352	P09535	Igf2	4	4	17.1591	16.7312	16.8387	16.8585	15.8655	17.0727	16.4411	15.8514	15.8826	16.3192	16.8944	15.8252	15.9933	16.0055	17.0585	19.1841	19.224	19.76	19.46	19.3221	16.9316	17.7162	16.5006	15.3227	16.985	17.1362	19.0317	18.9581	19.4044	20.0096	19.9866	sp|P09535|IGF2_MOUSE Insulin-like growth factor II OS=Mus musculus OX=10090 GN=Igf2 PE=1 SV=1	FALSE	0		-0.629839	0.0584838	-0.0385385	0.270272	1.37912	0.000385835	0		2.44284	6.74728e-05
353	P09671	Sod2	3	3	15.8382	16.7539	16.07	18.0031	18.8261	18.9412	16.0651	17.0414	17.6965	18.3638	18.0749	17.2317	16.3387	17.5659	17.8459	19.0213	17.4523	19.3506	18.6804	18.5079	16.5289	15.2603	16.6692	15.7831	16.7928	16.9383	17.6984	16.4595	17.3653	16.2574	16.9239	sp|P09671|SODM_MOUSE Superoxide dismutase [Mn], mitochondrial OS=Mus musculus OX=10090 GN=Sod2 PE=1 SV=3	FALSE	0		0.851291	0.00144781	0		1.0617	0.00513805	0		1.80148	2.68342e-05
354	P09803	Cdh1	27	26	22.4006	22.1708	22.322	22.4607	22.9294	22.2885	22.547	21.8833	23.4345	23.8664	24.3843	23.0364	23.116	23.1537	22.6032	22.492	22.5782	23.1327	22.9925	22.9831	22.4314	23.2877	22.4944	24.3275	23.9739	24.2318	23.0073	22.5924	23.3361	23.5094	23.7455	sp|P09803|CADH1_MOUSE Cadherin-1 OS=Mus musculus OX=10090 GN=Cdh1 PE=1 SV=1	FALSE	-0.404983	0.0355796	1.05606	2.52321e-07	1.33871	1.44728e-09	-0.179365	0.351938	-1.38753	1.6036e-10	-1.03976	3.34787e-06
355	P09926	Surf2	4	4	16.912	16.4414	17.9828	16.4888	18.6113	16.2603	16.2662	16.1428	17.6186	16.7842	17.2043	16.4602	17.5148	18.458	17.4836	17.7245	17.4906	17.4879	17.3781	17.6085	17.2459	16.2296	16.9479	17.1819	17.0797	17.2919	17.6995	17.5878	17.7892	17.6966	17.7381	sp|P09926|SURF2_MOUSE Surfeit locus protein 2 OS=Mus musculus OX=10090 GN=Surf2 PE=1 SV=1	TRUE	0		0		0		0		0		0
358	P0DP28;P0DP27;P0DP26		9	9	17.4255	17.1158	19.0016	17.7764	20.9065	19.6003	21.091	16.094	19.479	19.7059	20.3482	20.2665	20.6432	21.8496	18.2359	19.4014	19.2217	20.8634	20.8395	20.5208	17.1298	16.1057	16.8488	19.2391	19.1996	20.1817	18.0911	19.3028	20.6371	19.9777	21.1403	sp|P0DP28|CALM3_MOUSE Calmodulin-3 OS=Mus musculus OX=10090 GN=Calm3 PE=1 SV=1;sp|P0DP27|CALM2_MOUSE Calmodulin-2 OS=Mus musculus OX=10090 GN=Calm2 PE=1 SV=1;sp|P0DP26|CALM1_MOUSE Calmodulin-1 OS=Mus musculus OX=10090 GN=Calm1 PE=1 SV=1	FALSE	0.822159	0.171103	2.82314	0.0410225	2.62771	0.00254532	1.93174	0.010655	-0.326219	0.609667	1.09227	0.174356
359	P10126	Eef1a1	20	20	24.187	24.8212	25.0403	24.725	24.4771	24.7541	24.5892	25.2006	24.4009	25.2358	24.0137	24.211	23.9042	24.3492	23.923	23.7148	23.3835	23.2707	23.452	23.4059	24.2924	24.1168	24.3945	23.4003	23.8678	23.4003	23.3288	23.1617	23.0236	22.7985	22.7119	sp|P10126|EF1A1_MOUSE Elongation factor 1-alpha 1 OS=Mus musculus OX=10090 GN=Eef1a1 PE=1 SV=3	TRUE	0.429421	0.0831096	0.282235	0.276299	-0.711782	0.0066538	-0.562648	0.0236836	0.209068	0.400695	-0.148442	0.494621
360	P10287	Cdh3	2	2	17.0131	15.7567	16.4329	17.5664	15.4587	16.0871	16.2775	16.0464	15.984	15.9359	15.3973	16.1858	16.7344	16.6179	16.6941	17.5346	16.627	16.7261	16.5206	16.4389	16.4702	15.9222	16.4013	17.5514	17.6797	17.4296	17.7784	17.0557	17.7999	16.3351	17.2785	sp|P10287|CADH3_MOUSE Cadherin-3 OS=Mus musculus OX=10090 GN=Cdh3 PE=1 SV=2	FALSE	0		-0.625131	0.0157675	0.462225	0.00197578	0.0683987	0.190698	0		-0.380547	0.0228074
361	P10493	Nid1	12	12	17.4298	18.3225	18.8417	18.7249	19.1455	19.0484	19.6926	16.3648	19.4378	19.8267	16.638	16.9629	18.8012	15.622	18.9699	18.4183	18.8985	18.9052	19.1817	18.7835	16.9711	18.782	16.5449	19.7894	20.5696	20.1482	18.9591	18.7888	19.1012	19.0675	21.0662	sp|P10493|NID1_MOUSE Nidogen-1 OS=Mus musculus OX=10090 GN=Nid1 PE=1 SV=2	FALSE	0		0		0.918985	0.008652	0		0		0
362	P10605	Ctsb	6	6	18.5962	16.8433	18.6758	18.3479	17.9818	18.4299	17.4652	17.0397	18.8749	19.3729	18.9871	17.5782	18.869	16.8539	19.0252	18.7439	19.1564	19.3646	19.2147	18.8973	15.4678	18.9827	18.5402	20.0105	19.9291	19.7244	18.818	16.4976	19.5712	19.5686	19.8612	sp|P10605|CATB_MOUSE Cathepsin B OS=Mus musculus OX=10090 GN=Ctsb PE=1 SV=2	FALSE	0		0		1.03994	0.000130309	0		0		0
364	P10639	Txn	7	7	19.185	18.9795	19.2821	16.4319	21.5272	22.9932	20.2139	23.7908	21.9544	22.3526	19.5795	22.0334	22.093	16.8728	21.1079	21.3122	20.3917	23.0016	23.16	23.5707	16.6478	16.8106	16.3976	21.2851	20.3549	21.2094	21.4399	20.4461	22.946	22.9422	22.6817	sp|P10639|THIO_MOUSE Thioredoxin OS=Mus musculus OX=10090 GN=Txn PE=1 SV=3	FALSE	1.29349	0.077952	4.09515	0.0021538	3.94332	0.000195407	3.73692	0.000201825	0.86	0.414516	2.10041	0.0404292
365	P10649	Gstm1	9	6	18.994	19.0071	19.1752	19.2124	19.6153	18.2396	19.6775	16.4185	16.2505	17.105	15.7331	17.3954	17.7618	16.8158	19.9036	19.7813	19.2424	19.4316	19.5209	19.416	17.1204	18.4312	16.3174	19.5106	19.0649	19.0592	18.679	17.9315	16.5481	18.8903	18.9497	sp|P10649|GSTM1_MOUSE Glutathione S-transferase Mu 1 OS=Mus musculus OX=10090 GN=Gstm1 PE=1 SV=2	FALSE	1.78998	0.00719352	-0.926807	0.195204	1.90322	0.00648892	2.33411	0.00154761	2.10734	0.00331644	0.244589	0.732279
366	P10711	Tcea1	14	14	20.955	20.6699	21.2669	21.1356	21.0787	19.9721	20.6435	15.9327	20.6527	20.3406	21.0366	20.9358	17.9762	15.7968	20.9855	21.081	21.4688	20.8097	20.4102	20.2888	20.7797	21.2193	20.7604	21.2506	21.3092	21.3241	21.1243	21.0248	20.4444	20.7291	21.0497	sp|P10711|TCEA1_MOUSE Transcription elongation factor A protein 1 OS=Mus musculus OX=10090 GN=Tcea1 PE=1 SV=2	FALSE	0		-0.844987	0.0741044	0		0		0		0
367	P10852	Slc3a2	7	7	18.0582	19.6804	19.4734	19.3185	16.729	17.7233	19.0043	17.1472	19.3742	18.8688	16.8153	19.5145	19.1193	16.5798	18.9917	17.6545	18.629	17.8201	17.813	17.6614	20.1307	20.0193	20.1851	19.6416	20.2641	19.6116	18.5871	16.5726	18.5743	18.4098	18.5684	sp|P10852|4F2_MOUSE 4F2 cell-surface antigen heavy chain OS=Mus musculus OX=10090 GN=Slc3a2 PE=1 SV=1	FALSE	0		-0.734698	0.00681689	0		-0.338347	0.0417874	-0.465243	0.211946	-0.998534	0.00159476
371	P11031	Sub1	4	4	17.1439	18.7434	18.5711	15.5158	20.431	20.0548	19.8001	16.5536	19.011	17.6987	19.6066	17.527	16.5386	17.5681	16.9799	19.4327	19.4619	17.3153	16.8503	19.1801	16.6156	19.8848	16.6038	18.8438	16.3669	16.624	19.6166	17.4254	19.2443	17.145	15.7436	sp|P11031|TCP4_MOUSE Activated RNA polymerase II transcriptional coactivator p15 OS=Mus musculus OX=10090 GN=Sub1 PE=1 SV=3	TRUE	0		0		0		0		0		0
372	P11103	Parp1	17	17	21.0213	21.2109	20.7891	20.7628	19.7822	20.4772	20.0703	20.9471	20.2918	20.634	20.1094	21.7668	19.9389	17.658	21.2587	20.8135	20.8986	19.9218	19.9215	19.6923	21.4562	21.446	21.0055	20.7286	21.3568	20.5119	20.3961	20.8605	19.9307	19.468	19.6336	sp|P11103|PARP1_MOUSE Poly [ADP-ribose] polymerase 1 OS=Mus musculus OX=10090 GN=Parp1 PE=1 SV=3	FALSE	0		-0.534181	0.132387	-0.256326	0.773059	0		0		-0.505319	0.0530434
375	P11276	Fn1	15	15	19.9941	20.2068	19.5725	19.6534	19.9119	18.0363	19.091	17.4426	18.3464	18.1832	19.6636	18.812	15.9688	16.8313	19.1334	19.2164	18.9675	19.4201	18.7697	18.4932	20.3145	19.6944	20.0301	19.9499	20.1187	19.8648	19.2666	20.2032	19.4136	18.9082	19.4958	sp|P11276|FINC_MOUSE Fibronectin OS=Mus musculus OX=10090 GN=Fn1 PE=1 SV=4	FALSE	0		-1.09873	0.000201828	0		-0.521654	0.0777922	0		-0.73307	0.0255584
376	P11352	Gpx1	9	9	20.0506	19.751	20.1768	19.7785	19.0481	18.8208	17.0884	16.2669	20.0186	19.6081	17.2519	17.3433	19.2804	20.9469	20.4967	19.9863	20.5409	20.3941	20.0696	19.5467	20.642	20.7039	20.7424	20.8927	20.8527	20.9796	20.2339	19.8394	20.3518	20.1531	20.8674	sp|P11352|GPX1_MOUSE Glutathione peroxidase 1 OS=Mus musculus OX=10090 GN=Gpx1 PE=1 SV=2	FALSE	0		-1.17033	0.00871197	0.0393161	0.598452	0		-0.882012	0.028236	0
377	P11404	Fabp3	5	5	18.2313	19.1102	19.3043	19.0296	19.2681	19.6743	19.5734	15.9592	19.5171	19.1362	18.7082	16.852	17.494	16.5583	19.1877	18.8794	19.232	19.1907	19.2202	19.6321	16.413	18.7269	17.2019	18.4745	18.7305	18.8714	18.7409	16.3164	18.8238	17.3293	17.5044	sp|P11404|FABPH_MOUSE Fatty acid-binding protein, heart OS=Mus musculus OX=10090 GN=Fabp3 PE=1 SV=5	FALSE	0		0		0		0		0		0.11505	0.149367
378	P11438	Lamp1	4	4	19.6169	16.0149	19.46	19.3366	15.7566	18.6723	17.5848	17.1587	20.7207	19.6948	20.0403	17.8214	17.2358	16.4144	17.0803	16.4352	16.4629	16.2711	17.5385	16.7018	15.9311	17.5019	20.0548	16.0931	16.7455	19.8839	18.418	15.709	15.8623	16.3465	17.9687	sp|P11438|LAMP1_MOUSE Lysosome-associated membrane glycoprotein 1 OS=Mus musculus OX=10090 GN=Lamp1 PE=1 SV=2	FALSE	0.820649	0.301277	1.98009	0.0811008	-0.255117	0.8066	-0.82726	0.570829	-2.2165	0.0169411	-0.394491	0.35389
379	P11440	Cdk1	9	8	20.5609	20.4367	20.0685	20.2153	20.7025	21.827	20.7469	22.5467	21.9835	21.8668	22.3537	20.8341	21.7249	17.1697	21.4154	21.2113	21.5041	21.2172	20.9816	20.9859	19.7519	21.3095	21.1953	21.218	21.4727	21.1355	20.1377	20.9606	20.7879	20.8365	21.1169	sp|P11440|CDK1_MOUSE Cyclin-dependent kinase 1 OS=Mus musculus OX=10090 GN=Cdk1 PE=1 SV=3	FALSE	0		0		0		0		0		0
380	P11499	Hsp90ab1	54	36	25.3329	25.1702	25.3814	25.3972	25.4806	25.7537	26.0136	26.3551	26.0067	26.1426	26.0937	25.6123	26.1309	26.1937	25.7052	25.4316	25.5547	25.0794	25.2332	25.2104	26.1793	26.1544	26.34	25.7376	26.2071	25.5792	25.3314	25.5175	25.0704	25.0059	25.0073	sp|P11499|HS90B_MOUSE Heat shock protein HSP 90-beta OS=Mus musculus OX=10090 GN=Hsp90ab1 PE=1 SV=3	FALSE	-0.801815	0.000876036	-0.0723772	0.397415	-0.312089	0.0589196	-0.553959	0.00706963	-0.149136	0.28318	-0.631366	0.000226086
382	P11688	Itga5	4	4	17.6729	16.1089	16.2584	17.6293	15.8126	16.7846	15.6129	15.7007	16.4261	17.4777	17.1332	17.2471	17.7429	16.3941	17.1515	17.5384	17.2836	17.553	17.6917	17.6875	18.2511	17.3136	17.3641	18.5196	18.7386	18.6886	16.4372	16.9244	17.7675	16.5918	15.8208	sp|P11688|ITA5_MOUSE Integrin alpha-5 OS=Mus musculus OX=10090 GN=Itga5 PE=1 SV=3	FALSE	-0.457947	0.141771	-0.35866	0.230205	1.00596	0.00569775	-0.0329738		-1.03894	0.00449271	-0.719349	0.0393341
383	P11983	Tcp1	22	22	21.3397	21.6323	21.2096	21.1888	20.5838	21.416	21.7374	21.9165	21.5102	21.6263	21.3921	21.879	22.5296	19.7395	21.4415	21.0477	20.7856	20.4316	20.1029	19.8378	21.9493	21.5319	21.8971	21.3179	22.1229	21.0238	21.1651	21.4287	20.1169	19.6521	20.3634	sp|P11983|TCPA_MOUSE T-complex protein 1 subunit alpha OS=Mus musculus OX=10090 GN=Tcp1 PE=1 SV=3	FALSE	0		0		-0.186782		0		0		-0.742834
385	P12787	Cox5a	4	4	18.0228	16.1339	17.6063	17.2212	17.5413	20.5578	21.4903	16.7358	21.4815	21.0122	21.0255	16.683	16.1496	17.0373	19.9197	19.983	19.7816	20.2696	20.3788	20.0865	19.3836	19.3704	19.4053	20.9006	20.9427	21.3634	20.0372	19.5301	19.9642	20.4523	20.8811	sp|P12787|COX5A_MOUSE Cytochrome c oxidase subunit 5A, mitochondrial OS=Mus musculus OX=10090 GN=Cox5a PE=1 SV=2	FALSE	-2.15342	0.00400369	1.7519	0.118307	1.64772	0.132293	0.485169	0.524671	-2.07008	0.00509417	-0.800785	0.302238
386	P12815	Pdcd6	9	9	18.5803	16.4858	19.0285	18.9853	20.3308	20.9288	20.0603	16.9409	20.0895	20.4239	20.1728	16.6058	20.9579	23.3204	19.8702	19.9687	20.0463	20.9302	21.1592	21.2601	20.0562	18.8939	17.3914	20.3047	20.0785	20.3763	20.3834	20.583	21.2862	21.1568	21.0385	sp|P12815|PDCD6_MOUSE Programmed cell death protein 6 OS=Mus musculus OX=10090 GN=Pdcd6 PE=1 SV=2	FALSE	-0.488037	0.0487088	0		0.5302	0.0847392	0		0		0
387	P12970	Rpl7a	20	20	25.1664	24.6317	24.6889	24.6732	22.5189	22.3344	22.6166	22.0911	22.8199	23.1762	22.9701	22.2642	21.7734	19.6977	23.7723	23.6167	23.3985	22.8855	22.994	22.9605	24.0008	23.7686	24.4311	23.2613	23.6916	23.4147	23.2643	23.1779	22.3563	22.3868	22.4832	sp|P12970|RL7A_MOUSE 60S ribosomal protein L7a OS=Mus musculus OX=10090 GN=Rpl7a PE=1 SV=2	TRUE	0.734393	0.0478542	-1.06816	0.00801512	-0.60107	0.118068	-0.451162	0.228513	-0.589845	0.101696	-0.499276	0.192791
388	P13439	Umps	8	8	18.4964	16.8637	18.3598	18.6695	17.9692	18.7039	19.2794	16.8107	18.3972	18.9243	18.4188	17.2541	17.7722	16.5342	17.9977	18.939	17.6307	17.4224	17.8701	17.5738	17.5828	17.4943	17.0987	17.6781	17.9025	17.7764	17.7004	17.5748	15.8987	17.502	16.6769	sp|P13439|UMPS_MOUSE Uridine 5-monophosphate synthase OS=Mus musculus OX=10090 GN=Umps PE=1 SV=3	FALSE	0.207535		0.445871		-0.0322289		0.248087		0		0
390	P13864	Dnmt1	14	14	19.8183	19.9781	20.0188	20.1078	16.3734	18.6993	17.4814	19.6723	18.9093	19.2586	17.6236	17.5586	16.1217	17.7389	20.4057	20.102	19.6636	18.9351	18.6286	18.4395	19.6214	20.5341	19.2578	19.5304	20.7664	19.2393	19.1262	19.835	18.698	18.5364	18.7786	sp|P13864|DNMT1_MOUSE DNA (cytosine-5)-methyltransferase 1 OS=Mus musculus OX=10090 GN=Dnmt1 PE=1 SV=5	FALSE	0.179522	0.740846	-1.22776	0.031977	0		0.232183	0.661368	-0.374588	0.359207	-0.967547	0.038681
391	P14094	Atp1b1	4	4	19.2308	18.849	19.0532	18.9988	16.7105	17.9944	19.308	16.2571	19.5544	18.3741	19.6264	16.6023	19.7177	17.2197	19.7383	19.3983	19.6989	19.3261	19.1892	19.0364	19.7805	20.0513	20.1416	20.3615	20.3317	20.3037	19.2982	19.115	19.2759	18.9097	19.4852	sp|P14094|AT1B1_MOUSE Sodium/potassium-transporting ATPase subunit beta-1 OS=Mus musculus OX=10090 GN=Atp1b1 PE=1 SV=1	FALSE	-0.945118	0.167397	-0.79923	0.207994	0.341213	0.558262	-0.365402	0.508289	-1.61138	0.00748623	-1.13452	0.160681
392	P14115	Rpl27a	6	6	21.0001	21.0856	20.7378	21.0507	20.3571	22.3128	21.9544	23.0332	22.8687	22.7227	21.2247	22.163	22.4611	20.9721	21.5128	21.0828	20.7643	20.6696	21.6329	20.8257	21.8377	21.1013	22.0646	21.244	21.0249	20.6984	20.9809	21.3225	20.6349	20.8538	20.6212	sp|P14115|RL27A_MOUSE 60S ribosomal protein L27a OS=Mus musculus OX=10090 GN=Rpl27a PE=1 SV=5	FALSE	0		0.666526	0.00264871	-0.157036	0.273904	0		0		0
393	P14131	Rps16	12	12	22.8881	23.3821	23.0818	23.0913	22.7485	23.2371	23.0739	24.3458	23.5268	23.0863	22.3902	22.4636	22.192	22.5696	22.6048	22.4571	22.3411	21.817	22.011	22.1919	23.1718	22.928	23.2825	22.3074	22.9449	22.151	22.122	22.0188	21.4163	21.3416	21.4734	sp|P14131|RS16_MOUSE 40S ribosomal protein S16 OS=Mus musculus OX=10090 GN=Rps16 PE=1 SV=4	TRUE	0.0571156	0.845675	0		-0.596506	0.0185361	-0.51191	0.0186716	0.297631	0.484849	-0.37642	0.130586
394	P14148	Rpl7	20	20	24.5306	24.4741	24.2902	24.3537	20.7712	22.0167	21.9711	21.3776	22.7423	22.155	21.6796	20.7549	21.6432	17.9088	23.4239	23.1186	23.1193	22.5774	22.717	22.4766	24.1996	23.7688	24.1193	23.35	23.6379	23.24	23.0864	23.4154	22.2557	22.4534	22.4685	sp|P14148|RL7_MOUSE 60S ribosomal protein L7 OS=Mus musculus OX=10090 GN=Rpl7 PE=1 SV=2	FALSE	0.397203	0.466259	-1.82423	0.0040171	-0.607223	0.263	-0.783195	0.148681	-0.647016	0.213949	-0.806225	0.147773
395	P14152	Mdh1	8	8	18.2484	18.3828	18.7307	18.5002	21.0219	21.1339	20.8058	20.3743	21.3606	20.5366	20.8338	20.7589	19.834	19.0632	20.2104	19.5401	19.6347	19.4952	19.67	19.532	19.4266	19.2791	19.6388	19.2892	19.4798	19.1465	19.3805	17.8681	19.646	19.4548	19.1919	sp|P14152|MDHC_MOUSE Malate dehydrogenase, cytoplasmic OS=Mus musculus OX=10090 GN=Mdh1 PE=1 SV=3	FALSE	-0.85584	9.24123e-05	1.29645	1.3663e-10	0		0.202681	0.200869	0		0
396	P14206	Rpsa	19	19	24.2442	24.336	24.4315	24.3418	24.8779	25.3324	24.7201	25.7529	25.3211	25.3535	25.3857	25.0104	25.6821	25.9101	24.4701	24.4773	24.8773	25.4201	25.369	25.5487	24.9061	25.2225	25.32	25.4632	25.3314	25.655	24.9623	25.3225	25.5836	25.5879	25.4558	sp|P14206|RSSA_MOUSE 40S ribosomal protein SA OS=Mus musculus OX=10090 GN=Rpsa PE=1 SV=4	FALSE	-0.766943	4.32761e-06	0.151576	0.275288	0.317862	0.0216475	-0.483297	0.00495281	-0.0860474	0.358063	0
397	P14211	Calr	16	16	22.4509	22.2085	22.7364	22.6262	21.977	22.8713	22.3254	23.1441	23.0858	23.2371	22.8611	21.2399	20.4747	15.8612	22.0574	22.0643	21.8401	21.6792	21.2101	21.38	22.2448	22.5046	22.2346	22.6685	21.995	22.5628	21.5542	21.3161	21.1666	21.5863	21.6732	sp|P14211|CALR_MOUSE Calreticulin OS=Mus musculus OX=10090 GN=Calr PE=1 SV=1	FALSE	0.151685	0.810293	0.67422	0.449669	0.0216967		-0.340706	0.439534	-0.426442	0.514261	-0.92655	0.125242
398	P14602	Hspb1	10	10	21.7473	21.7831	22.0541	22.4745	21.0597	22.0875	20.0497	16.8322	22.4568	22.0314	21.615	20.9112	22.3482	22.5094	22.5243	22.1603	22.5575	22.2467	22.0221	22.0084	22.2484	22.4129	22.7031	22.9116	22.7905	23.0244	21.9219	21.5049	22.4272	22.3928	22.4036	sp|P14602|HSPB1_MOUSE Heat shock protein beta-1 OS=Mus musculus OX=10090 GN=Hspb1 PE=1 SV=3	FALSE	-0.320104	0.482891	-0.39884	0.391854	0.360629	0.468456	0		-1.92874	0.0010368	-0.588848	0.28494
399	P14685	Psmd3	13	13	19.8288	19.0412	19.8517	18.8862	17.3393	18.0329	19.2306	16.3238	19.0022	19.1182	18.9807	17.2871	19.7857	17.3615	19.9411	19.777	19.8514	19.3127	19.545	18.9994	20.1426	20.5784	20.2673	19.8074	20.4293	19.5807	19.392	20.2774	18.9048	18.9677	19.0747	sp|P14685|PSMD3_MOUSE 26S proteasome non-ATPase regulatory subunit 3 OS=Mus musculus OX=10090 GN=Psmd3 PE=1 SV=3	FALSE	-0.783927	0.141166	-1.19589	0.0733522	-0.290441	0.506981	-0.323166	0.423855	-1.25839	0.0179138	-0.603514	0.255552
400	P14733	Lmnb1	45	41	24.4549	24.3024	24.4146	24.2458	23.9489	23.0455	23.7673	23.037	23.0941	23.7059	23.7564	23.0188	22.589	20.5443	23.8085	23.4109	23.6432	23.3774	23.0217	22.9291	23.9906	23.8884	24.0927	23.8722	24.2386	23.763	23.4651	23.1204	22.9776	23.0284	23.2257	sp|P14733|LMNB1_MOUSE Lamin-B1 OS=Mus musculus OX=10090 GN=Lmnb1 PE=1 SV=3	FALSE	0.427504	0.234247	-0.417592	0.0734504	0		-0.239753	0.316414	-0.00283013		-0.751235	0.0138064
401	P14824	Anxa6	6	6	18.7505	17.7756	17.6824	17.7179	17.1085	18.5186	17.335	16.4368	17.0271	16.9787	16.1441	16.0282	17.0307	16.8548	17.8514	17.5926	18.0237	17.7502	17.7219	17.0272	16.0531	18.9725	18.3591	17.9395	18.5348	18.1729	15.9749	17.7136	17.1648	17.2104	17.4093	sp|P14824|ANXA6_MOUSE Annexin A6 OS=Mus musculus OX=10090 GN=Anxa6 PE=1 SV=3	FALSE	0		-0.473657	0.0109868	0		0		0		0
402	P14869	Rplp0	10	10	20.8693	20.6221	21.1206	21.0958	19.893	20.6504	20.027	21.8494	21.2875	20.7231	20.5223	20.6105	21.1134	16.4179	20.2302	19.9594	19.7928	19.4149	19.8489	20.2197	20.9794	20.8906	21.1933	20.5245	20.3292	20.6712	19.9779	20.0159	20.194	20.1459	20.1124	sp|P14869|RLA0_MOUSE 60S acidic ribosomal protein P0 OS=Mus musculus OX=10090 GN=Rplp0 PE=1 SV=3	FALSE	0		0		0		0		0		0
403	P14873	Map1b	6	5	16.3002	15.9302	16.7772	15.0579	16.3435	16.4356	17.3474	16.7442	17.205	15.9629	16.092	16.1043	16.4011	17.3329	16.7151	15.3245	16.0761	17.5189	17.6189	16.065	15.6954	17.5959	18.5772	18.0751	17.535	17.4986	16.8639	17.863	15.4142	16.6431	16.8903	sp|P14873|MAP1B_MOUSE Microtubule-associated protein 1B OS=Mus musculus OX=10090 GN=Map1b PE=1 SV=2	FALSE	-0.840513		-0.366659		0.113565		-0.759048		0		0
407	P15532	Nme1	5	5	15.872	17.1669	16.5016	16.7207	20.4139	21.2578	19.3926	21.9246	19.2249	20.1296	20.5507	20.2484	17.4273	15.7896	17.7608	19.2771	17.6747	19.4646	19.7417	16.6658	15.5117	16.0505	17.7158	16.7723	15.9174	19.0798	19.5987	17.0863	16.5256	16.0558	17.0014	sp|P15532|NDKA_MOUSE Nucleoside diphosphate kinase A OS=Mus musculus OX=10090 GN=Nme1 PE=1 SV=1	FALSE	0		1.37069	0.0151129	0		0		0.88943	0.0387005	0
408	P15626;Q80W21	Gstm2;Gstm7	5	5	17.1323	16.3976	17.4503	18.2576	16.6303	16.9442	16.1909	16.8434	16.8042	16.2468	15.6572	15.5781	17.3767	16.7875	17.4185	17.7543	17.9131	17.5572	17.9519	17.3287	17.1608	16.602	17.1956	17.8176	17.3491	17.7838	17.1396	17.3026	17.3343	17.3452	18.1792	sp|P15626|GSTM2_MOUSE Glutathione S-transferase Mu 2 OS=Mus musculus OX=10090 GN=Gstm2 PE=1 SV=2;sp|Q80W21|GSTM7_MOUSE Glutathione S-transferase Mu 7 OS=Mus musculus OX=10090 GN=Gstm7 PE=1 SV=1	FALSE	0		-0.686169	0.00393643	0.244724	0.0655951	0.111919	0.135636	0		0
410	P15864	Hist1h1c	14	4	25.4087	25.9055	25.4251	25.2925	25.4612	25.6094	26.0494	25.731	25.0145	24.7083	25.541	24.0008	25.1255	24.2157	25.0115	25.0464	24.4422	24.2467	24.8225	24.8273	24.7968	24.7694	25.2026	24.5343	24.2665	24.585	24.5411	24.1124	24.0327	24.1899	24.0017	sp|P15864|H12_MOUSE Histone H1.2 OS=Mus musculus OX=10090 GN=H1-2 PE=1 SV=2	FALSE	0.588307	0.00564796	0.154488	0.376005	-0.360871	0.161424	0		0.638633	0.0140782	0.0595425	0.537394
412	P16110	Lgals3	7	7	16.5727	17.1814	17.1962	17.4538	20.2498	16.8911	18.8663	16.4912	20.7161	21.5291	19.4511	19.747	20.8508	17.16	19.5502	20.1452	19.6113	21.1497	21.4213	21.977	16.8634	15.9795	17.2252	19.8413	20.2897	20.6982	19.9201	20.0621	21.2656	21.4732	21.0181	sp|P16110|LEG3_MOUSE Galectin-3 OS=Mus musculus OX=10090 GN=Lgals3 PE=1 SV=3	FALSE	0		3.15854	2.17059e-05	3.27875	2.05013e-06	2.56663	5.63713e-05	-2.05722	0.00214226	1.03495	0.138606
413	P16125	Ldhb	11	11	20.0003	20.2594	20.0637	20.0286	20.3675	21.321	21.7687	16.7034	21.5167	21.6984	22.1178	20.6155	20.1165	16.9079	16.9241	18.4641	18.4421	17.1161	17.0857	18.9266	20.6295	20.3307	21.2778	19.6754	20.0815	19.6639	16.5668	15.9509	15.9009	19.1102	18.7593	sp|P16125|LDHB_MOUSE L-lactate dehydrogenase B chain OS=Mus musculus OX=10090 GN=Ldhb PE=1 SV=2	FALSE	-0.635415	0.508065	1.03162	0.319372	-0.927044	0.381543	-2.77846	0.0563334	-1.71489	0.0856757	-2.08539	0.0520467
415	P16460	Ass1	11	11	18.8208	19.8751	20.3277	20.2353	16.056	20.0323	20.6817	17.1094	20.5649	20.6574	20.869	19.7031	20.5088	17.57	20.6453	20.4658	20.4957	19.8517	20.0679	20.0654	20.8921	20.5852	20.7606	20.2728	21.3682	20.2782	20.134	20.3169	19.8746	19.588	19.6726	sp|P16460|ASSY_MOUSE Argininosuccinate synthase OS=Mus musculus OX=10090 GN=Ass1 PE=1 SV=1	FALSE	-0.804535		0		-0.02726		-0.0768494		-2.14941		-0.590195
416	P16546	Sptan1	28	28	19.6697	19.3311	19.7335	19.3104	17.7858	20.0113	20.5774	16.6618	22.0743	17.8739	17.2499	15.4652	16.3673	16.6506	19.8552	19.3778	19.7872	19.6451	19.265	19.001	21.3356	21.1494	21.9212	20.984	21.261	20.6985	19.7391	19.8813	18.4549	19.4712	20.2395	sp|P16546|SPTN1_MOUSE Spectrin alpha chain, non-erythrocytic 1 OS=Mus musculus OX=10090 GN=Sptan1 PE=1 SV=4	FALSE	-1.18996	0.0346296	-1.87952	0.0116876	0		-0.992797	0.0811558	-0.0625343	0.753264	-1.36251	0.0305776
417	P16675	Ctsa	6	6	16.102	16.1985	16.5493	17.2664	16.8432	16.8485	16.6022	16.8686	16.5007	16.2067	18.1751	15.9593	15.1961	16.4147	17.8002	17.8102	18.4165	18.705	19.4877	19.2479	16.1866	16.6719	16.855	19.0214	18.7934	18.6076	16.1778	16.2055	18.6453	17.6432	19.08	sp|P16675|PPGB_MOUSE Lysosomal protective protein OS=Mus musculus OX=10090 GN=Ctsa PE=1 SV=1	FALSE	-0.0715335	0.898514	0.0736941	0.141773	2.00074	0.00193082	1.20225	0.0127472	0		0.339389	0.437029
418	P16858;S4R1W1;A0A1D5RLD8	Gapdh;Gm3839	24	24	25.9029	25.9762	25.9883	26.138	25.2928	25.6567	25.5945	25.7811	25.6119	25.2953	25.7264	25.118	25.7447	23.6118	25.397	25.2753	25.1181	24.9746	25.2134	25.2643	25.6145	25.4712	25.6713	25.0436	25.1805	24.7919	24.957	25.013	24.936	24.4796	24.6943	sp|P16858|G3P_MOUSE Glyceraldehyde-3-phosphate dehydrogenase OS=Mus musculus OX=10090 GN=Gapdh PE=1 SV=2;tr|S4R1W1|S4R1W1_MOUSE Glyceraldehyde-3-phosphate dehydrogenase OS=Mus musculus OX=10090 GN=Gm3839 PE=1 SV=1;tr|A0A1D5RLD8|A0A1D5RLD8_MOUSE Glyceraldeh	FALSE	0.441103	0.0533701	0		-0.520829	0.17538	-0.262719	0.214044	0.0210626		0.106468	0.632494
420	P17182	Eno1	25	25	24.7963	24.6452	25.1308	24.8831	23.6548	23.4495	23.8432	23.745	23.9153	23.233	23.8166	24.0008	23.5308	23.7293	24.0532	23.7486	23.7861	23.2761	23.4028	23.2494	24.4038	24.2162	24.6483	24.001	23.9341	23.8346	23.2481	23.038	23.1074	22.9649	23.1287	sp|P17182|ENOA_MOUSE Alpha-enolase OS=Mus musculus OX=10090 GN=Eno1 PE=1 SV=3	FALSE	0.516891	0.00403222	-0.62749	6.42557e-08	-0.432149	0.00237483	-0.425407	0.000660469	0		-0.546424	0.000187499
421	P17225	Ptbp1	15	13	21.5656	21.5917	21.684	21.833	21.2572	20.5539	21.2907	22.6117	21.1029	20.7489	21.1582	22.3203	21.3706	22.5654	22.0359	22.1051	21.779	21.2316	21.1608	20.7931	22.074	22.216	22.2414	21.2903	21.6154	21.2886	21.7248	22.4855	21.0313	20.9329	20.9354	sp|P17225|PTBP1_MOUSE Polypyrimidine tract-binding protein 1 OS=Mus musculus OX=10090 GN=Ptbp1 PE=1 SV=3	FALSE	-0.267294	0.118807	-0.756321	0.00268549	-0.674831	0.0190405	0		0.131364	0.201851	-0.179615	0.343903
423	P17742	Ppia	14	14	23.8907	23.8148	24.2306	23.8487	24.1363	24.8993	24.3721	25.8949	24.5192	24.3111	23.6855	25.1021	25.0416	26.1301	24.8027	24.812	25.1598	25.1623	25.2661	24.9688	24.38	24.3416	24.4149	24.839	24.6564	24.9713	25.0207	24.6902	25.059	25.0632	25.3239	sp|P17742|PPIA_MOUSE Peptidyl-prolyl cis-trans isomerase A OS=Mus musculus OX=10090 GN=Ppia PE=1 SV=2	FALSE	-0.434216	0.20467	-0.194285	0.537398	0.44341	0.177466	0.533355	0.0999017	0.630019	0.105928	0.29754	0.355313
424	P17751	Tpi1	16	16	22.0783	21.9407	22.2642	21.4834	21.7388	21.7308	21.3907	20.9425	21.9756	21.718	21.3082	22.133	20.4289	19.8474	21.9612	21.5869	21.5232	21.2048	21.2246	21.3247	21.8325	21.9596	22.1125	21.7044	21.4124	21.6663	21.2251	19.7536	21.0434	20.6581	20.6441	sp|P17751|TPIS_MOUSE Triosephosphate isomerase OS=Mus musculus OX=10090 GN=Tpi1 PE=1 SV=5	FALSE	0		-0.277326	0.358753	-0.350261	0.297441	-0.230705	0.457045	-0.196044	0.549397	-0.31951	0.40455
426	P17918	Pcna	17	17	21.5235	21.5805	22.0051	21.882	23.7654	24.3236	24.1089	25.2269	24.1044	23.3632	22.7604	24.394	23.9241	25.1247	22.7139	22.7051	22.6255	22.6974	22.8704	22.8271	22.0527	22.1715	21.8119	22.5828	22.4139	22.8076	22.2965	21.983	22.512	22.4894	22.6454	sp|P17918|PCNA_MOUSE Proliferating cell nuclear antigen OS=Mus musculus OX=10090 GN=Pcna PE=1 SV=2	FALSE	-0.330939	0.220511	1.33927	1.5794e-06	0.470444	0.0277379	0.542059	0.0276183	0.88616	0.00124916	0.188388	0.412607
427	P18242	Ctsd	5	5	16.8324	16.0537	16.844	17.5578	18.2604	18.7473	18.2941	16.0229	17.5857	18.3082	18.2052	15.8544	15.5823	16.5038	18.1999	18.0397	17.8509	18.1609	18.4448	18.4264	17.2387	17.2948	16.513	18.3477	16.9909	17.1949	17.1198	16.6377	16.4837	17.3698	17.3123	sp|P18242|CATD_MOUSE Cathepsin D OS=Mus musculus OX=10090 GN=Ctsd PE=1 SV=1	FALSE	-0.227318		0.651101		0.225295		0.744253		0		0.832863
428	P18572	Bsg	3	3	19.7979	19.7828	19.8879	19.7671	19.3167	20.142	19.5784	17.725	20.591	20.7736	19.845	20.5127	20.5328	16.5282	16.3254	15.7885	15.7616	17.2587	16.7357	16.3194	20.0059	20.5623	17.8028	21.0096	20.6624	20.6444	20.3027	20.1586	19.0363	20.1555	16.7085	sp|P18572|BASI_MOUSE Basigin OS=Mus musculus OX=10090 GN=Bsg PE=1 SV=2	FALSE	0		0		0		-3.12043	1.94791e-07	-0.0196381		-2.30765	4.03938e-05
429	P18760	Cfl1	14	13	22.8735	22.7761	22.8418	22.8548	24.2008	24.6248	23.4717	25.6443	24.4088	24.431	22.9773	24.6178	24.5156	25.2306	23.7911	23.632	23.178	23.8778	24.1608	24.1693	22.9306	23.1084	22.8199	23.7851	23.0164	23.7896	23.6869	22.7757	24.0272	23.9425	24.1043	sp|P18760|COF1_MOUSE Cofilin-1 OS=Mus musculus OX=10090 GN=Cfl1 PE=1 SV=3	FALSE	-0.288646	0.542972	0.847707	0.0327474	0.439016	0.249889	0.171645	0.250914	0.309446	0.205794	0.268238	0.24261
430	P19096	Fasn	26	26	19.7848	19.7169	19.5864	19.4548	20.6766	18.3083	20.4465	16.1606	19.6409	20.4998	19.7466	19.8947	18.1696	16.6243	20.3941	19.797	19.8165	19.522	19.7969	19.3589	21.3576	21.1848	21.2344	20.185	21.358	20.2339	19.499	20.4536	19.6347	18.8425	19.1742	sp|P19096|FAS_MOUSE Fatty acid synthase OS=Mus musculus OX=10090 GN=Fasn PE=1 SV=2	FALSE	-1.6056	0.0699199	-1.2843	0.123496	-0.654418	0.427858	-1.23803	0.135621	-1.05908	0.176434	-1.02688	0.215907
431	P19157	Gstp1	4	2	18.4788	16.5435	18.7236	17.6697	18.3324	19.545	17.2782	16.0087	19.7448	19.1141	19.3984	18.5735	18.9446	16.4721	19.2684	19.3052	18.5236	19.4881	19.0481	18.8008	16.5653	19.1712	16.4009	19.2463	19.2363	19.333	19.0412	18.6094	19.1584	18.9307	19.6688	sp|P19157|GSTP1_MOUSE Glutathione S-transferase P 1 OS=Mus musculus OX=10090 GN=Gstp1 PE=1 SV=2	FALSE	0		0		0.500049	0.0105192	0		0		0
433	P19253	Rpl13a	8	8	22.0526	22.0671	21.6976	21.9384	20.477	20.1825	20.7317	16.8556	20.4046	19.6334	20.5977	20.7658	20.0952	17.2331	21.6117	21.4507	21.4359	20.8395	20.8229	20.6738	22.0628	22.2957	22.3259	21.4204	22.0924	21.1865	21.4093	21.8195	20.6233	20.7169	16.8155	sp|P19253|RL13A_MOUSE 60S ribosomal protein L13a OS=Mus musculus OX=10090 GN=Rpl13a PE=1 SV=4	FALSE	0		-1.55331	0.00031478	-0.301982	0.286185	0		0		0
434	P19324	Serpinh1	4	4	16.7211	15.4068	17.5773	17.1523	17.3937	16.4472	16.5342	17.3031	17.5839	20.3394	17.0455	17.2757	17.4197	17.7922	19.3358	18.5436	19.1097	18.8204	18.7123	18.3134	18.0124	17.2013	19.2281	19.638	19.9897	19.8845	18.691	18.8964	19.1724	19.2021	19.1399	sp|P19324|SERPH_MOUSE Serpin H1 OS=Mus musculus OX=10090 GN=Serpinh1 PE=1 SV=3	FALSE	-1.4702	0.00340907	0		1.40021	0.0173959	0.693879	0.181303	-1.26505	0.0113096	-0.952586	0.0634451
435	P19426	Nelfe	8	8	17.1659	16.6125	15.8661	17.1681	20.2737	18.5537	19.7343	17.2425	18.6218	18.4266	19.241	19.6574	18.6766	18.1469	19.1249	18.5772	18.5777	19.0925	18.2846	18.8914	16.0802	18.8649	17.2908	18.606	18.4643	18.8474	19.3611	19.2148	19.0412	19.0752	19.4728	sp|P19426|NELFE_MOUSE Negative elongation factor E OS=Mus musculus OX=10090 GN=Nelfe PE=1 SV=2	FALSE	-0.862445	0.226385	1.17828	0.0104586	1.08091	0.0183193	1.07491	0.0323053	0.104753	0.755592	0
437	P19783	Cox4i1	8	8	16.2345	16.694	16.7149	16.4201	19.5836	21.2635	20.2894	21.1736	20.4788	21.2894	20.392	19.8866	21.2782	21.2362	18.792	19.4156	19.5819	20.958	21.5655	20.9694	15.8113	19.32	18.5578	19.8973	18.7682	19.816	19.6264	20.1113	20.7383	21.325	21.2863	sp|P19783|COX41_MOUSE Cytochrome c oxidase subunit 4 isoform 1, mitochondrial OS=Mus musculus OX=10090 GN=Cox4i1 PE=1 SV=2	FALSE	-1.71176	0.0210357	2.30058	1.50451e-06	1.30301	0.0128657	0.777879	0.0338179	0		1.37602	0.00928187
438	P20029	Hspa5	34	34	24.6047	24.4634	24.6849	24.7938	23.9412	23.7611	23.895	24.6082	24.7741	24.6972	24.8878	22.8269	24.3514	24.7974	24.7469	24.6522	24.7868	24.5423	24.5026	24.4578	24.6133	24.9379	25.0823	25.478	25.3718	25.4462	24.585	23.8838	24.5614	24.6122	24.7905	sp|P20029|BIP_MOUSE Endoplasmic reticulum chaperone BiP OS=Mus musculus OX=10090 GN=Hspa5 PE=1 SV=3	FALSE	-0.211253	0.53569	-0.075508	0.775751	0.554171	0.0629969	-0.117334	0.642236	-0.721074	0.0112145	-0.899221	0.00358708
439	P20060	Hexb	11	11	18.8574	19.023	19.1076	18.5162	19.1729	19.163	18.8467	17.1137	19.5512	19.9572	19.3541	17.6458	16.782	17.1006	19.7114	18.9124	19.2615	19.3811	19.641	19.7128	19.1943	19.1653	19.1499	19.9376	19.979	20.01	18.9987	18.8326	19.6812	19.7681	19.7868	sp|P20060|HEXB_MOUSE Beta-hexosaminidase subunit beta OS=Mus musculus OX=10090 GN=Hexb PE=1 SV=2	FALSE	-0.299768	0.297327	0.355566	0.37267	0.710266	0.222064	0.0775762	0.712252	-0.957291	0.00559463	-0.301783	0.285177
440	P20108	Prdx3	5	5	19.3866	16.9297	16.698	17.4555	19.6111	19.9623	19.984	21.8139	20.3715	19.84	18.8792	16.9641	15.8086	20.0062	18.0687	16.9357	18.4792	19.3705	20.1373	20.7003	18.5634	16.9397	17.0656	18.6415	18.4392	19.0534	18.9932	19.2846	19.7175	19.8315	19.4668	sp|P20108|PRDX3_MOUSE Thioredoxin-dependent peroxide reductase, mitochondrial OS=Mus musculus OX=10090 GN=Prdx3 PE=1 SV=1	FALSE	-0.0890698	0.929335	1.77224	0.00296094	1.03598	0.065057	0		0.677086	0.410305	1.10874	0.106478
441	P20152	Vim	50	44	24.6146	24.4773	24.9276	24.6198	24.3521	23.7614	24.2533	22.6438	24.3262	24.5699	24.9639	23.6165	23.4606	21.9565	24.4279	24.2837	24.6479	24.3117	24.0507	24.1268	25.8588	25.5806	26.0354	25.3438	25.45	25.274	24.4923	23.9928	24.3873	24.585	24.6443	sp|P20152|VIME_MOUSE Vimentin OS=Mus musculus OX=10090 GN=Vim PE=1 SV=3	FALSE	-1.13509	0.00280288	-1.18407	0.00281127	-0.448128	0.212054	-1.34045	0.0010531	-0.858202	0.0135663	-1.18245	0.00149345
442	P20263	Pou5f1	8	8	16.7376	16.8297	16.9396	16.3733	20.9593	19.2511	20.2	17.8284	19.2228	19.1577	19.3385	19.429	18.8354	18.244	18.96	19.0889	16.5072	19.5771	16.8351	17.0415	17.3459	19.5706	17.8802	19.1983	19.168	16.298	16.998	16.8322	19.7455	19.6586	17.1499	sp|P20263|PO5F1_MOUSE POU domain, class 5, transcription factor 1 OS=Mus musculus OX=10090 GN=Pou5f1 PE=1 SV=1	TRUE	-0.680577	0.0323924	0.854126	0.014264	0		0		0		0
444	P21107	Tpm3	2	2	17.462	21.255	21.7516	21.0844	21.6086	20.7068	22.0126	17.1201	20.3895	20.8418	22.1522	17.9599	20.9214	15.7975	20.6092	20.5563	20.2853	20.4887	20.0098	20.0234	22.2438	22.7028	22.1067	21.6908	21.986	22.0193	20.5669	20.5983	20.0568	20.1441	22.0235	sp|P21107|TPM3_MOUSE Tropomyosin alpha-3 chain OS=Mus musculus OX=10090 GN=Tpm3 PE=1 SV=3	FALSE	0		0		0		0		0		0
448	P21619	Lmnb2	5	5	19.8804	19.3548	19.8735	19.695	17.8479	16.7425	17.065	16.5195	16.3589	17.3441	17.4035	16.1563	16.3948	17.623	19.4642	15.9489	16.4229	16.3598	15.9344	16.2688	20.1641	20.3495	20.1177	19.6748	20.6853	20.2866	19.6965	19.7756	17.0402	17.0392	16.2685	sp|P21619|LMNB2_MOUSE Lamin-B2 OS=Mus musculus OX=10090 GN=Lmnb2 PE=1 SV=2	FALSE	0		-2.69536	0	0		-2.22966	1.49166e-08	0		-3.32064	1.59367e-15
449	P21956	Mfge8	4	4	16.616	17.3971	16.6966	16.2409	17.5998	16.681	16.037	16.2409	17.4704	18.6412	16.8179	16.8686	16.3968	15.7973	18.631	18.7664	18.6438	16.0095	18.6491	18.7194	16.6991	16.7774	16.518	17.0537	17.2622	19.0394	16.4404	14.91	16.7427	16.5235	16.6171	sp|P21956|MFGM_MOUSE Lactadherin OS=Mus musculus OX=10090 GN=Mfge8 PE=1 SV=3	FALSE	0		0.650311	0.151847	0.940747	0.0394118	1.83607	0.00243732	-0.725029	0.165296	0.00757179
450	P23116	Eif3a	20	20	19.9525	19.5436	19.5027	18.9313	19.168	19.876	19.7079	16.7881	20.4861	20.2682	20.7082	19.8092	18.8585	17.1745	20.0948	19.2951	19.3687	18.889	19.3519	19.1811	20.9888	20.8518	20.9866	19.8516	20.9226	19.5138	19.5066	19.8724	18.847	18.2517	18.7779	sp|P23116|EIF3A_MOUSE Eukaryotic translation initiation factor 3 subunit A OS=Mus musculus OX=10090 GN=Eif3a PE=1 SV=5	TRUE	-1.40977	0.0544009	-0.420058	0.476245	-0.811532	0.184624	-1.30393	0.0693899	-1.58727	0.00716047	-0.937963	0.134105
451	P23198	Cbx3	7	6	21.6468	21.323	21.5876	21.6572	20.4682	22.0512	21.7871	21.8316	21.2861	21.5627	21.1758	21.245	21.8671	21.4277	21.1637	21.6744	21.9024	21.974	22.0236	21.8876	21.6977	21.7903	21.6525	21.4395	21.1275	21.6472	21.9725	21.911	22.0194	21.8049	22.083	sp|P23198|CBX3_MOUSE Chromobox protein homolog 3 OS=Mus musculus OX=10090 GN=Cbx3 PE=1 SV=2	FALSE	0		-0.104613	0.544406	0		0		0		0.285626	0.0858878
453	P23475	Xrcc6	19	19	19.0239	19.0004	18.8879	18.7957	21.0744	20.7939	19.6826	20.2528	20.2744	20.2182	18.9767	21.24	19.9898	20.0743	20.2512	20.4725	20.4871	20.5064	20.7162	20.6459	20.017	20.0884	19.7844	20.1408	20.0717	20.1924	20.1111	20.7013	20.5714	20.3032	20.6637	sp|P23475|XRCC6_MOUSE X-ray repair cross-complementing protein 6 OS=Mus musculus OX=10090 GN=Xrcc6 PE=1 SV=5	FALSE	-1.05109	1.02422e-07	0		0.0534708	0.348235	0		0		0
454	P23492;Q9D8C9	Pnp;Pnp2	6	6	16.6106	16.5861	16.6642	16.2452	17.4223	19.3788	18.613	16.669	18.9601	19.0731	18.341	16.8564	16.6769	17.1583	18.6586	18.627	18.8144	17.9943	16.0915	16.5607	18.9846	16.3765	18.99	19.4341	18.7156	18.7984	18.6432	17.9685	16.1346	17.3569	16.1302	sp|P23492|PNPH_MOUSE Purine nucleoside phosphorylase OS=Mus musculus OX=10090 GN=Pnp PE=1 SV=2;tr|Q9D8C9|Q9D8C9_MOUSE Purine nucleoside phosphorylase OS=Mus musculus OX=10090 GN=Pnp2 PE=1 SV=1	FALSE	-1.65806	0.00175312	0		0.0229305	0.334481	0.153684	0.62624	-0.163812	0.442307	-1.27366	0.0169949
455	P23506	Pcmt1	6	6	17.6411	18.5396	18.9639	18.3563	17.6221	19.2984	18.1632	19.7828	19.469	19.4719	17.0497	19.4486	18.634	19.7003	17.6859	15.968	16.2218	17.9747	16.025	17.128	16.6882	16.9547	15.8119	17.9894	17.0891	17.0116	16.5125	16.8054	17.825	17.1132	16.7717	sp|P23506|PIMT_MOUSE Protein-L-isoaspartate(D-aspartate) O-methyltransferase OS=Mus musculus OX=10090 GN=Pcmt1 PE=1 SV=3	FALSE	1.16476	0.00040864	1.73518	1.22347e-05	0.143608	0.118828	0		0		0
456	P23591	Tsta3	3	3	17.99	15.6312	15.3859	17.0927	16.0298	16.8929	16.3115	16.3136	15.9111	16.983	17.3122	16.6846	15.6921	16.4696	18.3587	18.0437	18.4858	15.7542	17.5594	17.5681	17.4858	18.3085	18.0677	18.0841	18.1489	17.9934	17.4046	17.1614	17.745	17.3995	16.3904	sp|P23591|FCL_MOUSE GDP-L-fucose synthase OS=Mus musculus OX=10090 GN=Gfus PE=1 SV=3	FALSE	-1.42279		-1.21858		0.114298		0.342066		-0.34223		-1.10061
460	P24270	Cat	19	19	21.3055	20.5203	21.2832	20.9836	22.1502	21.1484	21.5383	17.2351	21.5685	21.7769	22.826	20.5986	20.2181	17.0544	21.2196	20.9677	21.3525	21.0433	20.9504	20.7767	21.5784	21.353	21.6976	21.8738	21.9797	22.104	21.1719	20.7022	21.37	21.4669	21.1989	sp|P24270|CATA_MOUSE Catalase OS=Mus musculus OX=10090 GN=Cat PE=1 SV=4	FALSE	0		0		0		0		0		0
461	P24288	Bcat1	7	7	21.9846	22.0332	22.3005	22.0698	18.9567	19.9992	20.6265	16.6838	20.4865	21.1719	20.998	16.1468	17.1341	16.6047	20.8451	20.9579	21.2862	20.8921	20.6146	20.2896	21.719	22.0154	21.7721	21.6301	21.7716	21.73	20.8674	20.7576	20.651	20.8452	20.8597	sp|P24288|BCAT1_MOUSE Branched-chain-amino-acid aminotransferase, cytosolic OS=Mus musculus OX=10090 GN=Bcat1 PE=1 SV=2	FALSE	0.280016		-0.933596		-0.108545		-0.772948		-1.80456		-1.09535
462	P24369	Ppib	5	5	18.9141	18.8421	18.9493	18.8992	18.9133	19.5575	18.5839	17.4432	17.4127	19.572	19.1737	17.8312	19.2589	16.4874	18.6834	19.1922	18.9193	16.9531	19.3692	16.672	17.0557	19.1242	19.1911	19.3201	19.2577	19.5062	16.7704	15.9163	18.8823	19.046	19.0763	sp|P24369|PPIB_MOUSE Peptidyl-prolyl cis-trans isomerase B OS=Mus musculus OX=10090 GN=Ppib PE=1 SV=2	FALSE	0.0569798	0.673904	-0.0130672		0.281928	0.265516	0.0321426		0		-1.07416	0.0189282
463	P24452	Capg	4	4	17.928	17.2357	18.9283	15.8535	18.4004	19.8024	19.5061	17.001	18.2364	19.4781	18.5108	18.6145	19.0693	16.2348	17.2142	18.8966	18.7727	19.0017	18.8689	19.004	17.0101	16.8279	16.5035	19.2579	17.5781	17.1298	19.5194	19.238	19.846	17.4157	19.352	sp|P24452|CAPG_MOUSE Macrophage-capping protein OS=Mus musculus OX=10090 GN=Capg PE=1 SV=2	FALSE	0		1.14244	0.00789601	0.699539	0.267086	0.710876	0.129483	0		0.675056	0.261177
464	P24472	Gsta4	10	10	16.6638	20.6572	20.5833	19.9242	19.658	21.2391	20.3515	15.6534	21.0767	20.9729	20.3975	21.5616	16.2878	20.5311	21.0753	20.9678	20.9065	20.6352	20.6066	20.3066	21.0291	21.0297	21.1615	20.8428	20.3016	20.5285	20.1986	19.5768	19.7046	16.296	19.7691	sp|P24472|GSTA4_MOUSE Glutathione S-transferase A4 OS=Mus musculus OX=10090 GN=Gsta4 PE=1 SV=3	FALSE	0		0		0		0		0		0
466	P24547	Impdh2	33	32	23.9781	23.9223	24.1156	24.1286	24.7309	24.7701	23.8329	26.2311	25.0667	24.9303	24.4478	25.0709	25.1114	26.122	24.0866	24.2646	24.1084	24.9284	25.0225	25.1152	23.1461	23.3193	23.2792	24.6328	24.3379	24.6356	23.9862	23.6924	24.8353	24.9641	24.9764	sp|P24547|IMDH2_MOUSE Inosine-5-monophosphate dehydrogenase 2 OS=Mus musculus OX=10090 GN=Impdh2 PE=1 SV=2	FALSE	0.635847		1.46091		1.1814		0.746269		0.030032		0.433726
467	P24668	M6pr	6	6	17.5738	17.8929	19.5618	19.1794	17.2991	19.5269	16.9636	20.8119	19.2453	20.6667	19.4202	18.9701	19.2984	16.5993	19.8304	19.3435	19.799	19.9529	20.071	20.0251	17.0416	19.8754	20.1332	21.2022	21.1772	21.0912	20.08	16.5804	20.3898	20.6844	20.6892	sp|P24668|MPRD_MOUSE Cation-dependent mannose-6-phosphate receptor OS=Mus musculus OX=10090 GN=M6pr PE=1 SV=1	FALSE	0		0		1.23193	0.000409508	0		0		0
468	P24788	Cdk11b	15	15	18.95	19.4793	19.2314	19.1602	20.3656	20.3696	20.2812	17.0749	21.0639	20.4147	20.5363	17.6863	19.4846	19.2787	20.3547	20.3107	20.3419	19.5669	19.7638	19.845	16.0954	19.402	19.5383	18.4052	19.7414	19.8052	19.8316	19.3219	19.6034	19.5512	20.0431	sp|P24788|CD11B_MOUSE Cyclin-dependent kinase 11B OS=Mus musculus OX=10090 GN=Cdk11b PE=1 SV=2	FALSE	0		0		0		0		0		0
470	P25206	Mcm3	40	40	23.412	23.54	23.3384	23.3799	22.6774	23.2823	23.7459	22.3858	23.228	23.4012	23.528	23.4629	22.7941	22.9067	23.6319	23.3705	23.3348	22.6774	22.528	22.3135	23.581	23.9675	23.3817	22.9497	23.757	22.7184	23.2243	24.0196	22.6085	22.4624	22.4132	sp|P25206|MCM3_MOUSE DNA replication licensing factor MCM3 OS=Mus musculus OX=10090 GN=Mcm3 PE=1 SV=2	FALSE	0		-0.199765	0.110444	-0.468618	0.116272	0		-0.0544849	0.414485	-0.254628	0.0363691
471	P25444	Rps2	16	16	24.1811	24.2494	23.9903	24.0686	22.0982	22.6825	23.108	21.1432	22.5507	22.1948	22.2761	21.4027	22.1536	21.322	23.3415	23.1779	23.0381	22.3781	22.7264	22.8428	24.0585	23.7757	23.849	22.6858	23.1626	22.7103	22.8445	23.0997	22.377	22.3766	22.642	sp|P25444|RS2_MOUSE 40S ribosomal protein S2 OS=Mus musculus OX=10090 GN=Rps2 PE=1 SV=3	TRUE	0.307079	0.448757	-1.48353	1.66233e-07	-0.971169	0.00129874	-0.567884	0.0286967	-0.0209825		-0.133423	0.532192
472	P25976	Ubtf	12	12	22.2821	22.7074	22.4511	22.3135	19.6207	19.2877	20.6483	17.8212	20.1853	19.8528	20.2349	17.0732	20.9461	17.666	20.8964	20.5209	20.8455	20.1993	19.7231	19.6507	21.9841	21.912	21.7952	20.39	20.3914	19.8677	20.3843	20.491	19.3971	19.841	19.024	sp|P25976|UBF1_MOUSE Nucleolar transcription factor 1 OS=Mus musculus OX=10090 GN=Ubtf PE=1 SV=1	FALSE	0.55487	0.39328	-1.79415	0.00774227	-1.66881	0.0128278	-1.11891	0.0912082	-0.736077	0.239517	-0.346705	0.597289
474	P26040	Ezr	31	22	22.7164	22.5181	23.1117	23.0922	20.7867	22.0889	21.5456	22.5665	22.9406	22.535	22.675	22.1199	20.4201	17.1182	22.3621	22.4037	22.344	22.406	22.5898	22.3692	21.498	22.2723	22.0872	23.1511	22.8015	23.1326	22.0604	21.4398	22.3372	22.3015	22.6392	sp|P26040|EZRI_MOUSE Ezrin OS=Mus musculus OX=10090 GN=Ezr PE=1 SV=3	FALSE	0.851404	0.162261	0.675264	0.207854	0.986791	0.139113	0.358047	0.416068	-0.914271	0.152391	-0.514008	0.429255
475	P26041	Msn	6	4	19.4237	19.6169	19.6952	19.5564	16.8611	18.355	16.184	17.2269	16.7065	17.1965	16.8349	16.5595	16.447	16.2739	19.2863	20.0031	19.8001	19.4053	19.1289	19.2148	16.4032	20.3978	20.378	20.2407	20.3216	20.4681	19.6421	19.8036	19.7199	19.4728	19.7999	sp|P26041|MOES_MOUSE Moesin OS=Mus musculus OX=10090 GN=Msn PE=1 SV=3	FALSE	0		-2.44841	1.19623e-10	0.241266	0.211529	0		0		-0.230102	0.186588
477	P26231	Ctnna1	16	13	19.5888	19.2939	18.6871	19.8587	20.6881	19.0146	19.762	17.1092	20.3641	20.1112	21.4015	19.3847	19.1263	17.1102	19.5707	19.2438	19.3085	19.2361	18.6325	18.7288	20.5792	21.0397	20.9326	20.3067	20.9925	20.3528	19.672	19.3599	19.3058	17.039	18.9822	sp|P26231|CTNA1_MOUSE Catenin alpha-1 OS=Mus musculus OX=10090 GN=Ctnna1 PE=1 SV=1	FALSE	-1.41598	0.260081	-0.171047	0.755481	-0.245936	0.677491	-1.39537	0.262454	-1.45857	0.0221271	-1.65795	0.0174608
478	P26350	Ptma	5	5	16.0607	15.383	17.4657	18.5994	20.1019	18.7416	19.523	19.7637	19.2756	19.7325	20.5584	19.9203	19.2595	18.365	17.3825	17.5643	16.2887	17.5846	16.1457	16.1674	18.4998	18.0855	18.0114	18.069	16.367	16.1926	16.8147	17.6687	16.7954	16.5021	18.9587	sp|P26350|PTMA_MOUSE Prothymosin alpha OS=Mus musculus OX=10090 GN=Ptma PE=1 SV=2	FALSE	0		1.90684	9.30112e-11	-0.0110939		0		0		0
479	P26369	U2af2	16	16	18.8849	18.984	19.1174	19.5407	21.2232	21.2706	20.5366	22.1572	21.1487	20.7037	19.8973	21.6039	20.848	22.236	20.5874	20.6123	20.21	20.0902	20.5722	20.2949	17.7463	19.8574	20.2183	20.0354	19.186	19.932	20.0722	16.1444	19.9866	20.0025	20.0125	sp|P26369|U2AF2_MOUSE Splicing factor U2AF 65 kDa subunit OS=Mus musculus OX=10090 GN=U2af2 PE=1 SV=3	FALSE	0		0.986105	8.29841e-05	0		0		0		0
480	P26443	Glud1	7	7	18.9534	17.4026	16.1311	16.6314	16.7067	17.389	15.8982	17.5272	15.4513	16.2736	16.3723	17.6184	16.3388	16.9027	16.6258	16.5025	17.5963	15.4973	16.5432	16.4126	19.9362	19.7007	19.4772	16.0111	16.3029	17.2643	17.5045	16.2476	17.4157	16.5818	16.5828	sp|P26443|DHE3_MOUSE Glutamate dehydrogenase 1, mitochondrial OS=Mus musculus OX=10090 GN=Glud1 PE=1 SV=1	FALSE	-2.36684	2.11695e-05	-3.59125	1.45579e-06	-3.11782	0.00488318	-2.73567	4.50191e-06	0.809862	0.137291	-0.375055	0.494144
481	P26516	Psmd7	11	11	16.0518	16.546	16.4071	16.8737	17.4562	19.2818	16.6327	16.5032	19.2178	19.5532	16.8827	16.9412	16.6672	16.1533	19.484	19.1777	19.0489	18.9872	19.1983	19.2741	16.4475	18.8317	19.4334	18.9267	18.9069	19.4876	18.894	19.0541	18.8923	18.902	18.5778	sp|P26516|PSMD7_MOUSE 26S proteasome non-ATPase regulatory subunit 7 OS=Mus musculus OX=10090 GN=Psmd7 PE=1 SV=2	FALSE	-1.81583	0.000641016	0		0.567509	0.226085	0.697285	0.173447	-0.817036	0.100878	0.0461164	0.744567
482	P26638	Sars	14	14	18.8616	18.5281	19.6351	18.5401	19.9974	19.3213	19.7903	17.0811	19.1026	19.1643	20.0014	18.1563	16.4808	17.036	18.9741	18.8628	18.7566	18.5196	18.6555	18.5395	19.3673	19.5022	19.681	19.6485	19.3007	19.2551	18.9541	18.5709	18.561	18.6549	18.6908	sp|P26638|SYSC_MOUSE Serine--tRNA ligase, cytoplasmic OS=Mus musculus OX=10090 GN=Sars1 PE=1 SV=3	FALSE	-0.363259	0.14265	0		0		-0.374366	0.166207	-0.206947	0.293606	-0.667303	0.0369811
483	P26883	Fkbp1a	3	3	16.1602	16.5145	15.9396	16.6039	17.3154	19.2369	18.805	15.3116	17.6662	17.8019	18.4544	16.7052	16.4713	15.0796	18.0056	18.4851	18.1535	19.4403	19.1528	19.6909	17.4178	16.6036	17.1803	18.1985	16.3868	17.0176	15.9855	16.2779	17.7717	18.9421	16.5487	sp|P26883|FKB1A_MOUSE Peptidyl-prolyl cis-trans isomerase FKBP1A OS=Mus musculus OX=10090 GN=Fkbp1a PE=1 SV=2	FALSE	-0.803171		0.430888		0.133738		0.823716		0		1.90328
484	P27048;P63163	Snrpb;Snrpn	6	6	21.654	21.797	21.0521	21.5958	19.9237	21.81	20.9015	15.8068	20.721	20.6934	20.1192	17.1469	16.4942	15.8197	21.4938	21.4543	21.3605	21.5273	21.2513	21.2041	21.1422	21.6032	21.0558	20.9636	21.7935	20.8913	20.7228	21.1431	20.5661	20.5555	20.7018	sp|P27048|RSMB_MOUSE Small nuclear ribonucleoprotein-associated protein B OS=Mus musculus OX=10090 GN=Snrpb PE=1 SV=1;sp|P63163|RSMN_MOUSE Small nuclear ribonucleoprotein-associated protein N OS=Mus musculus OX=10090 GN=Snrpn PE=1 SV=1	FALSE	0.153078	0.645344	-0.914699	0.241774	0		0.010338		-0.520984	0.244439	0
485	P27546	Map4	24	24	20.4383	19.862	20.0708	20.4223	20.6398	19.9884	20.5446	19.6301	20.6364	20.9567	21.3224	19.454	19.3197	18.963	19.3185	19.0053	19.9783	19.8129	19.2961	20.0307	21.0821	21.2316	21.4634	21.4392	21.0841	21.4567	20.5386	20.1761	20.3308	20.3823	20.5259	sp|P27546|MAP4_MOUSE Microtubule-associated protein 4 OS=Mus musculus OX=10090 GN=Map4 PE=1 SV=3	FALSE	-0.994533	0.00126043	-0.251932	0.19916	0.0676163	0.803613	-1.75446	7.61829e-06	-0.740218	0.0030289	-1.54288	0.0615278
486	P27601	Gna13	2	2	17.2554	17.5833	16.0568	16.972	16.9657	17.1622	17.2606	16.0803	17.2756	17.0431	16.7269	15.9773	16.992	16.5811	16.6869	16.0755	16.7728	16.3093	16.894	16.8328	17.4116	17.6062	17.0337	16.6854	17.0699	16.7516	16.8295	15.3596	16.3677	16.9551	16.4345	sp|P27601|GNA13_MOUSE Guanine nucleotide-binding protein subunit alpha-13 OS=Mus musculus OX=10090 GN=Gna13 PE=1 SV=1	FALSE	0		0		0		0		0		0
487	P27612	Plaa	8	8	19.2482	17.1743	19.1917	19.365	19.3519	18.4907	18.9607	17.5695	18.8857	19.0535	19.6807	19.2984	17.3326	16.3561	19.2573	18.6751	18.8506	18.5412	16.325	18.3378	18.9338	18.8471	19.0545	18.4655	19.0644	18.5012	18.5307	19.1123	18.1201	18.4398	16.4148	sp|P27612|PLAP_MOUSE Phospholipase A-2-activating protein OS=Mus musculus OX=10090 GN=Plaa PE=1 SV=4	FALSE	0		0		0		0		0		0
489	P27659	Rpl3	17	17	23.6817	23.6642	23.7133	23.3815	21.4614	22.5082	22.8977	21.8275	22.7621	22.9569	22.9129	21.7307	20.6329	18.9538	23.0316	23.0033	22.764	22.384	22.2242	22.3523	24.1077	23.8619	24.1526	23.0457	23.4151	22.9597	22.8	23.1683	21.9762	22.4623	22.1495	sp|P27659|RL3_MOUSE 60S ribosomal protein L3 OS=Mus musculus OX=10090 GN=Rpl3 PE=1 SV=3	TRUE	-0.411361	0.290702	-1.1501	0.0154943	-0.887254	0.04166	-1.08775	0.0192138	-0.697754	0.0840244	-0.813311	0.0596217
490	P27661	H2afx	12	3	28.1109	27.7121	27.9816	27.8442	28.0536	26.0506	26.3531	30.4985	27.542	26.0834	26.676	28.599	28.8875	29.864	27.4885	27.7042	27.275	29.3772	29.1479	29.2012	25.621	26.1519	25.3237	27.3527	27.1475	27.8869	28.0634	29.2732	29.5925	29.8928	29.1485	sp|P27661|H2AX_MOUSE Histone H2AX OS=Mus musculus OX=10090 GN=H2ax PE=1 SV=2	FALSE	2.19035	0.00218285	1.05227	0.147878	1.74752	0.0168981	1.76636	0.0153012	0.964821	0.159294	1.77173	0.0159088
491	P27773	Pdia3	29	29	23.831	23.2398	23.5413	23.9262	24.0524	23.835	24.1757	23.6379	24.5088	24.2458	24.5013	23.251	23.1636	21.9573	24.2507	23.4306	23.6279	23.307	23.4024	23.3569	24.0169	24.2724	24.4885	24.4145	24.4087	24.3785	23.5252	22.8134	23.4506	23.3932	23.5165	sp|P27773|PDIA3_MOUSE Protein disulfide-isomerase A3 OS=Mus musculus OX=10090 GN=Pdia3 PE=1 SV=2	FALSE	-0.596993	0.0151156	0.127682	0.566527	0.109621	0.611573	-0.457918	0.0721555	-0.434031	0.140591	-0.981832	0.027804
492	P28352	Apex1	18	18	23.3104	23.0404	23.1132	23.6111	23.2529	23.2429	22.8584	24.4427	22.6953	22.2339	22.1593	22.1963	22.738	23.594	23.451	23.3687	23.2031	23.463	23.5296	23.4853	22.0174	22.1734	21.8901	23.0018	22.5768	22.8153	22.9344	22.2605	23.1057	22.8651	23.1412	sp|P28352|APEX1_MOUSE DNA-(apurinic or apyrimidinic site) endonuclease OS=Mus musculus OX=10090 GN=Apex1 PE=1 SV=2	TRUE	1.23207	0.00155133	0.32912	0.30538	0.764225	0.0242807	1.3038	0.00121611	1.0834	0.000933684	0.691282	0.0667085
493	P28474	Adh5	6	6	16.3177	16.4157	17.3187	16.9414	19.0644	18.8942	18.9784	17.4877	18.9138	18.8304	18.5037	16.2306	16.1694	16.3915	19.3947	18.8006	18.5818	16.613	16.8354	15.4843	17.0337	18.3894	18.8037	15.8746	16.3187	16.7604	16.6885	16.075	16.3691	17.1394	17.3802	sp|P28474|ADHX_MOUSE Alcohol dehydrogenase class-3 OS=Mus musculus OX=10090 GN=Adh5 PE=1 SV=3	FALSE	-1.21845	0.00283275	0.600782	0.140284	-1.63333	1.87089e-05	0.850065	0.0735105	0		-0.00702108
494	P28574	Max	4	4	17.4857	17.5281	18.9201	16.4221	20.1624	21.6897	21.8405	16.8051	16.8458	16.5487	17.0232	17.7267	20.2305	16.8852	19.8162	20.1866	16.3531	21.1866	21.0935	20.7382	16.986	16.1664	16.7617	19.9607	20.1246	16.2168	20.5583	17.2015	20.7934	21.0926	20.9967	sp|P28574|MAX_MOUSE Protein max OS=Mus musculus OX=10090 GN=Max PE=1 SV=2	FALSE	0		0		1.48714	0.228159	0.142874	0.229424	1.65226	0.00439154	0.876505	0.0885855
495	P28656	Nap1l1	17	15	22.7477	22.3715	22.7977	22.5311	21.494	21.7661	20.3034	22.2912	22.2302	22.3388	21.5508	20.6544	21.4316	23.3797	22.1276	21.9026	22.1902	22.0885	22.0097	21.9359	21.9135	22.076	22.509	22.8147	22.472	22.6613	21.6677	21.0388	22.0637	21.7279	22.3491	sp|P28656|NP1L1_MOUSE Nucleosome assembly protein 1-like 1 OS=Mus musculus OX=10090 GN=Nap1l1 PE=1 SV=2	FALSE	0		0		0		0		0		0
496	P28658	Atxn10	4	4	15.6832	16.5874	15.9551	15.7212	17.6773	16.8429	17.5181	16.7678	15.8056	17.3325	16.9022	16.9993	16.9761	17.0765	17.4268	16.9064	16.8212	17.1314	16.6959	16.5692	16.9714	17.0595	16.1227	16.7107	17.5713	16.7551	17.1023	17.0677	16.5685	16.4143	17.1486	sp|P28658|ATX10_MOUSE Ataxin-10 OS=Mus musculus OX=10090 GN=Atxn10 PE=1 SV=2	FALSE	-0.704522	0.000160299	0		0		0		0.141909	0.168876	0
497	P28659	Celf1	3	3	16.6698	17.9547	18.3986	16.739	17.2215	17.446	16.6064	16.0063	16.661	16.6796	16.7304	17.7909	16.9451	16.3888	18.7598	19.0293	19.122	16.427	18.4197	18.0457	18.6243	18.9175	18.4481	18.4136	19.5088	18.5504	18.3064	18.9892	17.7496	16.3976	18.0555	sp|P28659|CELF1_MOUSE CUGBP Elav-like family member 1 OS=Mus musculus OX=10090 GN=Celf1 PE=1 SV=2	FALSE	-1.083	0.011692	-1.74786	0.00689319	0		0.26362	0.654531	0		-0.866531	0.0522716
499	P29037;Q6SJ95	Tbp;Tbpl2	4	4	16.6733	17.464	16.963	17.3299	19.9641	19.4863	20.1152	16.9507	18.5083	18.5583	18.0731	16.6949	18.7395	15.6266	16.295	17.0711	16.4328	19.195	19.3705	18.5503	18.0601	16.7442	17.4401	16.8055	16.9684	16.3978	18.2917	19.2953	18.734	18.79	18.7385	sp|P29037|TBP_MOUSE TATA-box-binding protein OS=Mus musculus OX=10090 GN=Tbp PE=1 SV=1;sp|Q6SJ95|TBPL2_MOUSE TATA box-binding protein-like 2 OS=Mus musculus OX=10090 GN=Tbpl2 PE=1 SV=1	FALSE	-0.298958	0.634168	0.965076	0.143562	-0.671977	0.348369	-0.805694	0.309059	0.750364	0.246517	2.29579	0.00460343
500	P29341	Pabpc1	23	12	21.7997	21.9715	22.0714	21.9865	21.8173	22.4577	21.6095	24.3257	23.0624	22.6953	21.606	20.2395	21.0986	22.5874	22.6717	22.5087	22.4748	22.6147	22.8913	22.7818	22.8106	22.9439	23.1097	22.7782	23.0995	22.9289	22.4255	22.1654	22.3247	22.1781	22.4867	sp|P29341|PABP1_MOUSE Polyadenylate-binding protein 1 OS=Mus musculus OX=10090 GN=Pabpc1 PE=1 SV=2	FALSE	-0.37623		-0.026483		0.0484971		0		0		0
501	P29351	Ptpn6	6	6	17.3968	18.3278	17.4823	17.51	17.1012	16.6373	18.7144	16.7341	17.3264	17.8597	15.2517	17.031	16.2141	16.8743	17.9104	17.5363	17.9335	17.5943	17.526	17.432	16.8602	17.2295	17.5414	17.6932	18.2536	17.7953	18.176	16.6395	16.5198	16.0466	16.9423	sp|P29351|PTN6_MOUSE Tyrosine-protein phosphatase non-receptor type 6 OS=Mus musculus OX=10090 GN=Ptpn6 PE=1 SV=2	TRUE	0		-0.385522	0.0191793	0		0		0		0
502	P29391;P49945	Ftl1;Ftl2	6	6	17.4008	16.0375	17.1455	17.3122	17.3875	18.0796	18.0527	16.7755	19.5674	19.8695	18.6595	17.1593	18.9364	17.5151	18.227	18.3161	18.2393	16.2161	16.6301	16.4187	16.1325	18.1447	18.9131	18.691	18.5657	18.3497	18.1639	18.3382	16.9398	16.3682	18.0375	sp|P29391|FRIL1_MOUSE Ferritin light chain 1 OS=Mus musculus OX=10090 GN=Ftl1 PE=1 SV=2;sp|P49945|FRIL2_MOUSE Ferritin light chain 2 OS=Mus musculus OX=10090 GN=Ftl2 PE=3 SV=2	FALSE	-0.940329	0.176992	1.14416	0.0223107	0.314172	0.186866	0.203227	0.385264	-1.48464	0.00156534	-1.78641	0.00126074
505	P29758	Oat	18	18	21.5253	21.1824	21.3959	21.5708	20.3491	19.4649	20.5655	16.676	20.3996	19.5927	21.7466	15.1397	21.0621	16.3343	21.1513	21.0371	20.9657	20.7521	20.9089	20.6835	21.0625	21.1707	20.9516	21.4646	21.6289	21.4429	20.5507	20.5756	20.8666	20.5453	20.7382	sp|P29758|OAT_MOUSE Ornithine aminotransferase, mitochondrial OS=Mus musculus OX=10090 GN=Oat PE=1 SV=1	FALSE	0.357292	0.63007	-0.483292	0.551158	0.4363	0.58861	0		-1.30449	0.142745	-0.704838	0.467641
507	P30285	Cdk4	5	5	17.4307	15.94	16.155	17.4139	18.8441	18.1337	19.258	16.9095	16.7587	19.7841	19.4824	17.1346	17.4067	17.6691	18.8242	18.9781	18.9751	19.1285	19.106	19.1039	17.2005	18.6037	18.5136	19.2808	19.3632	18.7462	18.7436	18.5248	19.265	19.0299	19.1437	sp|P30285|CDK4_MOUSE Cyclin-dependent kinase 4 OS=Mus musculus OX=10090 GN=Cdk4 PE=1 SV=1	TRUE	-1.45506	0.000100202	0		0.641525	0.0246518	0.254156	0.271238	0		0
508	P30412	Ppic	3	3	16.9993	16.8828	15.4884	16.2035	16.5852	16.2443	16.0675	16.2463	16.5648	15.1999	15.2944	16.0289	17.9461	16.7292	16.7165	17.0295	16.984	17.7666	18.2102	17.7154	16.7326	17.2988	16.9229	16.9804	17.4901	17.0564	17.1101	17.0633	17.9818	16.2331	15.8323	sp|P30412|PPIC_MOUSE Peptidyl-prolyl cis-trans isomerase C OS=Mus musculus OX=10090 GN=Ppic PE=1 SV=1	FALSE	-0.225657		-0.555662		0.0678165		0		0		0.645641
509	P30416	Fkbp4	23	23	23.0825	22.9039	23.2028	23.2818	23.862	22.6594	23.9499	18.7511	22.9751	23.1553	23.341	23.1814	21.5036	19.7357	22.9616	22.9323	22.8259	22.262	22.341	22.2597	22.5991	22.3751	23.4851	23.1513	23.0878	23.0293	22.7298	22.2544	22.1847	22.1105	21.9775	sp|P30416|FKBP4_MOUSE Peptidyl-prolyl cis-trans isomerase FKBP4 OS=Mus musculus OX=10090 GN=Fkbp4 PE=1 SV=5	FALSE	0		0		0		0		0		0
510	P30681	Hmgb2	11	9	24.5872	24.4658	24.4292	24.2606	21.9194	22.7858	21.4258	16.551	23.0064	22.2584	21.4209	17.3919	16.4672	17.2516	23.9207	23.7995	23.8964	23.3691	23.3225	23.3437	22.5412	23.2071	23.6383	23.4509	23.2987	23.3611	22.9957	22.133	23.003	23.1021	23.5219	sp|P30681|HMGB2_MOUSE High mobility group protein B2 OS=Mus musculus OX=10090 GN=Hmgb2 PE=1 SV=3	TRUE	0.96672	0.0652037	-1.309	0.143255	0		0.334649	0.394669	-1.07809	0.0643421	0
511	P30999	Ctnnd1	25	25	19.0225	19.012	19.0376	19.5252	20.7036	20.1581	20.0989	21.7757	21.2792	21.815	21.6774	19.8722	19.2873	17.3601	20.3841	20.4764	20.4315	20.4724	20.9747	20.6468	20.2875	20.7226	20.8331	21.8269	21.5896	21.6435	20.1588	20.1118	20.7152	20.523	20.8942	sp|P30999|CTND1_MOUSE Catenin delta-1 OS=Mus musculus OX=10090 GN=Ctnnd1 PE=1 SV=2	FALSE	-1.45886	0.0744381	0.969059	0.0266896	1.06518	0.0153907	-0.176659	0.681929	-0.893184	0.0305379	-0.974541	0.0273192
513	P31230	Aimp1	5	5	19.2843	19.2198	19.8764	18.9574	19.7874	19.2285	18.2858	16.1418	19.9461	19.7552	19.6072	19.9455	19.3405	16.6157	17.4189	16.9039	16.3461	19.484	19.7671	19.8468	16.7038	19.7662	19.1404	20.4243	20.1341	19.7252	19.3741	18.7752	19.0423	20.1489	19.3058	sp|P31230|AIMP1_MOUSE Aminoacyl tRNA synthase complex-interacting multifunctional protein 1 OS=Mus musculus OX=10090 GN=Aimp1 PE=1 SV=2	FALSE	0.0349138	0.579586	0		0.632665	0.101942	-1.70458	0.00157004	-0.334086	0.288744	0
515	P32067	Ssb	10	10	21.1089	21.2376	21.3469	20.4294	20.6428	20.6828	21.1262	20	20.8654	20.3221	21.546	20.5231	20.5914	20.1615	21.3026	21.0063	21.3093	20.7827	20.6877	20.6865	21.0211	21.2965	21.3371	20.4305	20.5933	20.6169	21.2212	21.3521	20.8398	20.7418	20.8997	sp|P32067|LA_MOUSE Lupus La protein homolog OS=Mus musculus OX=10090 GN=Ssb PE=1 SV=1	FALSE	0		-0.333944	0.00840307	-0.331347	0.00174703	0		-0.0145866		0
516	P32233	Drg1	4	3	19.4356	16.1791	19.8252	19.5791	18.9515	17.9124	16.6801	17.0165	16.5681	16.1442	17.2846	16.4843	17.6005	16.9572	18.6871	18.3497	18.6654	18.3335	18.4235	18.4422	18.9253	19.2299	17.174	15.3124	18.9361	18.5538	18.4256	18.5515	17.4037	16.6286	16.3447	sp|P32233|DRG1_MOUSE Developmentally-regulated GTP-binding protein 1 OS=Mus musculus OX=10090 GN=Drg1 PE=1 SV=1	FALSE	0.0434747		-0.962711		-0.290576		0		0		0
517	P32261	Serpinc1	3	3	22.3057	22.8581	22.6437	23.6701	16.4655	19.642	19.2992	17.6539	17.3396	17.5653	19.5502	16.5821	16.9393	17.6763	20.4701	21.2445	21.1216	20.2489	20.5113	20.2649	22.3855	21.9263	22.1918	20.3536	20.3836	21.7547	20.3103	21.059	18.895	16.8515	15.8437	sp|P32261|ANT3_MOUSE Antithrombin-III OS=Mus musculus OX=10090 GN=Serpinc1 PE=1 SV=1	FALSE	0.909247	0.349582	-3.67436	5.98746e-06	-1.15259	0.0938157	-0.853171	0.130001	0		-0.304298	0.547335
518	P32507	Pvrl2	13	13	18.8638	19.0065	18.7099	18.5433	20.2092	19.8257	20.1244	16.5513	20.8024	20.6622	20.7543	20.3267	20.814	15.232	19.5197	19.7121	19.5241	21.0396	20.9656	20.9959	19.6	19.317	19.2455	21.3187	20.7887	21.0437	20.2533	20.3119	21.0704	21.3555	21.3835	sp|P32507|NECT2_MOUSE Nectin-2 OS=Mus musculus OX=10090 GN=Nectin2 PE=1 SV=2	FALSE	0		0		1.06114	0.000562963	0		0		0
519	P32883	Kras	8	2	18.4859	18.1315	18.4526	18.2627	20.1343	20.4787	20.9342	22.2209	19.9971	19.8469	20.6096	17.4827	20.0957	15.517	19.9963	20.2481	19.5649	20.6121	20.8824	20.4955	18.6795	18.8403	19.7553	20.1672	20.1245	20.69	20.072	19.4415	20.5209	20.346	20.6074	sp|P32883|RASK_MOUSE GTPase KRas OS=Mus musculus OX=10090 GN=Kras PE=1 SV=1	FALSE	-0.770702	0.246933	1.03788	0.132507	1.22468	0.0544553	0.82307	0.230117	0.792185	0.23008	0.325304	0.639366
520	P32921	Wars	3	3	18.8125	18.8245	18.6536	18.4699	17.5322	16.4463	16.295	17.1962	17.7988	16.9845	15.8296	16.7646	17.4071	16.106	16.9982	17.8857	17.9032	16.7552	17.5346	17.5263	18.1811	18.2196	18.5551	17.6337	18.1488	17.7912	17.8813	17.0174	18.0962	16.7562	17.3816	sp|P32921|SYWC_MOUSE Tryptophan--tRNA ligase, cytoplasmic OS=Mus musculus OX=10090 GN=Wars1 PE=1 SV=2	FALSE	0.737225	0.0162171	-0.773297	0.0173196	-0.0728835	0.53564	0		0		-0.0353651	0.372756
522	P33610	Prim2	13	13	18.8417	19.1713	19.0034	18.9511	20.318	19.6987	20.3739	16.1905	19.3624	19.0077	19.6397	19.8557	19.9488	17.1343	19.2331	19.7297	19.9423	20.48	20.3963	20.735	17.5799	16.7103	16.5576	19.2274	19.3941	19.634	19.871	20.1152	20.4904	20.458	20.5321	sp|P33610|PRI2_MOUSE DNA primase large subunit OS=Mus musculus OX=10090 GN=Prim2 PE=1 SV=1	FALSE	1.61994		1.84746		2.17523		2.24475		0		0.971597
523	P33611	Pola2	6	6	18.2759	16.8086	18.2127	18.053	18.3014	19.0154	18.7356	16.7161	19.1505	18.579	17.2744	16.7653	16.1195	15.6799	18.8877	18.5432	19.5314	18.5008	18.5707	18.458	16.9136	18.7022	18.4132	18.6292	18.5503	18.2414	18.587	18.5265	17.0766	18.6595	16.3635	sp|P33611|DPOA2_MOUSE DNA polymerase alpha subunit B OS=Mus musculus OX=10090 GN=Pola2 PE=1 SV=2	FALSE	-0.0386506	0.261597	0		0		0.384874	0.173745	0		0
524	P34022	Ranbp1	7	7	20.4217	20.4871	20.6907	20.7167	17.0987	21.7484	20.0721	19.4068	21.3744	16.8485	20.8114	20.329	17.2883	16.9969	20.2934	20.3599	20.1762	20.4997	20.1355	20.2967	20.4089	20.525	20.6975	20.9583	20.57	20.9512	20.4695	20.1028	20.315	19.6614	20.3263	sp|P34022|RANG_MOUSE Ran-specific GTPase-activating protein OS=Mus musculus OX=10090 GN=Ranbp1 PE=1 SV=2	FALSE	0		0		0		0		0		0
526	P34884	Mif	4	4	20.6171	20.4283	21.0255	20.5966	21.1345	23.2554	21.4194	24.3221	22.3558	22.0332	20.7263	22.6817	21.1085	22.9585	21.3994	21.8244	21.6171	23.0279	23.1881	23.1893	19.1384	20.6623	19.92	21.7228	21.342	21.7809	21.8001	21.1909	22.6674	22.6408	22.717	sp|P34884|MIF_MOUSE Macrophage migration inhibitory factor OS=Mus musculus OX=10090 GN=Mif PE=1 SV=2	FALSE	0.739829	0.202168	1.78417	0.00717226	1.69433	0.00953341	1.68569	0.00958216	0.821612	0.16468	1.51281	0.0170044
529	P35278	Rab5c	7	4	19.7163	19.9938	19.7967	19.434	20.8592	20.0308	20.5429	19.3076	19.4894	19.9738	20.0048	20.2259	20.0451	16.6957	19.9963	19.6973	19.8429	20.3024	20.6329	20.157	19.4566	20.0617	19.3246	19.8083	20.0895	19.7872	19.7174	19.7111	19.4506	19.7395	19.5202	sp|P35278|RAB5C_MOUSE Ras-related protein Rab-5C OS=Mus musculus OX=10090 GN=Rab5c PE=1 SV=2	FALSE	0		0		0		0		0		0
530	P35279;P61294	Rab6a;Rab6b	6	6	18.9368	19.1894	18.8507	18.6664	16.2593	17.1665	15.5239	16.6135	15.7897	18.1151	18.3785	17.1362	16.5368	16.4626	18.7463	18.553	18.6906	18.8344	18.2905	18.2538	16.9217	18.9451	18.7123	18.5226	19.1066	18.4996	18.3592	18.7041	18.5214	18.8398	18.7292	sp|P35279|RAB6A_MOUSE Ras-related protein Rab-6A OS=Mus musculus OX=10090 GN=Rab6a PE=1 SV=4;sp|P61294|RAB6B_MOUSE Ras-related protein Rab-6B OS=Mus musculus OX=10090 GN=Rab6b PE=1 SV=1	FALSE	0		-1.44324	5.95078e-07	0		0		-0.154285	0.118745	0
533	P35486	Pdha1	13	13	21.1603	20.7349	20.9893	20.8667	20.7691	21.6147	21.4832	22.5416	21.9997	20.7911	19.8149	19.9838	20.4741	16.5137	20.3275	20.3402	20.3914	20.6841	20.8811	20.7287	21.3851	20.7021	21.1613	20.851	21.0721	20.5974	20.4562	20.6341	19.9895	20.5527	20.4797	sp|P35486|ODPA_MOUSE Pyruvate dehydrogenase E1 component subunit alpha, somatic form, mitochondrial OS=Mus musculus OX=10090 GN=Pdha1 PE=1 SV=1	TRUE	0		0		0		0		0		0
534	P35550	Fbl	20	18	22.9368	23.2663	22.7563	23.1938	22.4852	24.0138	23.1693	24.43	20.4979	21.9562	21.5741	23.5739	21.5097	23.2753	23.1322	22.9566	22.8362	23.2343	23.4621	22.8349	22.1884	22.4368	22.3611	21.824	22.1022	21.63	20.9762	22.3367	21.8175	21.6224	21.9772	sp|P35550|FBRL_MOUSE rRNA 2-O-methyltransferase fibrillarin OS=Mus musculus OX=10090 GN=Fbl PE=1 SV=2	TRUE	0.71756	0.128645	-0.857392	0.0518126	-0.412413	0.115393	0.646248	0.195399	2.06123	9.76487e-06	1.26073	0.00778478
535	P35564	Canx	23	23	21.8393	21.5619	22.1706	22.2221	22.1233	22.109	21.8303	22.3488	22.9363	22.9352	22.5106	21.9014	22.6824	21.3942	22.1424	21.9748	22.0438	21.6337	21.5658	21.5452	22.5999	22.5537	22.6727	22.6785	22.6993	22.5202	21.7527	21.2214	21.7492	21.9219	21.9096	sp|P35564|CALX_MOUSE Calnexin OS=Mus musculus OX=10090 GN=Canx PE=1 SV=1	FALSE	-0.648408	0.00022052	0.171629	0.38491	0.0102747		-0.54151	0.00445011	-0.665661	0.018578	-1.02389	1.85353e-07
537	P35700	Prdx1	19	18	23.7363	23.6982	23.8917	23.7617	26.7071	27.5027	27.4386	26.9072	26.9992	26.5072	26.1283	26.1215	27.1327	26.1951	24.5457	24.6103	24.2548	25.5497	25.9965	26.1559	23.58	23.6707	23.4077	24.3719	23.966	24.4814	24.4906	24.2423	25.6402	25.3541	25.4229	sp|P35700|PRDX1_MOUSE Peroxiredoxin-1 OS=Mus musculus OX=10090 GN=Prdx1 PE=1 SV=1	FALSE	0		2.76027	1.12025e-39	0.563473	0.00705333	0.672369	0.000336727	0.591792	0.00248474	1.53936	4.64749e-10
538	P35762	Cd81	4	4	18.9179	17.0108	16.4354	16.7623	16.5472	17.2646	17.8323	16.3877	18.3802	19.0452	19.0745	16.5815	17.4159	16.8299	17.4207	18.5906	18.6738	19.4485	19.7642	19.3657	16.463	16.456	18.383	19.6677	19.3161	19.454	18.7608	18.7259	19.5979	19.2139	19.3117	sp|P35762|CD81_MOUSE CD81 antigen OS=Mus musculus OX=10090 GN=Cd81 PE=1 SV=2	FALSE	0		1.35076	0.000663969	2.12155	7.84003e-09	0.863948	0.0324187	-1.60386	0.000566668	0.0401853	0.842039
539	P35922	Fmr1	2	2	16.7455	16.6218	15.9951	17.2494	16.2734	17.5068	16.532	16.7929	15.4995	16.9434	17.8034	17.4842	15.7875	16.7211	17.2019	16.7285	16.9041	16.8289	16.9589	16.6814	17.8033	17.8794	17.6469	16.9998	17.4628	17.0444	16.4496	17.1717	16.7524	16.5874	17.1782	sp|P35922|FMR1_MOUSE Fragile X messenger ribonucleoprotein 1 OS=Mus musculus OX=10090 GN=Fmr1 PE=1 SV=1	FALSE	0		0		0		0		0		0
540	P35979	Rpl12	8	8	21.8272	21.9518	21.7706	22.035	22.3771	22.5007	22.3984	23.3294	22.5638	22.7826	22.5498	22.4909	22.6879	21.6046	22.0787	21.8652	21.698	21.6611	22.0102	21.8856	23.1583	22.4974	23.2078	22.3535	22.2407	22.5584	22.1627	21.8004	21.8927	22.0248	21.7478	sp|P35979|RL12_MOUSE 60S ribosomal protein L12 OS=Mus musculus OX=10090 GN=Rpl12 PE=1 SV=2	TRUE	-0.996688	0.000271238	-0.25808	0.146751	-0.527439	0.0244521	-1.0095	0.000308082	0.000548309		-0.510403	0.0358306
541	P35980	Rpl18	9	9	26.3036	26.0939	26.0231	25.9693	23.4356	24.1648	23.4047	24.1961	24.0017	23.3054	22.7453	23.1633	23.8377	16.6951	25.3848	25.2087	25.0333	25.1952	25.3628	25.1216	26.7533	26.3233	26.5434	25.1359	25.6321	24.9802	25.144	25.4565	24.6537	24.7313	24.6074	sp|P35980|RL18_MOUSE 60S ribosomal protein L18 OS=Mus musculus OX=10090 GN=Rpl18 PE=1 SV=3	TRUE	0		-1.67074	0.00163708	0		0		0		0
544	P36916	Gnl1	8	8	20.0354	16.4007	19.6474	17.7642	18.9694	19.282	20.0338	17.7208	19.5084	18.4358	20.2959	20.4286	18.7013	17.0379	19.0156	18.8276	19.2466	19.4011	18.9158	19.294	17.8739	19.2851	19.3332	19.5345	19.4315	19.3646	19.265	19.0688	19.3501	18.8303	19.7576	sp|P36916|GNL1_MOUSE Guanine nucleotide-binding protein-like 1 OS=Mus musculus OX=10090 GN=Gnl1 PE=1 SV=4	FALSE	0		0		0		0		0		0
547	P37913	Lig1	41	41	20.9425	21.3419	21.6428	21.3595	22.5071	22.5674	22.8582	22.9957	22.8844	22.1269	22.8654	23.6834	22.1314	23.6187	22.6695	22.738	22.4621	22.9913	22.8638	22.9935	21.9594	22.3116	21.8857	22.1272	21.9486	21.93	22.2516	22.4937	22.718	22.3419	22.4611	sp|P37913|DNLI1_MOUSE DNA ligase 1 OS=Mus musculus OX=10090 GN=Lig1 PE=1 SV=2	FALSE	-0.74533		0.566564		0		0.500228		0.0505826		0.826597
548	P38532;Q9R0L1;P38533	Hsf1;Hsf4;Hsf2	2	2	16.6343	15.9308	15.9904	17.4608	16.9022	17.4209	17.6837	16.0439	15.9042	15.7502	17.0637	16.9973	16.7221	16.9062	18.0703	18.3622	18.2309	16.576	18.0176	18.1933	16.1252	17.967	16.37	18.5976	18.3851	17.476	16.4834	16.744	18.1353	18.2987	18.4729	sp|P38532|HSF1_MOUSE Heat shock factor protein 1 OS=Mus musculus OX=10090 GN=Hsf1 PE=1 SV=2;sp|Q9R0L1|HSF4_MOUSE Heat shock factor protein 4 OS=Mus musculus OX=10090 GN=Hsf4 PE=1 SV=2;sp|P38533|HSF2_MOUSE Heat shock factor protein 2 OS=Mus musculus OX=1009	FALSE	-0.0779671	0.546928	0		1.08202	0.000582996	1.14861	0.000614747	0.0102298		0
549	P38647	Hspa9	21	21	23.1822	22.9724	22.946	23.0265	21.886	21.4659	22.185	19.29	22.3745	22.1403	23.0737	21.4211	21.5431	21.0722	22.2997	21.9706	22.1384	21.6164	21.529	21.5937	23.4502	23.2334	23.5598	22.8804	23.0686	22.8645	21.9788	21.6008	21.8031	21.7923	21.9466	sp|P38647|GRP75_MOUSE Stress-70 protein, mitochondrial OS=Mus musculus OX=10090 GN=Hspa9 PE=1 SV=3	TRUE	-0.352927	0.361585	-0.864246	0.0612226	-0.455934	0.28749	-1.24718	0.0172209	-1.31372	0.00159008	-1.34777	0.00242367
551	P39447	Tjp1	12	12	17.2928	16.0526	17.4854	18.3656	16.4876	18.1283	16.6943	16.4879	17.0209	17.6035	17.5653	17.1611	16.3717	15.8245	18.6728	18.3613	18.0963	18.3619	18.6946	18.4167	19.2607	19.3781	19.1171	20.0642	20.1479	19.8667	18.9265	18.694	19.2464	19.4185	19.0857	sp|P39447|ZO1_MOUSE Tight junction protein ZO-1 OS=Mus musculus OX=10090 GN=Tjp1 PE=1 SV=2	FALSE	-1.93596	0.000726555	-1.84635	0.00127195	0.77433	0.0860494	-0.85714	0.0525721	-0.439146	0.289858	-1.51715	0.000672063
552	P39749	Fen1	2	2	16.8467	16.3935	16.9254	16.3761	16.5217	16.6716	17.9171	17.0466	18.9532	18.1772	18.239	15.5875	16.6321	16.7279	16.3541	16.4846	16.2592	17.2189	17.0072	16.674	16.0747	16.4199	16.4764	16.8592	16.2012	16.3299	17.1296	16.4477	16.9612	16.5455	16.1957	sp|P39749|FEN1_MOUSE Flap endonuclease 1 OS=Mus musculus OX=10090 GN=Fen1 PE=1 SV=1	FALSE	0.147033		1.86921		0.0519103		-0.0455286		-1.25249		0.415396
553	P40124	Cap1	7	7	17.0295	16.4968	17.1532	17.1834	17.8342	17.4661	18.3221	16.1714	17.8441	17.9832	17.6234	17.0793	16.5188	16.5667	17.4577	16.2554	15.6869	17.8728	16.3093	17.2006	17.4337	16.1329	17.9517	15.356	16.4096	17.5121	17.5454	16.3677	17.7699	17.9859	17.7719	sp|P40124|CAP1_MOUSE Adenylyl cyclase-associated protein 1 OS=Mus musculus OX=10090 GN=Cap1 PE=1 SV=4	FALSE	0		0.451159	0.0403208	0		-0.293451	0.310065	0		0
554	P40142	Tkt	30	30	24.1723	24.5554	24.3378	24.1807	23.4574	23.5206	23.8007	22.8755	23.3813	23.3489	23.2471	22.8021	23.6398	20.6513	24.0532	23.9043	23.8516	23.1471	23.1419	23.1722	24.2561	24.1735	24.0499	23.4462	24.021	23.5875	23.6851	24.2755	23.1345	22.7205	22.9494	sp|P40142|TKT_MOUSE Transketolase OS=Mus musculus OX=10090 GN=Tkt PE=1 SV=1	FALSE	0.251072	0.378761	-0.625847	0.0148175	-0.395174	0.321977	0		0		-0.374608	0.209273
556	P40336	Vps26a	3	3	16.4687	16.4306	16.2846	17.0376	17.6766	15.4078	16.1172	17.3199	16.0799	16.8026	17.4117	17.0204	16.1285	17.0793	17.194	17.0923	16.4701	17.0993	16.7479	16.9834	16.0927	16.3048	16.8241	17.3612	17.6254	17.1971	15.5086	16.9109	16.2208	16.6727	17.0782	sp|P40336|VP26A_MOUSE Vacuolar protein sorting-associated protein 26A OS=Mus musculus OX=10090 GN=Vps26a PE=1 SV=1	FALSE	0		0		0.140381	0.0979444	0		0		0
557	P41105	Rpl28	6	6	20.9059	21.2134	20.9942	20.6392	21.4173	20.5742	22.0517	17.216	17.1751	17.9927	21.0799	20.0137	17.4323	16.2367	21.5347	21.1494	21.2478	20.4703	20.8946	20.6496	22.1317	21.814	22.1382	21.1424	21.943	21.1503	20.8828	21.4359	20.1435	20.2601	20.4364	sp|P41105|RL28_MOUSE 60S ribosomal protein L28 OS=Mus musculus OX=10090 GN=Rpl28 PE=1 SV=2	FALSE	-0.819807	0.256006	-2.99702	0.0291238	-0.428258	0.527897	-0.435602	0.483355	1.4834	0.098359	-0.6465	0.436776
558	P42208	2002-09-01	9	9	19.2031	19.121	19.3558	19.2343	16.3939	17.4942	18.2701	15.9031	18.2698	18.3165	18.7296	17.0515	16.7326	17.8	18.9689	18.46	18.8609	18.8569	18.6753	18.2616	16.6546	19.049	18.7462	18.9089	18.8987	18.7005	18.7623	15.9341	19.0942	18.7254	18.8787	sp|P42208|SEPT2_MOUSE Septin-2 OS=Mus musculus OX=10090 GN=Septin2 PE=1 SV=2	FALSE	0.471706	0.0491007	-0.418301	0.95694	0.187748	0.119101	0		-0.722731	0.00780375	0
559	P42209	2001-09-01	5	5	17.5849	16.5494	17.4805	16.1302	17.0383	17.001	16.4482	16.8084	17.5521	16.4523	16.6088	16.6347	17.111	16.1396	18.1867	18.0147	18.1229	17.3866	17.458	17.2311	18.3808	19.0313	18.3046	18.7803	18.905	18.6738	17.6615	17.7773	17.5725	18.1815	17.3971	sp|P42209|SEPT1_MOUSE Septin-1 OS=Mus musculus OX=10090 GN=Septin1 PE=1 SV=2	FALSE	-1.54961	4.11771e-05	-1.65509	1.33789e-05	0.214109	0.535518	-0.371994	0.172727	-0.00678738		-1.33565	0.0095164
560	P42932	Cct8	24	24	20.3675	20.6455	20.3956	20.5108	21.2942	21.4154	21.4382	17.4874	22.2579	21.8722	20.7448	21.5243	21.0892	16.3044	21.6257	21.1632	21.0503	20.8328	20.821	20.7588	21.6625	21.5753	21.8579	21.0217	21.6991	21.2553	21.1579	21.2479	20.7085	20.4468	20.6139	sp|P42932|TCPQ_MOUSE T-complex protein 1 subunit theta OS=Mus musculus OX=10090 GN=Cct8 PE=1 SV=3	FALSE	0		0		0		0		0		0
561	P43247	Msh2	30	30	21.6119	21.6353	21.3905	21.6564	21.1171	20.9647	21.5792	21.1788	21.28	21.4644	21.2795	20.8829	19.8275	16.6844	21.8228	21.5102	21.5919	20.5899	20.7008	20.2477	21.702	22.1388	21.7687	21.1689	22.0927	21.0877	21.1247	22.1615	20.5678	20.1297	20.187	sp|P43247|MSH2_MOUSE DNA mismatch repair protein Msh2 OS=Mus musculus OX=10090 GN=Msh2 PE=1 SV=1	FALSE	0		-0.338409	0.218137	-0.298037	0.612053	0		0		-0.650565	0.0882366
563	P43274	Hist1h1e	5	5	22.1987	22.8156	21.8668	21.6702	22.4308	22.0002	22.3256	23.2419	21.2938	20.6692	21.6834	22.0339	21.7661	21.5695	21.8652	21.8809	21.5036	21.5491	21.8187	21.715	21.575	21.6414	21.7911	21.586	21.0481	21.4586	21.5806	21.166	21.4916	21.3526	21.1345	sp|P43274|H14_MOUSE Histone H1.4 OS=Mus musculus OX=10090 GN=H1-4 PE=1 SV=2	FALSE	0.472145	0.413781	-0.397102	0.103466	-0.276596	0.137572	0.0807429	0.789697	1.23105	0.000126137	0.301693	0.121117
564	P43275	Hist1h1a	9	9	23.8293	23.9049	24.0032	23.2099	23.9922	23.7273	23.9514	22.4692	21.9728	22.0734	23.1111	23.7464	22.2313	21.5903	23.5457	23.6796	23.0347	22.7832	23.2559	23.2747	23.2842	23.2319	23.5298	22.4528	22.6657	22.4866	23.2422	22.9471	22.4474	22.416	22.3623	sp|P43275|H11_MOUSE Histone H1.1 OS=Mus musculus OX=10090 GN=H1-1 PE=1 SV=2	FALSE	0.410354	0.220321	-0.717225	0.0129874	-0.636384	0.0488014	0.07137	0.658729	0.92576	0.00159432	0.39237	0.140218
565	P43276	Hist1h1b	11	11	23.8466	24.1308	23.8595	23.6629	23.9285	23.8487	24.3151	24.8837	22.3831	23.4015	24.4103	23.9868	23.6765	23.3277	23.7021	23.6711	23.6061	23.6694	24.0074	24.1899	23.5388	23.4629	23.73	23.5162	22.9537	23.3458	23.5629	23.0138	23.0631	23.4375	23.2707	sp|P43276|H15_MOUSE Histone H1.5 OS=Mus musculus OX=10090 GN=H1-5 PE=1 SV=2	TRUE	0.190432	0.223392	0		-0.156478	0.146591	0		0.559472	0.00641795	0.390928	0.021927
566	P43277	Hist1h1d	3	3	22.3465	23.2418	22.4624	22.1669	17.5748	16.5521	17.1328	16.3594	16.7585	16.5115	17.0579	16.2929	16.1396	16.0292	22.7313	22.9346	22.2544	22.0854	22.661	22.7237	23.6891	22.7481	23.6229	22.1545	21.5731	22.411	23.0047	22.5144	22.3962	22.4505	22.1603	sp|P43277|H13_MOUSE Histone H1.3 OS=Mus musculus OX=10090 GN=H1-3 PE=1 SV=2	FALSE	-0.000386582		-5.85828	3.08575e-72	-0.349191	0.00822808	0		0		0
567	P45376	Akr1b1	4	4	17.9768	18.1685	16.8768	18.0389	16.4402	18.3096	19.3435	16.5996	18.98	17.4596	16.3786	17.1126	15.7048	16.3961	18.5609	18.4498	18.5262	18.0671	18.1877	18.0486	16.997	16.3263	16.815	16.6987	17.9743	17.6438	15.4533	16.0573	16.1407	17.2749	18.0333	sp|P45376|ALDR_MOUSE Aldo-keto reductase family 1 member B1 OS=Mus musculus OX=10090 GN=Akr1b1 PE=1 SV=3	FALSE	0.556494	0.127226	0.364251	0.0750678	0.19712	0.35682	1.27048	0.0350683	0.100241	0.918062	0.662197	0.197355
568	P45952	Acadm	8	8	19.5397	17.6621	19.7546	19.0412	17.3046	19.9718	19.3573	16.0596	20.2088	19.4624	15.7166	18.8284	17.8633	16.3621	20.0755	20.2583	20.1646	19.8734	19.8989	19.8476	17.3998	20.1629	20.0971	20.0192	20.3367	20.5164	19.3883	19.2403	19.0579	18.9899	19.5108	sp|P45952|ACADM_MOUSE Medium-chain specific acyl-CoA dehydrogenase, mitochondrial OS=Mus musculus OX=10090 GN=Acadm PE=1 SV=1	FALSE	0		-0.963536	0.0126119	0.0273142	0.475854	0		0		0
569	P46061	Rangap1	4	4	16.8143	17.8207	17.7994	17.7877	17.6593	16.9541	16.5902	17.5525	18.2743	18.6766	16.3863	17.2669	16.4427	15.6437	16.5117	17.3948	17.7312	16.9994	17.4898	15.8778	18.7208	18.9996	19.7015	17.9765	18.3484	17.8975	16.8986	17.0093	16.6679	16.3237	17.5386	sp|P46061|RAGP1_MOUSE Ran GTPase-activating protein 1 OS=Mus musculus OX=10090 GN=Rangap1 PE=1 SV=2	FALSE	-1.56939	0.00252228	-1.35064	0.0152142	-1.05559	0.0572909	-1.91167	0.000588235	-0.585269	0.260854	-1.27966	0.0219693
571	P46460	Nsf	6	6	16.5832	17.008	17.1356	17.6808	17.6378	17.2195	18.8991	17.8405	18.1519	18.6609	18.3293	17.9159	15.9772	16.7802	17.9998	17.4932	15.9578	16.8705	16.8325	16.9652	17.0805	16.9217	17.7027	18.4414	17.6795	17.4585	16.8123	17.1269	16.7544	17.409	17.271	sp|P46460|NSF_MOUSE Vesicle-fusing ATPase OS=Mus musculus OX=10090 GN=Nsf PE=1 SV=2	FALSE	-0.0645693	0.826542	1.06741	0.0241091	0.546517	0.105133	-0.00643079		-0.334645	0.323871	-0.813785	0.0620137
572	P46467	Vps4b	3	3	16.172	16.8581	17.7124	17.8658	17.13	16.9822	16.8644	15.3212	16.9441	17.6483	17.2017	17.0314	17.0539	16.3291	18.2312	17.7452	18.0828	17.9537	16.3678	16.5068	17.2694	18.2226	18.7181	18.5404	18.5151	18.2732	17.6593	16.7722	16.7696	17.8186	17.9067	sp|P46467|VPS4B_MOUSE Vacuolar protein sorting-associated protein 4B OS=Mus musculus OX=10090 GN=Vps4b PE=1 SV=2	FALSE	0		-0.464214	0.00831888	0		0		0		0
573	P46471	Psmc2	27	27	21.4573	21.7284	21.7716	21.7949	22.9971	23.232	23.3017	23.4936	22.7675	23.0328	22.9656	21.9948	23.5517	23.0144	22.814	22.7488	22.7694	23.1751	23.262	23.3737	22.5386	22.4374	22.4791	22.6627	22.7413	22.5919	22.673	22.7541	22.8729	22.616	22.6223	sp|P46471|PRS7_MOUSE 26S proteasome regulatory subunit 7 OS=Mus musculus OX=10090 GN=Psmc2 PE=1 SV=5	FALSE	-0.89125	3.30738e-10	0.187395	0.0979157	0		0		0.247188	0.0382295	0.40834	0.000550495
574	P46638;P62492	Rab11b;Rab11a	8	8	16.199	17.2457	16.0387	18.5343	17.29	19.8251	19.4312	16.7324	19.3981	19.0892	16.7666	16.3384	17.6266	16.5299	18.5704	16.1255	17.0467	16.8118	18.6341	18.5165	16.8075	17.6636	16.2136	18.7579	18.7439	18.6161	15.5267	15.5295	16.4763	17.5588	16.4968	sp|P46638|RB11B_MOUSE Ras-related protein Rab-11B OS=Mus musculus OX=10090 GN=Rab11b PE=1 SV=3;sp|P62492|RB11A_MOUSE Ras-related protein Rab-11A OS=Mus musculus OX=10090 GN=Rab11a PE=1 SV=3	FALSE	0		1.0493	0.00975639	1.00114	0.0148013	0		0		0
575	P46664	Adss	6	6	20.2786	20.2067	20.2697	20.0511	16.6317	17.8686	19.628	16.7473	18.6585	18.3321	16.8991	16.6992	17.589	16.8946	18.7237	18.5957	18.5871	18.2907	18.2618	18.1465	20.0911	19.5246	19.8955	19.0479	19.249	19.0289	19.1398	19.3117	19.0158	18.3605	18.3231	sp|P46664|PURA2_MOUSE Adenylosuccinate synthetase isozyme 2 OS=Mus musculus OX=10090 GN=Adss2 PE=1 SV=2	FALSE	0.485487	0.462945	-1.76624	0.00221884	-0.62087	0.170766	-0.986396	0.025297	-0.150202	0.629923	-0.768052	0.103696
576	P46718	Pdcd2	5	5	17.0522	17.9304	17.8178	16.5055	17.0106	15.3024	16.5284	16.7293	19.4893	18.9149	16.0393	16.5912	15.9976	16.3756	19.4733	19.158	19.4795	19.6043	19.036	19.2067	16.4834	15.8956	19.4693	19.2943	19.1897	19.1747	18.7796	17.1013	19.4532	19.2456	19.512	sp|P46718|PDCD2_MOUSE Programmed cell death protein 2 OS=Mus musculus OX=10090 GN=Pdcd2 PE=2 SV=2	FALSE	-0.198481	0.454862	0		1.5394	0.00106173	1.46166	0.014186	-1.13227	0.0211929	0
577	P46935	Nedd4	22	20	20.0073	19.9912	19.8256	19.4145	20.4126	19.9951	19.8008	17.4122	20.4286	20.9225	20.6522	21.0341	18.753	20.8283	20.7433	19.9637	20.007	19.881	19.8491	19.7259	20.8709	20.7309	20.6185	20.5912	21.1839	20.4844	20.0393	20.3052	20.0175	19.8567	20.0747	sp|P46935|NEDD4_MOUSE E3 ubiquitin-protein ligase NEDD4 OS=Mus musculus OX=10090 GN=Nedd4 PE=1 SV=3	FALSE	0		0		0		0		-0.143758	0.0328544	0
578	P46938	Yap1	11	11	20.0794	19.5574	20.1308	19.9529	20.4461	19.9774	20.9846	16.6819	19.9942	20.7787	20.5946	20.3639	17.0851	16.6265	19.92	19.9756	20.4355	20.8411	20.534	20.4911	15.4413	19.6333	19.5778	20.4381	20.3788	20.7227	20.8196	20.6919	20.867	21.4072	21.3587	sp|P46938|YAP1_MOUSE Transcriptional coactivator YAP1 OS=Mus musculus OX=10090 GN=Yap1 PE=1 SV=2	FALSE	0		0		0.805219	0.127791	0		0		0
580	P47199	Cryz	5	5	16.757	16.4513	18.3148	18.2071	16.9589	18.9686	19.4526	16.3672	18.7695	18.7068	16.8298	15.9981	18.2768	17.9829	18.8916	18.402	18.6529	18.3469	18.3651	18.4169	14.9879	17.2394	15.9181	18.5476	18.7396	18.3221	18.4371	18.1733	17.1453	15.9152	15.8019	sp|P47199|QOR_MOUSE Quinone oxidoreductase OS=Mus musculus OX=10090 GN=Cryz PE=1 SV=1	FALSE	0.666922	0.0546223	1.22864	0.00253009	1.65955	0.00048342	1.85202	0.00069784	0		0
581	P47738	Aldh2	11	11	19.8838	19.4776	19.7041	19.7794	15.7917	19.0284	19.8783	17.4088	19.3568	19.5537	20.242	16.92	15.9818	20.451	19.8015	19.6626	17.5678	19.2243	19.213	19.2518	20.9905	20.3695	21.0249	20.141	20.4957	19.8809	19.4466	19.5485	19.3765	19.697	19.3686	sp|P47738|ALDH2_MOUSE Aldehyde dehydrogenase, mitochondrial OS=Mus musculus OX=10090 GN=Aldh2 PE=1 SV=1	FALSE	-1.06557	0.246806	-1.06482	0.281417	-0.609818	0.511923	-1.76535	0.126304	-1.68518	0.0706179	-0.936491	0.326518
583	P47754	Capza2	8	7	20.9375	21.136	21.2398	21.3953	20.8465	21.0413	20.3626	22.2257	18.754	20.8874	20.8937	19.2042	22.0673	20.5409	21.531	21.4875	21.6293	21.4689	21.5247	21.4604	21.3129	21.502	21.3962	21.689	21.4017	21.6938	21.273	21.6917	21.3087	21.2445	21.3816	sp|P47754|CAZA2_MOUSE F-actin-capping protein subunit alpha-2 OS=Mus musculus OX=10090 GN=Capza2 PE=1 SV=3	FALSE	0		-0.443399	0.00338443	0		0		0		0
584	P47757	Capzb	12	12	18.4521	18.7767	19.0159	18.6011	19.0723	20.0734	20.7925	20.4615	20.0102	19.969	19.891	19.3066	19.7225	19.2326	19.2827	19.5278	19.6069	19.3316	19.3567	19.3473	16.4215	20.1178	20.5474	19.2286	19.0583	18.4985	19.5494	20.1528	19.8206	19.806	19.7453	sp|P47757|CAPZB_MOUSE F-actin-capping protein subunit beta OS=Mus musculus OX=10090 GN=Capzb PE=1 SV=3	FALSE	-0.330313	0.133176	0.312246	0.392048	0		0		0.0766454	0.416345	0
586	P47791	Gsr	8	8	21.5585	22.0833	21.8066	22.0715	20.8376	20.3666	18.6519	16.2101	20.089	20.6803	19.3712	20.8933	20.8509	18.0298	21.0922	21.2087	21.4289	20.8186	20.5823	20.283	21.5498	21.6101	21.5517	21.1255	21.4719	21.2213	20.807	21.128	20.4925	20.5148	20.421	sp|P47791|GSHR_MOUSE Glutathione reductase, mitochondrial OS=Mus musculus OX=10090 GN=Gsr PE=1 SV=3	FALSE	0.425064	0.326582	-1.15343	0.0142281	-0.222084	0.26565	0		-0.653514	0.121777	0
587	P47811	Mapk14	4	4	16.2452	15.2649	17.1044	16.713	16.7429	18.3235	16.8818	16.6952	17.1187	15.9945	16.6272	16.9419	16.3242	16.5784	16.4353	17.0175	16.3116	17.022	16.9413	16.6268	16.1223	15.9899	16.9007	16.7113	16.7688	16.9335	16.8164	16.2184	16.8076	17.3259	17.136	sp|P47811|MK14_MOUSE Mitogen-activated protein kinase 14 OS=Mus musculus OX=10090 GN=Mapk14 PE=1 SV=3	FALSE	0		0		0.156786	0.0476384	0		0.224758	0.0227938	0
590	P47911	Rpl6	19	19	23.8927	24.1104	23.8163	23.7236	21.7952	22.6334	22.1694	22.5301	22.9709	22.3154	22.9579	22.1821	22.712	21.9725	23.4086	23.0527	22.9737	22.5612	22.8135	22.8346	24.1242	23.8928	24.0735	23.0776	23.6541	23.3087	22.9567	23.4526	22.6122	22.767	22.8586	sp|P47911|RL6_MOUSE 60S ribosomal protein L6 OS=Mus musculus OX=10090 GN=Rpl6 PE=1 SV=3	TRUE	-0.0800176	0.507025	-1.23733	0.00176916	-0.638572	0.0362594	-0.817968	0.0134165	-0.446414	0.0307789	-0.587936	0.00813455
591	P47915;W4VSN7	Rpl29;Gm3550	5	5	21.3711	20.9846	21.4256	20.3925	21.1157	20.2464	20.0426	17.0207	17.5332	20.673	20.6214	21.7575	16.7138	20.0173	20.3527	20.246	19.6685	20.1745	20.6843	20.6076	20.8645	19.0704	21.2512	20.5524	20.4173	20.5301	19.7972	19.2769	20.1454	20.3705	20.1178	sp|P47915|RL29_MOUSE 60S ribosomal protein L29 OS=Mus musculus OX=10090 GN=Rpl29 PE=1 SV=2;tr|W4VSN7|W4VSN7_MOUSE 60S ribosomal protein L29 OS=Mus musculus OX=10090 GN=Gm3550 PE=3 SV=1	FALSE	0.25214	0.22728	-0.449241	0.157214	0		0		0		0
592	P47941	Crkl	17	17	17.8782	16.5726	18.8488	19.5584	22.1089	22.308	20.9011	22.9665	21.7938	21.9942	21.4245	22.798	22.6097	22.6588	21.0052	21.3187	21.7662	22.5912	22.4832	22.5551	19.3624	20.7248	19.8667	21.5696	21.3838	21.7377	21.8761	22.1133	22.3856	22.783	22.9098	sp|P47941|CRKL_MOUSE Crk-like protein OS=Mus musculus OX=10090 GN=Crkl PE=1 SV=2	FALSE	-1.78717	0.000524196	1.73774	0.00130919	1.56397	0.00381007	1.34847	0.0115378	0.32042	0.513701	0.964321	0.0727333
594	P47962	Rpl5	16	16	23.4955	23.6995	23.5264	23.2758	19.4814	20.5499	22.304	22.2961	21.5737	23.42	22.2546	21.1121	21.1285	16.9235	22.9009	22.5581	22.7369	21.9088	22.3169	22.2736	23.5842	23.8008	24.3504	22.8315	23.0863	22.975	22.8479	22.9773	22.3588	22.4468	22.3345	sp|P47962|RL5_MOUSE 60S ribosomal protein L5 OS=Mus musculus OX=10090 GN=Rpl5 PE=1 SV=3	TRUE	-0.387781	0.589829	-1.47852	0.163501	-0.930358	0.271952	-1.15402	0.224393	-1.25071	0.0996963	-0.789203	0.328228
595	P47963	Rpl13	10	10	24.5762	24.7012	24.7203	24.2743	21.924	22.9312	23.1307	22.9242	22.7464	22.284	23.0562	21.7707	21.6301	17.0167	24.1358	23.6242	23.6659	22.8257	22.9997	22.9137	24.444	24.4937	24.5381	23.4291	24.3182	23.3683	23.4711	23.6303	22.515	22.7565	22.9448	sp|P47963|RL13_MOUSE 60S ribosomal protein L13 OS=Mus musculus OX=10090 GN=Rpl13 PE=1 SV=3	TRUE	0.155136	0.904064	-1.67269	0.0107873	-0.716488	0.108798	-0.542733	0.136114	0		-0.72185	0.289645
596	P47964	Rpl36	4	4	20.7362	21.2018	20.8506	20.6686	17.01	22.6309	17.038	15.4412	16.1555	15.8182	16.2873	16.2793	20.0961	16.4601	20.8415	21.2459	21.1044	21.9205	22.4044	22.3569	21.3249	21.4736	20.5202	21.6633	21.6793	21.5306	21.028	21.0282	21.7952	21.6682	21.6756	sp|P47964|RL36_MOUSE 60S ribosomal protein L36 OS=Mus musculus OX=10090 GN=Rpl36 PE=1 SV=2	TRUE	0		-3.35779	2.73551e-10	0.494531	0.157707	0		0		0
597	P48024;Q9CXU9	Eif1;Eif1b	7	7	16.4153	17.459	16.5965	16.2936	19.8731	19.547	19.161	20.3972	19.2378	19.4363	19.0088	19.5226	20.3025	16.3072	16.6778	15.9196	16.2291	16.2284	17.1079	15.9955	16.4844	16.95	17.3785	17.3479	17.001	16.6871	17.2347	16.552	16.6714	16.4172	16.8764	sp|P48024|EIF1_MOUSE Eukaryotic translation initiation factor 1 OS=Mus musculus OX=10090 GN=Eif1 PE=1 SV=2;sp|Q9CXU9|EIF1B_MOUSE Eukaryotic translation initiation factor 1b OS=Mus musculus OX=10090 GN=Eif1b PE=1 SV=2	FALSE	0		2.1881	6.09583e-11	0		0		0.305448	0.113032	0
599	P48377;P48379	Rfx1;Rfx2	5	5	16.2847	17.2228	17.1369	15.6801	16.9544	17.7068	16.4333	17.0202	18.077	16.6677	17.9667	16.5749	16.7207	16.8519	18.0631	18.3211	18.141	18.1221	18.3144	18.0433	17.2653	17.0294	15.5161	18.2733	18.1038	17.7951	18.1037	18.8167	17.9467	18.5296	18.4792	sp|P48377|RFX1_MOUSE MHC class II regulatory factor RFX1 OS=Mus musculus OX=10090 GN=Rfx1 PE=1 SV=2;sp|P48379|RFX2_MOUSE DNA-binding protein RFX2 OS=Mus musculus OX=10090 GN=Rfx2 PE=1 SV=2	FALSE	-0.107675	0.955974	0.739677	0.0108589	1.37804	0.000117437	1.42	0.000381421	-0.399786	0.235397	0.0268357
600	P48428	Tbca	7	7	18.9642	18.9542	16.7657	16.6215	21.1141	21.5237	22.645	16.9405	20.1914	20.3343	21.7792	21.3647	20.5842	16.0782	19.2305	19.7262	19.3465	21.4854	20.6654	21.7288	16.1657	18.503	17.0477	19.971	19.7245	19.9428	20.8258	19.9363	21.221	20.4268	21.4264	sp|P48428|TBCA_MOUSE Tubulin-specific chaperone A OS=Mus musculus OX=10090 GN=Tbca PE=1 SV=3	TRUE	0		2.63445	0.000177742	2.1832	0.0233625	1.39764	0.068175	0		1.07324	0.241687
601	P48432	Sox2	9	9	18.9736	19.1263	19.3739	19.0881	20.2583	21.1188	20.4587	23.0021	21.0225	21.0446	19.0547	22.5257	20.1292	23.886	19.7445	20.4095	20.5411	21.0196	21.3482	21.4769	18.9761	19.3087	18.2624	20.0013	19.7989	20.2642	20.7149	20.2635	21.2186	21.5416	21.4391	sp|P48432|SOX2_MOUSE Transcription factor SOX-2 OS=Mus musculus OX=10090 GN=Sox2 PE=1 SV=2	FALSE	0.18712	0.673433	1.45229	0.191657	1.09983	0.263742	1.27381	0.218456	0.803853	0.223184	1.22384	0.0856663
603	P48678	Lmna	23	23	21.5583	20.9844	21.4614	21.2173	20.6101	20.5487	21.7082	19.8197	20.7919	20.6758	20.786	21.483	20.1035	18.769	21.0188	21.083	21.05	21.0192	20.6458	20.9928	20.9471	21.2231	20.9971	21.193	21.3727	21.1449	21.2279	20.8334	20.7036	21.1975	21.2323	sp|P48678|LMNA_MOUSE Prelamin-A/C OS=Mus musculus OX=10090 GN=Lmna PE=1 SV=2	FALSE	0		-0.138961	0.00747294	0		0		0		0
604	P48758	Cbr1	6	5	16.2433	16.4997	16.8845	16.7786	16.3754	18.8846	16.1368	16.292	18.3565	19.8188	18.9542	16.9852	16.7454	17.6795	18.1391	17.9565	18.1584	19.0487	19.2293	19.3211	17.2689	17.9496	17.9103	18.2552	16.4314	18.4855	18.1385	18.0779	18.754	18.8278	18.9971	sp|P48758|CBR1_MOUSE Carbonyl reductase [NADPH] 1 OS=Mus musculus OX=10090 GN=Cbr1 PE=1 SV=3	FALSE	-1.1614	0.0119647	1.14192	0.0101257	0		0.257173	0.452137	-1.98267	5.43865e-05	1.37224	0.0054353
606	P49312	Hnrnpa1	29	29	25.5033	25.6873	26.0347	25.8578	26.5526	27.0397	27.0642	26.8363	26.574	26.7459	26.5427	26.6468	26.7631	27.4776	25.8723	26.522	25.8934	26.6402	26.9239	27.1723	24.1258	24.792	24.439	25.3923	24.6832	25.2405	26.7304	25.8246	26.8006	26.8702	26.4752	sp|P49312|ROA1_MOUSE Heterogeneous nuclear ribonucleoprotein A1 OS=Mus musculus OX=10090 GN=Hnrnpa1 PE=1 SV=2	FALSE	1.25155	3.30043e-07	2.12199	5.18862e-13	0.606441	0.0152041	1.57374	4.73879e-09	0.231971	0.316279	1.7835	1.81073e-11
607	P49443	Ppm1a	7	5	19.146	17.3437	18.9325	18.8143	17.1774	19.444	19.2832	15.8498	18.7822	19.2299	19.3706	15.9181	16.8671	16.2116	18.7316	18.8298	19.1712	19.0363	18.8834	19.1764	18.9085	19.038	19.139	19.1963	19.1393	19.233	18.8729	19.0742	18.9756	19.296	19.0172	sp|P49443|PPM1A_MOUSE Protein phosphatase 1A OS=Mus musculus OX=10090 GN=Ppm1a PE=1 SV=1	FALSE	-0.337541	0.229614	0		0.111612	0.767153	0		-0.958075	0.00803138	0
609	P49717	Mcm4	28	28	21.4021	21.8295	21.3047	21.9327	20.7657	20.3909	20.2483	16.6575	21.4716	21.2488	20.5337	16.5241	19.7899	16.455	21.1505	21.1624	21.1555	20.5581	20.4588	20.3794	21.4788	21.5324	21.3239	20.8884	21.4794	20.7894	21.1049	22.2441	20.1608	20.6095	20.6495	sp|P49717|MCM4_MOUSE DNA replication licensing factor MCM4 OS=Mus musculus OX=10090 GN=Mcm4 PE=1 SV=1	FALSE	0.188401	0.712006	-0.360327	0.444059	-0.39265	0.418082	-0.159671	0.512939	-1.45606	0.037417	-0.457741	0.422078
610	P49718	Mcm5	24	24	21.0263	21.4691	21.5583	21.4333	20.3749	21.3892	21.2778	19.8284	21.8293	21.1902	21.3387	21.32	21.8181	20.7982	21.9691	22.0774	22.0009	21.3022	20.8192	21.1686	22.2486	22.55	22.4004	21.2712	22.276	20.9032	21.6414	22.8108	20.5219	19.9248	20.399	sp|P49718|MCM5_MOUSE DNA replication licensing factor MCM5 OS=Mus musculus OX=10090 GN=Mcm5 PE=1 SV=2	FALSE	-0.555259	0.00428291	-0.658718	0.00136507	-0.70985	0.0245755	0		-0.550741	0.031898	-0.0824242	0.329483
611	P49722	Psma2	9	9	21.057	20.8362	21.0603	20.7654	22.2092	20.6256	21.2817	16.4791	20.4158	20.3219	21.0163	20.9222	20.8041	16.9055	20.883	20.5711	20.5217	20.6936	21.1536	21.1406	16.5066	20.1549	20.5818	20.0054	19.8494	20.3026	20.0974	20.058	20.6541	20.3033	20.5949	sp|P49722|PSA2_MOUSE Proteasome subunit alpha type-2 OS=Mus musculus OX=10090 GN=Psma2 PE=1 SV=3	FALSE	0		0		0		0		0		0
613	P50096	Impdh1	5	5	17.474	16.1914	17.3667	16.8925	18.255	18.2724	17.7711	16.7881	18.7636	18.2552	19.0313	17.4232	18.6569	16.6887	17.819	17.6993	17.7746	18.2621	18.1686	18.2921	17.0772	16.9102	17.0078	18.0924	18.1261	18.1122	17.9256	18.0621	18.3076	18.3641	18.2415	sp|P50096|IMDH1_MOUSE Inosine-5-monophosphate dehydrogenase 1 OS=Mus musculus OX=10090 GN=Impdh1 PE=1 SV=2	FALSE	-0.0338115	0.962205	1.6408	1.2099e-05	1.09711	0.00133547	0.736438	0.0109632	-0.884096	0.0149729	0.115966	0.744858
615	P50247	Ahcy	19	19	20.4212	16.728	20.3526	20.8532	23.2559	23.9011	24.385	23.0989	23.4973	22.9988	23.1357	21.8483	21.3986	21.2186	22.9484	22.7599	22.7332	22.5974	22.3763	22.1134	22.582	22.6483	22.602	22.3175	23.0711	21.7368	22.3983	22.8562	21.8509	21.7209	22.0458	sp|P50247|SAHH_MOUSE Adenosylhomocysteinase OS=Mus musculus OX=10090 GN=Ahcy PE=1 SV=3	FALSE	-2.959	0.00344643	0.500499	0.317582	-0.248595	0.499616	0.103726	0.694693	0.47281	0.448035	0
617	P50431	Shmt1	8	8	19.8754	20.1856	19.6383	19.8359	17.068	19.6764	19.886	17.6025	19.9714	19.4519	19.5575	16.2435	17.3013	17.0126	19.2525	19.413	19.3889	19.2739	16.3493	19.1229	19.5203	20.1372	20.0239	19.6808	20.2386	20.0425	19.4896	20.0347	19.2703	19.9149	19.0602	sp|P50431|GLYC_MOUSE Serine hydroxymethyltransferase, cytosolic OS=Mus musculus OX=10090 GN=Shmt1 PE=1 SV=3	FALSE	0.00902736		-0.228639	0.652771	0		-0.424394	0.296534	-1.00314	0.0585229	-1.52718	0.0041672
618	P50516	Atp6v1a	9	9	18.0597	16.7358	18.5536	18.4306	16.5462	19.2645	16.3997	15.9622	18.3472	19.4011	16.5319	16.8122	16.3446	16.5607	18.3715	18.6593	18.8158	18.1036	18.0294	18.4666	19.3079	18.3468	18.9004	18.1833	19.3323	18.9539	18.7614	18.9929	18.7989	18.8207	18.4037	sp|P50516|VATA_MOUSE V-type proton ATPase catalytic subunit A OS=Mus musculus OX=10090 GN=Atp6v1a PE=1 SV=2	FALSE	0		-0.837995	0.000184367	0		0		0		0
619	P50518	Atp6v1e1	6	6	18.5208	18.221	18.5931	18.2476	16.8814	18.8551	19.1917	21.1601	19.8692	19.3983	18.7804	16.6997	15.9195	17.5568	18.4056	18.1766	18.7939	18.7097	18.441	18.3886	16.6524	18.1592	16.4658	19.0168	18.9553	19.1312	18.4982	17.6486	18.944	18.7157	19.0374	sp|P50518|VATE1_MOUSE V-type proton ATPase subunit E 1 OS=Mus musculus OX=10090 GN=Atp6v1e1 PE=1 SV=2	FALSE	1.14367	0.0368307	2.03488	0.0449663	1.72004	0.00316027	1.1998	0.0406309	-0.223169	0.602293	-0.410336	0.433005
620	P50580	Pa2g4	21	21	22.3509	22.4028	22.2788	22.1616	22.5677	22.0168	22.3648	22.3377	22.1996	22.458	22.7543	22.4542	22.1382	19.1387	21.7081	21.7644	21.7184	21.8282	21.7253	21.5603	22.5908	22.9227	22.7822	22.5012	22.5523	22.414	22.038	22.2199	21.2876	21.2457	21.4713	sp|P50580|PA2G4_MOUSE Proliferation-associated protein 2G4 OS=Mus musculus OX=10090 GN=Pa2g4 PE=1 SV=3	TRUE	-0.456533	0.308281	-0.287522	0.415033	-0.268991	0.572935	-1.02432	0.106632	-0.1458	0.701259	-0.781028	0.103322
622	P51150	Rab7a	14	14	20.6956	20.9087	20.7364	20.8814	22.2726	22.6992	21.3476	23.9869	21.9794	22.1359	20.7727	22.2702	21.4758	21.1018	21.0437	21.3446	20.9877	22.0818	22.2239	22.1288	20.7704	21.0685	21.0691	21.1012	21.195	21.0749	21.3871	21.2965	21.7964	21.7228	21.6336	sp|P51150|RAB7A_MOUSE Ras-related protein Rab-7a OS=Mus musculus OX=10090 GN=Rab7a PE=1 SV=2	FALSE	-0.261834		0.448049		0.0921452		0		0.846652		0.735113
623	P51410;A0A140T8T4	Rpl9	11	11	21.4978	21.5251	21.8808	21.883	21.4375	21.5579	20.5426	22.8824	21.7594	21.4677	20.3077	21.7285	21.4218	21.8943	21.5503	21.1715	20.9677	20.8608	20.9004	20.7526	21.9059	21.7261	22.1072	20.8514	21.1188	21.0984	20.7772	21.1865	20.6966	20.5068	20.3357	sp|P51410|RL9_MOUSE 60S ribosomal protein L9 OS=Mus musculus OX=10090 GN=Rpl9 PE=1 SV=2;tr|A0A140T8T4|A0A140T8T4_MOUSE 60S ribosomal protein L9 OS=Mus musculus OX=10090 GN=Rpl9-ps6 PE=3 SV=1	FALSE	0		0		-0.48211	0.000378944	0		0		0
624	P51855	Gss	13	13	20.2244	20.2131	20.4085	20.1716	20.574	19.7591	19.6338	15.6852	20.0018	19.2454	19.3738	20.0262	20.7341	17.2343	19.9953	20.1718	20.0398	20.4051	20.4983	20.2628	20.2018	20.0509	19.8065	19.9857	19.9334	20.0413	20.2741	20.4603	20.4656	20.5051	20.2199	sp|P51855|GSHB_MOUSE Glutathione synthetase OS=Mus musculus OX=10090 GN=Gss PE=1 SV=1	FALSE	0		-0.0870314	0.00694459	0		0		0		0
625	P51859	Hdgf	14	14	20.1217	19.9569	20.0839	19.8253	21.5988	21.802	21.848	19.8971	21.4082	21.4143	21.4976	20.7512	20.1047	19.9624	20.9742	20.7023	20.4634	20.5132	20.5693	21.1386	19.6663	19.6908	20.2669	20.4659	19.8131	20.8157	19.8939	20.3074	20.7172	20.7822	20.3848	sp|P51859|HDGF_MOUSE Hepatoma-derived growth factor OS=Mus musculus OX=10090 GN=Hdgf PE=1 SV=2	FALSE	0		1.25104	8.91786e-08	0.385631	0.19423	0.602687	0.0167116	0		0.244105	0.318118
627	P51949	Mnat1	6	6	18.3516	18.1838	18.4266	18.4309	14.9593	17.5263	18.6956	15.2602	17.8328	17.2473	16.9116	17.1952	19.0993	15.4566	18.8749	19.0153	18.6096	18.8893	18.5258	18.3823	19.2169	18.5866	18.7683	18.7366	18.8039	17.055	17.8052	18.9322	18.5964	18.8287	19.124	sp|P51949|MAT1_MOUSE CDK-activating kinase assembly factor MAT1 OS=Mus musculus OX=10090 GN=Mnat1 PE=1 SV=2	FALSE	0		-1.04907	1.57062e-05	0		0		0		0
628	P52293	Kpna2	13	13	20.5991	20.5002	20.2914	20.2326	20.2671	19.1519	20.2936	16.6263	19.6653	19.8115	20.633	20.8233	16.1036	16.3371	20.8966	20.5286	20.8949	20.2223	19.8908	19.9092	21.2945	21.2727	21.2673	20.6105	21.0319	20.3422	20.7452	20.8772	19.8756	20.3156	20.1062	sp|P52293|IMA1_MOUSE Importin subunit alpha-1 OS=Mus musculus OX=10090 GN=Kpna2 PE=1 SV=2	FALSE	-0.851298	0.316046	-1.22692	0.227868	-0.601971	0.464404	-0.482827	0.574443	-0.945492	0.257117	-0.646766	0.446803
629	P52431	Pold1	14	14	17.5962	17.0158	18.0422	18.1075	18.1468	18.4884	17.5556	17.5481	18.3364	18.9525	16.0885	16.0184	16.3158	16.8247	18.9686	19.1542	19.1144	17.9685	18.0972	17.7396	19.0749	19.3841	18.9071	18.6677	19.4714	18.2881	18.5733	19.2969	17.9686	17.7671	17.9544	sp|P52431|DPOD1_MOUSE DNA polymerase delta catalytic subunit OS=Mus musculus OX=10090 GN=Pold1 PE=1 SV=2	FALSE	-1.08438	0.00906246	-1.00582	0.0129208	-0.210271	0.238459	0.0597318	0.9318	0		-0.594486	0.069774
630	P52432	Polr1c	12	12	20.3872	20.5782	21.1564	20.298	20.636	21.0164	20.8981	21.4034	21.1632	21.1459	21.0945	20.1657	20.8838	17.6356	21.467	21.5978	21.786	21.4114	21.103	21.0026	20.072	21.3447	21.041	21.2402	21.4143	21.3383	21.5339	21.2503	21.2168	21.4154	21.7545	sp|P52432|RPAC1_MOUSE DNA-directed RNA polymerases I and III subunit RPAC1 OS=Mus musculus OX=10090 GN=Polr1c PE=1 SV=3	FALSE	-0.250992	0.609532	0.217329	0.483496	0.446375	0.328001	0.73239	0.142995	-0.0847996	0.762849	-0.125929	0.588898
631	P52479	Usp10	8	8	19.7918	19.9593	19.4877	19.9481	17.982	19.5116	17.1362	17.1169	19.3394	19.586	18.4859	16.1123	20.5747	18.275	20.4994	20.1486	20.2545	20.2969	20.2419	20.3947	20.9676	21.0439	20.9816	20.7661	21.0802	20.9227	20.4492	20.7476	20.4561	20.6896	20.6029	sp|P52479|UBP10_MOUSE Ubiquitin carboxyl-terminal hydrolase 10 OS=Mus musculus OX=10090 GN=Usp10 PE=1 SV=3	FALSE	0		-1.58513	3.61337e-09	0		0		-0.00807343		0
632	P52480	Pkm	31	31	24.521	24.6022	24.5144	24.5989	23.1926	23.7146	23.1738	24.6059	23.9312	23.5677	23.6159	24.1264	24.0905	24.1905	24.428	24.1058	24.0185	23.6814	23.7418	23.8235	25.4429	25.017	25.3452	24.0511	24.6928	24.2218	24.1799	24.6681	23.6211	23.4663	23.4727	sp|P52480|KPYM_MOUSE Pyruvate kinase PKM OS=Mus musculus OX=10090 GN=Pkm PE=1 SV=4	FALSE	-0.631425	0.0034735	-1.48223	1.96218e-07	-0.892355	0.000262347	-1.00305	2.90365e-05	-0.0365967	0.890602	-0.545917	0.0271501
633	P52624	Upp1	7	6	20.1362	20.4148	19.9981	19.356	21.3959	20.8171	21.5841	19.6842	20.5623	19.7948	21.4144	16.3196	19.5359	15.9111	20.76	19.6681	20.7219	19.9291	20.0915	19.5343	16.6844	20.1446	20.6178	20.5284	20.3125	19.5543	19.9134	19.5837	19.1365	19.2411	19.1327	sp|P52624|UPP1_MOUSE Uridine phosphorylase 1 OS=Mus musculus OX=10090 GN=Upp1 PE=1 SV=2	FALSE	0		0.481935		0		0.274811		0.346949		0
634	P52912	Tia1	3	3	16.9533	15.2206	17.1553	16.9571	16.4914	15.8504	17.7889	17.8298	17.2707	16.0209	17.7128	16.5092	17.9485	16.0152	16.8041	16.397	16.2685	16.6465	17.8132	17.8675	15.9522	17.1831	16.5125	15.5866	15.6045	15.5369	15.76	16.3138	16.4408	15.9649	16.172	sp|P52912|TIA1_MOUSE Cytotoxic granule associated RNA binding protein TIA1 OS=Mus musculus OX=10090 GN=Tia1 PE=1 SV=1	FALSE	0		0.393415	0.146557	-0.259114	0.146346	0		0		0.932032	0.00497525
635	P53026	Rpl10a	13	13	23.0284	23.6853	23.27	22.9035	24.0673	23.9162	23.9268	23.182	23.3781	23.3031	23.3616	23.5701	22.4706	25.0119	23.0551	22.799	22.6255	22.9708	23.3985	23.417	22.5774	22.5574	23.0163	22.1329	22.4183	22.0448	22.2603	23.1527	22.4767	22.4786	22.5023	sp|P53026|RL10A_MOUSE 60S ribosomal protein L10a OS=Mus musculus OX=10090 GN=Rpl10a PE=1 SV=3	FALSE	0.29734	0.115453	0.686029	0.0674902	-0.319324	0.113106	0		0.162578	0.251889	0.619384	0.00706106
637	P53702	Hccs	3	3	16.8879	16.2059	16.8675	15.0725	15.965	16.5969	16.5939	18.1342	16.4868	16.574	17.5069	17.9299	17.4243	16.9339	16.8677	17.9032	17.0407	16.1589	17.0207	16.8759	16.4484	16.7399	16.4366	17.9554	17.4669	16.7647	16.8719	16.9933	17.0693	17.4213	17.2483	sp|P53702|CCHL_MOUSE Holocytochrome c-type synthase OS=Mus musculus OX=10090 GN=Hccs PE=1 SV=2	FALSE	-0.0672891	0.0315394	0		0		0		0		0
639	P53811	Pitpnb	11	11	16.139	17.4712	18.0401	16.2107	18.3744	19.9831	20.126	19.2591	18.8131	19.5064	19.6297	19.9854	19.0533	18.4933	19.1427	19.2091	18.9605	18.5389	19.4316	19.3197	16.5534	18.3183	18.9731	18.6209	18.668	19.0068	18.2798	16.8363	18.5606	18.1919	18.2793	sp|P53811|PIPNB_MOUSE Phosphatidylinositol transfer protein beta isoform OS=Mus musculus OX=10090 GN=Pitpnb PE=1 SV=2	FALSE	-1.03318		1.09784		0.415464		0.75436		0.0382511		0.331491
640	P53994;P59279	Rab2a;Rab2b	3	3	16.9705	16.9243	16.6315	17.0658	16.4488	16.0057	16.0052	16.1768	15.1311	17.6435	16.7269	16.5167	17.4003	16.2015	17.6612	17.0952	17.6381	16.7336	17.2713	16.9719	16.2451	17.9734	17.0432	17.6381	18.53	17.4708	17.117	17.6756	16.8332	17.5482	16.6985	sp|P53994|RAB2A_MOUSE Ras-related protein Rab-2A OS=Mus musculus OX=10090 GN=Rab2a PE=1 SV=1;sp|P59279|RAB2B_MOUSE Ras-related protein Rab-2B OS=Mus musculus OX=10090 GN=Rab2b PE=1 SV=1	FALSE	0		-0.563962	0.0298536	0		0		-0.138463	0.27111	0
641	P53996	Cnbp	10	10	23.4352	22.8	23.2804	22.5908	22.9301	21.7327	22.2323	23.115	22.143	22.2775	22.2229	23.1014	22.6589	23.788	21.5096	22.0948	21.9524	22.5968	23.1112	23.5306	22.4285	22.4469	22.6946	22.8037	22.3817	23.0045	23.1688	22.8213	22.9711	23.1643	23.1066	sp|P53996|CNBP_MOUSE CCHC-type zinc finger nucleic acid binding protein OS=Mus musculus OX=10090 GN=Cnbp PE=1 SV=2	FALSE	0.499679	0.16663	-0.3048	0.337235	0.206639	0.532041	-0.671083	0.0511593	0.280422	0.359792	0.345486	0.28174
642	P54071	Idh2	8	8	19.2153	18.8262	18.9527	18.6337	19.4515	18.6511	16.5788	16.5255	19.0969	19.4826	15.6023	19.0773	14.571	16.6517	18.8702	18.8195	18.6342	18.8075	18.9891	18.8228	17.1397	17.2349	16.4723	18.5797	18.7875	19.3207	18.7613	15.9587	18.925	18.7041	18.5683	sp|P54071|IDHP_MOUSE Isocitrate dehydrogenase [NADP], mitochondrial OS=Mus musculus OX=10090 GN=Idh2 PE=1 SV=3	FALSE	0.80152	0.0522689	0		0.903662	0.0161492	0.564019	0.118981	0		0
643	P54103	Dnajc2	5	5	16.5614	16.5711	15.8124	16.5897	16.8199	15.1904	16.6271	16.958	18.1804	17.8164	18.9249	17.7779	16.5289	16.831	17.6146	15.7915	16.6297	16.6375	16.2757	17.2018	15.6889	18.8498	19.0677	16.4447	16.7241	17.319	17.4969	17.9987	16.0681	15.773	16.0096	sp|P54103|DNJC2_MOUSE DnaJ homolog subfamily C member 2 OS=Mus musculus OX=10090 GN=Dnajc2 PE=1 SV=2	TRUE	-1.21095	0.00767274	0.278411	0.409759	-0.914305	0.0303066	-0.887064	0.0518605	-1.47415	0.0226679	0
644	P54227	Stmn1	4	3	18.8576	18.9087	19.102	19.2254	16.5287	18.1491	15.9808	15.7121	18.787	18.8508	17.499	16.291	19.1482	16.5525	18.7526	18.6028	18.6662	18.6085	18.7031	18.6391	19.8721	19.8548	19.9865	16.3563	19.5973	19.9236	19.1277	15.9735	19.1291	19.0739	19.1359	sp|P54227|STMN1_MOUSE Stathmin OS=Mus musculus OX=10090 GN=Stmn1 PE=1 SV=2	FALSE	0		-0.874425	0.0537743	0		0		-0.56601	0.0846534	0
645	P54276	Msh6	33	33	20.8953	21.0009	21.4878	21.3567	21.96	21.565	22.7314	21.0542	22.0276	22.0388	22.1133	21.9728	20.7994	16.5731	22.4447	22.2474	22.222	21.6397	21.4317	21.3591	22.6492	22.8871	22.1061	21.925	22.6394	21.7852	22.1414	22.6972	21.1124	21.168	21.4334	sp|P54276|MSH6_MOUSE DNA mismatch repair protein Msh6 OS=Mus musculus OX=10090 GN=Msh6 PE=1 SV=3	FALSE	0		0		0		0		0		0
647	P54726	Rad23a	2	2	18.859	18.4951	18.8459	18.6761	17.8558	17.262	17.5374	17.1453	16.0729	17.0128	17.9503	17.1296	16.7579	16.2077	17.3988	17.2467	17.3857	17.3491	17.2784	16.8544	16.6196	17.6093	17.3377	17.4115	17.1975	17.3836	17.135	16.9974	17.7104	17.0489	17.8672	sp|P54726|RD23A_MOUSE UV excision repair protein RAD23 homolog A OS=Mus musculus OX=10090 GN=Rad23a PE=1 SV=2	FALSE	1.30933	6.0654e-10	-0.0695962	0.407606	0		0		0.110021	0.203856	0
648	P54728	Rad23b	9	8	21.1282	20.8644	21.5721	21.0468	18.794	19.0841	19.4599	16.4442	20.8347	18.6178	19.1012	20.7316	19.4224	17.3243	20.784	20.8168	21.205	20.848	20.5861	20.3143	19.3144	20.01	19.2812	20.7988	20.8302	20.9411	20.4678	19.8687	20.7746	20.1998	21.0636	sp|P54728|RD23B_MOUSE UV excision repair protein RAD23 homolog B OS=Mus musculus OX=10090 GN=Rad23b PE=1 SV=2	FALSE	1.17766	0.00712993	-0.486628	0.947999	0.779956	0.0132228	0.930735	0.0115111	-0.867022	0.0417284	0
651	P54775	Psmc4	27	27	19.3101	18.8664	20.306	20.5458	22.9327	23.5216	23.8404	24.8276	23.1486	23.0207	23.0353	21.7837	22.0916	22.5061	22.4076	22.2599	22.4292	22.5509	22.5515	22.4583	20.2617	20.9061	20.7695	21.9869	22.403	21.617	21.2923	21.1911	22.4848	22.3686	22.4201	sp|P54775|PRS6B_MOUSE 26S proteasome regulatory subunit 6B OS=Mus musculus OX=10090 GN=Psmc4 PE=1 SV=2	FALSE	-0.901739	0.0158171	2.39921	4.36956e-07	1.34495	0.000848645	1.69661	7.03245e-05	0.713848	0.0530897	0.506323	0.18854
652	P54822	Adsl	6	6	17.3959	16.198	15.5978	17.3256	15.8967	16.4194	17.5905	16.6611	16.757	16.6293	17.0682	16.7869	17.5946	17.8845	18.7298	16.3784	15.2613	16.9009	16.3629	17.1665	15.9881	16.7579	17.7336	18.3889	18.5072	18.3938	17.0169	17.1962	16.7253	17.3697	15.8828	sp|P54822|PUR8_MOUSE Adenylosuccinate lyase OS=Mus musculus OX=10090 GN=Adsl PE=1 SV=2	FALSE	-0.14386	0.722071	0		1.31187	0.0130143	0		-0.131233	0.740239	-1.25196	0.0242274
658	P55302	Lrpap1	7	7	20.7614	20.6901	21.2094	20.23	19.6902	20.4392	20.8632	15.9745	20.3367	20.2884	21.1697	16.6196	19.7033	15.8891	19.7421	19.5616	19.8148	19.7388	19.8015	19.9031	17.5752	20.015	19.4654	20.1982	20.0841	20.061	19.5704	19.4117	19.2283	19.5573	19.7653	sp|P55302|AMRP_MOUSE Alpha-2-macroglobulin receptor-associated protein OS=Mus musculus OX=10090 GN=Lrpap1 PE=1 SV=1	FALSE	0.55576	0.0919986	0		0		0		0		0
659	P55821	Stmn2	2	2	18.192	18.2235	18.3488	18.2209	16.1726	15.6379	17.6965	16.5297	16.7455	16.5475	15.6601	15.8191	16.6019	16.2689	18.5666	16.5793	18.1858	16.0112	17.2225	15.6099	16.1772	18.7469	17.5015	19.1377	19.1434	18.7452	16.2327	16.5731	17.4119	17.0321	16.9651	sp|P55821|STMN2_MOUSE Stathmin-2 OS=Mus musculus OX=10090 GN=Stmn2 PE=1 SV=1	FALSE	0.48378	0.193078	-1.1991	0.000930381	0.837297	0.00808962	0		0		-2.00056	5.79227e-06
660	P56135	Atp5j2	4	4	16.5134	16.1056	16.7089	16.6271	16.8261	16.4382	15.4873	17.1593	15.5828	16.4809	16.9742	17.2892	16.4379	16.8562	18.8709	18.958	18.9554	19.3077	17.1374	17.1684	19.7436	19.3392	19.0713	19.033	19.5326	19.0544	16.9902	18.967	16.3903	18.0858	17.3318	sp|P56135|ATPK_MOUSE ATP synthase subunit f, mitochondrial OS=Mus musculus OX=10090 GN=Atp5mf PE=1 SV=3	FALSE	-2.29514	1.30845e-09	-2.34535	1.39283e-06	0		0		0		-0.872474	0.00814222
661	P56183	Rrp1	5	5	21.2466	21.0152	20.9104	20.6236	16.4102	17.6806	19.1035	16.9404	17.7994	16.8129	18.8088	19.6241	16.1967	16.245	18.059	17.4951	17.5892	17.9409	17.5161	17.974	16.4563	18.2142	16.849	16.9068	17.9048	15.574	17.124	16.849	16.369	15.9814	17.491	sp|P56183|RRP1_MOUSE Ribosomal RNA processing protein 1 homolog A OS=Mus musculus OX=10090 GN=Rrp1 PE=1 SV=2	TRUE	2.84204	1.13017e-10	0		-0.0975507	0.340663	0		0		0
662	P56376	Acyp1	2	2	16.7811	17.3629	16.3555	16.915	17.1388	16.2257	17.9722	17.1838	15.1125	16.6779	15.4926	17.0215	16.5197	17.2655	17.2438	17.235	16.0972	17.3991	15.93	17.6464	16.8987	17.5812	17.1458	17.237	16.4253	17.1299	16.0849	17.0035	17.4673	17.4958	17.3855	sp|P56376|ACYP1_MOUSE Acylphosphatase-1 OS=Mus musculus OX=10090 GN=Acyp1 PE=1 SV=2	FALSE	0		-0.851566		0.0313878		0		0.972478		0
665	P56399	Usp5	22	22	21.8146	21.7842	21.71	21.6628	21.3402	20.4281	21.1814	17.086	20.8664	21.1847	20.8491	20.6255	20.7208	17.0237	21.2431	20.9987	21.171	20.6619	20.6828	20.4069	21.0838	21.0771	21.3017	21.0776	21.3403	21.0916	20.6278	20.6287	20.8307	20.5859	20.6315	sp|P56399|UBP5_MOUSE Ubiquitin carboxyl-terminal hydrolase 5 OS=Mus musculus OX=10090 GN=Usp5 PE=1 SV=1	FALSE	0		-0.400679	0.0253551	0		0		0		0
666	P56480	Atp5b	23	23	23.5568	23.3112	23.3774	23.4933	21.1816	22.1512	22.1731	23.4723	22.7774	23.1327	22.6795	22.1515	22.0682	21.9319	23.5183	23.0595	23.4333	22.9931	22.9895	22.7638	24.0987	23.8204	23.8618	23.9594	24.6025	24.1822	23.2322	23.2494	23.0777	23.1596	23.3553	sp|P56480|ATPB_MOUSE ATP synthase subunit beta, mitochondrial OS=Mus musculus OX=10090 GN=Atp5f1b PE=1 SV=2	FALSE	-0.453485	0.111243	-1.04307	0.00160802	0.321056	0.331496	-0.548547	0.0744561	-0.600551	0.0455433	-1.29116	0.00151545
667	P56546	Ctbp2	8	6	20.1038	20.2232	19.8265	20.5478	20.6507	19.375	21.1452	16.5589	20.6995	17.9353	19.5655	15.6815	15.6577	16.9265	20.5054	20.3662	20.4565	19.6237	19.5714	19.5692	20.6076	20.5784	19.8051	20.3586	20.7287	20.0486	20.0856	20.6711	19.6854	19.6467	19.265	sp|P56546|CTBP2_MOUSE C-terminal-binding protein 2 OS=Mus musculus OX=10090 GN=Ctbp2 PE=1 SV=2	FALSE	0		-0.741541		-0.0907915		0		0		-0.17194
668	P56812	Pdcd5	7	7	20.1589	20.203	20.3209	20.3881	22.6551	22.5567	22.3529	22.993	22.5507	22.2168	22.0671	23.021	23.8987	24.8593	21.9829	21.98	22.0209	23.738	23.7674	24.4364	20.4846	21.0555	20.5727	22.7347	22.2534	23.0405	22.772	23.65	24.3821	24.4013	24.0723	sp|P56812|PDCD5_MOUSE Programmed cell death protein 5 OS=Mus musculus OX=10090 GN=Pdcd5 PE=1 SV=3	FALSE	-0.451731	0.161327	1.56044	2.34735e-06	1.95845	3.32149e-09	1.26336	0.000108845	0.349414	0.246981	1.29089	9.13973e-05
669	P56959	Fus	21	19	25.2811	25.1109	25.632	25.3584	25.7633	27.0964	26.3516	27.3598	27.4137	27.9118	27.3087	27.0508	27.1503	27.0718	26.1985	26.615	26.2432	27.0873	27.0101	27.5128	24.3352	25.2888	24.7762	26.7888	25.7688	26.7612	27.2228	27.3285	27.8449	28.1245	27.5978	sp|P56959|FUS_MOUSE RNA-binding protein FUS OS=Mus musculus OX=10090 GN=Fus PE=1 SV=1	FALSE	0.508246	0.0862233	2.69277	1.08143e-08	1.61356	1.32074e-05	1.51325	2.82934e-05	-0.87767	0.00619194	0.750867	0.0245371
670	P56960	Exosc10	5	5	15.8289	17.9501	16.1367	16.0792	16.165	15.6729	17.3734	15.8981	17.1715	16.4963	16.6229	16.2208	16.2485	16.6503	16.4628	16.334	16.7935	18.2387	15.8612	16.7009	14.9293	17.5533	15.5412	16.5659	16.9739	16.3093	16.2125	16.6892	15.598	16.5117	16.9727	sp|P56960|EXOSX_MOUSE Exosome component 10 OS=Mus musculus OX=10090 GN=Exosc10 PE=1 SV=2	TRUE	0		0		0		0		0		0
671	P57716	Ncstn	8	8	16.3688	16.8795	15.8808	17.0564	15.6798	18.6452	18.3569	16.5596	19.4015	18.8178	19.1546	16.1085	16.661	16.9051	18.4812	18.3911	18.6058	19.2217	18.6747	18.5055	14.7403	17.7472	17.7119	19.6289	19.7313	19.9718	18.2795	18.0146	18.6947	19.1691	19.6467	sp|P57716|NICA_MOUSE Nicastrin OS=Mus musculus OX=10090 GN=Ncstn PE=1 SV=3	FALSE	-0.2541	0.77011	2.2119	0.000467699	2.8646	0.00122257	1.63985	0.00883428	-1.702	0.00493281	-0.85698	0.157324
673	P57759	Erp29	4	4	15.7821	16.5657	16.8583	17.4173	18.7362	19.9848	19.1514	18.6893	20.2177	19.5358	17.8597	15.9521	16.0156	16.8297	17.8836	17.7683	16.6226	18.3499	16.3121	17.4074	16.918	15.8855	16.5917	16.1932	17.2309	18.3969	16.6847	15.6844	18.5021	18.037	17.5116	sp|P57759|ERP29_MOUSE Endoplasmic reticulum resident protein 29 OS=Mus musculus OX=10090 GN=Erp29 PE=1 SV=2	FALSE	0		2.27551	5.74192e-08	0.581859	0.0864377	0.505948	0.113674	0		0
674	P57776	Eef1d	14	13	22.1993	22.2704	22.5071	22.085	22.4222	22.9103	22.6425	21.5596	22.8739	22.7173	22.9985	22.3931	22.3316	15.9707	22.9129	22.9702	23.0689	23.1331	22.8644	23.1121	22.9692	23.1463	23.1578	23.5464	23.4534	23.5153	23.082	22.8006	23.1458	23.2255	23.301	sp|P57776|EF1D_MOUSE Elongation factor 1-delta OS=Mus musculus OX=10090 GN=Eef1d PE=1 SV=3	FALSE	0		-0.0642666	0.520927	0		0		0		0
675	P57780	Actn4	58	37	23.0552	22.7872	23.3407	22.2789	23.7427	24.3523	23.8213	25.3092	24.5906	24.9924	24.4936	23.841	24.2388	24.6863	23.8675	24.0679	24.0384	24.5508	24.7948	24.7859	23.6389	23.7549	23.8034	24.8115	24.566	24.8837	23.7972	24.1423	24.8649	24.8312	24.8738	sp|P57780|ACTN4_MOUSE Alpha-actinin-4 OS=Mus musculus OX=10090 GN=Actn4 PE=1 SV=1	FALSE	-0.944838	7.13455e-06	0.376731	0.0034029	0.736549	1.00809e-06	0		0		0
676	P57784	Snrpa1	17	17	19.8674	19.5364	19.8977	19.7342	19.346	20.4171	19.0437	19.5844	20.4993	20.459	19.9509	16.3854	20.3383	16.7734	19.7611	19.3557	19.8867	19.4928	19.3982	19.1565	19.4679	19.2848	19.5045	19.3022	19.3079	19.0978	19.351	17.8896	19.1093	19.135	19.0049	sp|P57784|RU2A_MOUSE U2 small nuclear ribonucleoprotein A OS=Mus musculus OX=10090 GN=Snrpa1 PE=1 SV=2	FALSE	0		0		0		0		0		0
679	P58064	Mrps6	4	4	16.6282	16.293	15.9464	16.2324	16.2747	15.7294	17.4379	15.9861	16.0298	17.9006	16.5084	16.2248	16.4826	16.3269	16.5271	16.5933	16.1008	18.1831	18.2779	18.1232	16.2124	16.3971	16.7726	17.9414	16.6536	16.0831	17.4363	16.142	18.0401	18.2202	18.1749	sp|P58064|RT06_MOUSE 28S ribosomal protein S6, mitochondrial OS=Mus musculus OX=10090 GN=Mrps6 PE=1 SV=3	FALSE	-0.0474631	0.481321	0		0.630957	0.278864	0		0		0.81633	0.00616694
680	P58252	Eef2	44	42	24.7574	24.79	24.7843	24.6232	23.4265	23.6103	23.7409	23.2318	23.7119	23.7664	24.0055	22.0529	21.6958	22.2841	24.1862	23.9079	23.9698	23.6515	23.7639	23.6417	25.0727	24.8872	25.2351	24.1381	24.3623	24.196	23.953	24.362	23.61	23.3643	23.6318	sp|P58252|EF2_MOUSE Elongation factor 2 OS=Mus musculus OX=10090 GN=Eef2 PE=1 SV=2	FALSE	-0.308981	0.0193525	-1.22507	0	-0.820815	1.0332e-07	-1.02563	2.9812e-10	-0.320277	0.0195827	-0.540444	0.000246795
685	P59235	Nup43	6	6	17.5337	18.0298	18.1394	17.8115	17.0988	19.2439	18.0602	20.7271	19.3902	19.3495	17.9632	19.1388	19.781	16.9651	19.3936	19.3593	18.8887	19.5136	19.8764	19.8654	19.1565	18.8227	18.4495	19.2943	19.5453	19.5208	19.7348	16.0657	19.7739	19.6111	19.7274	sp|P59235|NUP43_MOUSE Nucleoporin Nup43 OS=Mus musculus OX=10090 GN=Nup43 PE=1 SV=2	FALSE	-0.279021	0.108474	0		0.616067	0.0278949	0		0		0
686	P59325	Eif5	7	7	19.1947	18.8947	19.7531	16.171	19.4028	19.624	19.8932	16.5888	20.1028	19.5758	16.5737	16.3766	17.0264	16.9482	19.1676	19.2728	19.2955	19.2924	19.4645	19.3635	15.5038	19.5747	19.6981	20.0572	19.5078	20.0004	19.3332	16.5836	19.3032	19.2411	19.4554	sp|P59325|IF5_MOUSE Eukaryotic translation initiation factor 5 OS=Mus musculus OX=10090 GN=Eif5 PE=1 SV=1	FALSE	0		0		0.615291	0.0866496	0		0		0
688	P59708	Sf3b6	5	5	19.6688	19.1721	19.43	19.052	19.972	20.6354	19.791	17.3973	19.426	19.172	20.23	19.2995	19.9516	17.0733	20.6433	20.5517	20.7208	20.6654	20.8538	20.689	19.3707	19.2427	19.2006	19.8837	19.822	19.7445	20.1099	19.1802	19.9773	19.5865	20.1231	sp|P59708|SF3B6_MOUSE Splicing factor 3B subunit 6 OS=Mus musculus OX=10090 GN=Sf3b6 PE=1 SV=1	FALSE	0		0		0.372137	0.22715	0.923275	0.00809105	0		0.648595	0.0838423
690	P59999	Arpc4	5	5	20.3104	16.7873	20.4451	19.6945	16.5734	17.2549	16.9917	17.3265	17.2235	16.5702	16.7706	16.958	15.4981	16.534	19.5735	19.3731	19.1891	18.6455	18.8282	19.1685	19.8428	20.5883	19.7494	19.1751	20.3117	19.7489	19.5155	19.5815	19.0134	19.0875	18.9304	sp|P59999|ARPC4_MOUSE Actin-related protein 2/3 complex subunit 4 OS=Mus musculus OX=10090 GN=Arpc4 PE=1 SV=3	FALSE	0		-2.26364	0	0		0		0		0
692	P60122	Ruvbl1	19	19	21.2933	20.9031	21.377	21.3432	23.0247	22.9615	22.2178	24.3164	22.554	22.3209	22.695	23.9274	23.0528	24.4454	22.8013	22.776	22.7162	22.9796	23.3081	23.2833	21.7811	22.0897	21.8383	22.383	22.2828	22.4649	22.8408	22.7408	22.9246	22.7718	22.8349	sp|P60122|RUVB1_MOUSE RuvB-like 1 OS=Mus musculus OX=10090 GN=Ruvbl1 PE=1 SV=1	FALSE	-0.682077	0.038745	0.612998	0.0752214	0.466578	0.17409	0.8469	0.0134793	0.600408	0.0628024	0.806175	0.0196317
693	P60229	Eif3e	17	17	18.318	19.0899	16.6022	18.9407	22.4826	22.668	22.8855	20.3497	22.3789	22.0043	21.6287	20.3732	19.8979	17.1684	18.6957	18.6538	19.0646	20.7816	21.1092	20.7065	18.4488	18.1473	19.1628	19.0985	20.3209	18.9812	18.8824	19.681	19.3448	19.9469	19.7119	sp|P60229|EIF3E_MOUSE Eukaryotic translation initiation factor 3 subunit E OS=Mus musculus OX=10090 GN=Eif3e PE=1 SV=1	FALSE	-0.487212	0.419609	3.07329	6.87964e-06	0.75427	0.0865419	0		0.121873	0.889652	1.18079	0.0372665
694	P60335	Pcbp1	18	14	23.6204	23.41	23.7841	24.0231	24.8758	24.803	24.3958	24.6867	24.6347	24.5559	24.4354	24.7294	24.8577	23.9577	24.7921	25.0179	25.025	25.0307	24.9617	24.9345	23.9538	24.2591	23.9013	24.7637	24.6368	24.8731	25.1784	24.591	25.0593	25.0433	25.1908	sp|P60335|PCBP1_MOUSE Poly(rC)-binding protein 1 OS=Mus musculus OX=10090 GN=Pcbp1 PE=1 SV=1	FALSE	-0.386289	0.070127	0.413573	0.00362794	0.668566	0.000215163	0.804531	3.12941e-06	0.14266	0.293236	0.166584	0.26442
695	P60521	Gabarapl2	2	1	16.4293	14.7477	17.0215	16.3636	21.5269	20.7236	21.2808	18.1971	19.1786	16.46	19.4923	16.9004	16.4884	18.4092	17.2773	16.6	16.9215	16.973	16.0031	17.6398	16.8656	17.1981	16.0421	16.5215	15.7593	16.355	16.752	16.6419	16.9941	17.3168	16.1744	sp|P60521|GBRL2_MOUSE Gamma-aminobutyric acid receptor-associated protein-like 2 OS=Mus musculus OX=10090 GN=Gabarapl2 PE=1 SV=1	FALSE	0		1.09681	0.00830282	0		0		1.95545	5.28669e-05	0
698	P60762	Morf4l1	9	8	16.3129	17.548	17.612	16.6715	18.6116	19.7807	19.9819	16.2195	18.956	19.0907	18.8789	18.5464	19.2108	17.8488	19.7744	19.2454	19.4909	19.9379	19.6642	19.6877	16.7724	18.1794	18.6519	18.7228	18.6671	18.3207	18.4995	15.5211	19.6704	18.6816	19.3429	sp|P60762|MO4L1_MOUSE Mortality factor 4-like protein 1 OS=Mus musculus OX=10090 GN=Morf4l1 PE=1 SV=2	FALSE	-0.896587	0.254256	0.507635	0.183829	0.702307	0.365077	1.1172	0.0490223	0		0.674619	0.131014
699	P60766	Cdc42	6	6	16.3442	16.8477	20.5256	17.4085	20.6283	18.6103	19.5634	23.0019	18.6856	17.6972	19.1722	20.5352	16.5557	15.9067	17.4247	17.2114	17.8318	18.5234	18.902	18.3207	18.3243	17.135	16.1523	18.124	17.3683	18.3719	16.0759	16.6854	18.3339	17.3101	18.1556	sp|P60766|CDC42_MOUSE Cell division control protein 42 homolog OS=Mus musculus OX=10090 GN=Cdc42 PE=1 SV=2	FALSE	0		0.247936	0.521175	0		0		1.52134	0.00730184	0
700	P60824	Cirbp	4	4	15.2393	17.2334	16.0008	16.6329	16.925	18.7714	17.213	15.8132	17.0599	18.93	16.4493	17.2102	16.2271	17.2313	18.517	17.6153	17.0299	18.3924	18.1247	18.0364	16.2094	15.7363	16.3527	17.894	17.3117	18.4256	15.9269	16.1095	18.4622	16.5174	17.091	sp|P60824|CIRBP_MOUSE Cold-inducible RNA-binding protein OS=Mus musculus OX=10090 GN=Cirbp PE=1 SV=1	FALSE	0		0.793577	0.0251889	1.33563	0.0366462	1.17921	0.00905011	0		0.307418	0.636119
701	P60843	Eif4a1	24	12	22.6679	23.0452	22.8431	22.4825	22.5341	22.7481	23.72	24.0124	23.3138	23.3637	22.5208	22.7704	22.3107	23.5527	22.6377	22.5338	22.6238	22.3537	22.5691	22.5231	23.8525	23.6999	23.9567	22.8528	23.2956	22.8344	22.6132	22.9466	22.076	21.9981	22.1483	sp|P60843|IF4A1_MOUSE Eukaryotic initiation factor 4A-I OS=Mus musculus OX=10090 GN=Eif4a1 PE=1 SV=1	FALSE	-0.923409	0.000531999	-0.610316	0.0860088	-0.735465	0.0112782	-1.07797	0.000194434	0.140911	0.499721	-0.459015	0.123235
702	P60867	Rps20	7	7	18.8598	17.4824	20.2072	19.1758	21.4509	22.0491	21.9775	22.1471	22.0954	22.2593	22.104	21.2035	21.943	20.0004	21.2123	21.4243	21.4152	21.5361	21.1888	21.1672	21.7059	22.065	22.1542	21.7224	21.9408	21.8644	21.3433	20.9373	19.5573	21.2544	21.2065	sp|P60867|RS20_MOUSE 40S ribosomal protein S20 OS=Mus musculus OX=10090 GN=Rps20 PE=1 SV=1	FALSE	-3.02854	0.0542718	0.177804	0.558265	-0.124405	0.692456	-0.608165	0.398975	-0.231483	0.614974	-0.537031	0.200318
703	P60898	Polr2i	4	4	16.303	16.6941	15.1416	17.8387	14.8836	17.3714	16.8257	17.2579	15.532	17.2468	17.0985	16.478	16.9548	17.6003	18.4701	18.6128	18.5591	19.6774	18.7572	18.9516	18.1121	16.7988	16.2654	18.5014	18.2414	18.2092	18.5686	18.6914	19.658	18.9954	19.5366	sp|P60898|RPB9_MOUSE DNA-directed RNA polymerase II subunit RPB9 OS=Mus musculus OX=10090 GN=Polr2i PE=1 SV=1	TRUE	-0.583611	0.364808	-0.432955	0.138142	1.25859	0.0575151	1.33481	0.025203	-0.0603839	0.928146	0.657603	0.224583
707	P61027	Rab10	2	2	20.4389	20.4274	20.3085	19.9172	17.2951	16.8004	16.9952	17.4875	17.7289	17.9963	16.8526	17.4626	17.0569	17.4104	17.5457	16.634	18.1697	17.7256	16.5098	17.7417	16.8972	16.7518	17.9401	17.6898	16.0311	17.5537	16.2425	17.0788	16.8954	17.7212	16.484	sp|P61027|RAB10_MOUSE Ras-related protein Rab-10 OS=Mus musculus OX=10090 GN=Rab10 PE=1 SV=1	FALSE	2.73196	0	0		0		0		0		0
708	P61079	Ube2d3	5	2	18.7779	19.6763	19.7379	19.6832	20.2821	20.0961	20.7928	15.6891	19.7578	19.6083	19.7259	17.2717	16.9528	16.9229	20.3851	20.5999	20.6902	21.519	22.1875	21.7183	19.2203	19.7974	19.2664	20.282	19.6844	20.2939	20.3083	19.878	21.3516	20.963	21.4615	sp|P61079|UB2D3_MOUSE Ubiquitin-conjugating enzyme E2 D3 OS=Mus musculus OX=10090 GN=Ube2d3 PE=1 SV=1	FALSE	0		-0.0460056		0.657854		0.815063		-0.207178		1.40709
710	P61087	Ube2k	8	8	16.9036	17.1579	16.8343	19.3752	22.0369	21.1973	21.7836	19.6128	21.1747	20.2252	21.1811	20.5222	20.6665	17.6825	20.7023	20.8823	20.8782	21.2223	21.0464	20.7218	19.8744	19.7957	19.697	20.4881	20.2757	20.5898	20.5058	15.8301	20.6403	20.4021	20.4898	sp|P61087|UBE2K_MOUSE Ubiquitin-conjugating enzyme E2 K OS=Mus musculus OX=10090 GN=Ube2k PE=1 SV=3	FALSE	-1.71084	1.94425e-05	0		0		0		0		0
711	P61089	Ube2n	9	8	18.8474	18.4586	18.9054	18.7818	21.9441	22.5852	21.9865	23.5728	22.0342	21.7712	20.4748	21.3721	20.8431	16.5493	20.3002	20.0838	19.8823	21.1776	21.2811	21.0609	18.8409	19.0848	18.9374	20.331	20.2245	20.5244	18.9316	17.2681	20.1914	19.7134	20.4928	sp|P61089|UBE2N_MOUSE Ubiquitin-conjugating enzyme E2 N OS=Mus musculus OX=10090 GN=Ube2n PE=1 SV=1	FALSE	-0.253036	0.780736	2.09701	0.00216506	1.10418	0.0426421	0.759047	0.110457	1.14231	0.1427	0.739306	0.181825
713	P61164;Q8R5C5	Actr1a;Actr1b	5	5	16.4352	17.5567	16.2443	16.5656	18.3158	16.053	17.8091	16.9291	16.5802	16.993	18.3726	17.0495	16.2308	19.0571	17.1924	17.0019	17.6756	17.9364	18.1231	18.1244	16.7732	17.2986	15.6951	17.0677	15.508	16.4579	16.4554	15.3402	17.7053	16.1994	17.7597	sp|P61164|ACTZ_MOUSE Alpha-centractin OS=Mus musculus OX=10090 GN=Actr1a PE=1 SV=1;sp|Q8R5C5|ACTY_MOUSE Beta-centractin OS=Mus musculus OX=10090 GN=Actr1b PE=1 SV=1	FALSE	0		0.30427	0.132933	0		0		0		0.71968	0.0209725
716	P61222	Abce1	6	6	20.3384	19.5696	18.8666	18.901	17.6163	18.2066	18.906	16.7201	19.1145	19.3803	18.8457	16.5997	15.6013	17.469	19.0357	18.9286	18.9281	18.6789	18.7065	16.2416	19.4798	19.2034	19.9912	16.3688	19.2112	15.8889	18.9831	19.3072	17.4697	18.6558	18.4094	sp|P61222|ABCE1_MOUSE ATP-binding cassette sub-family E member 1 OS=Mus musculus OX=10090 GN=Abce1 PE=1 SV=1	FALSE	0.0390964	0.630946	-0.364766	0.802276	-1.2165	0.179158	0		-0.562205	0.0461327	0
718	P61255	Rpl26	10	10	22.7251	22.2503	22.6742	22.8859	22.5456	22.3173	23.4176	16.7181	21.484	21.8559	21.8254	21.7018	20.5044	19.7702	21.3791	21.8263	21.0922	20.9374	21.3984	21.3247	22.3072	22.4023	22.1595	21.494	21.8927	21.757	21.2138	21.3546	20.8651	21.3186	20.8147	sp|P61255|RL26_MOUSE 60S ribosomal protein L26 OS=Mus musculus OX=10090 GN=Rpl26 PE=1 SV=1	TRUE	0.301592	0.0531271	0		0		0		0		0
719	P61290	Psme3	24	24	22.4355	22.2523	22.5864	22.6239	24.5588	24.4764	24.466	26.393	24.4728	24.4253	24.2508	26.5344	25.233	26.7003	23.8625	24.1507	24.0456	24.9914	24.9551	25.212	22.2798	22.9856	22.1437	24.0289	23.4744	24.2605	24.6593	24.888	25.4391	25.3696	25.4114	sp|P61290|PSME3_MOUSE Proteasome activator complex subunit 3 OS=Mus musculus OX=10090 GN=Psme3 PE=1 SV=1	FALSE	-0.0367371		1.87633		1.41466		1.47601		0.558246		1.09461
720	P61327;Q9CQL1	Magoh;Magohb	8	8	19.4987	19.5658	19.3893	19.7482	20.7557	20.3891	20.3821	22.1254	20.067	19.9004	19.925	20.3401	20.3802	16.2374	20.7211	20.5254	20.8852	21.065	20.9375	20.7318	19.3873	20.1436	19.6743	20.3489	20.5695	20.1939	20.3273	19.6092	20.5086	20.6616	20.6661	sp|P61327|MGN_MOUSE Protein mago nashi homolog OS=Mus musculus OX=10090 GN=Magoh PE=2 SV=1;sp|Q9CQL1|MGN2_MOUSE Protein mago nashi homolog 2 OS=Mus musculus OX=10090 GN=Magohb PE=2 SV=1	FALSE	0		0		0		0		0		0
721	P61358	Rpl27	5	5	21.6126	21.7465	21.7603	21.7104	19.3339	21.1573	20.0115	17.2729	21.2308	21.5619	20.4449	19.6612	20.1355	16.6108	21.6084	21.4574	21.4816	20.9635	21.007	20.7837	20.6586	21.8044	21.3984	21.1618	22.1514	21.1672	20.7679	20.6785	20.1651	20.2153	20.3957	sp|P61358|RL27_MOUSE 60S ribosomal protein L27 OS=Mus musculus OX=10090 GN=Rpl27 PE=1 SV=2	TRUE	0.341865	0.438878	-0.297628	0.62318	0.0269546	0.644909	0.139002	0.614105	-1.55681	0.0168983	-0.396012	0.549235
722	P61514	Rpl37a	2	2	19.9041	19.7737	19.9166	19.9359	16.3782	16.5678	18.7955	16.4829	16.3556	15.0927	15.7593	17.1026	16.8053	16.7268	16.9826	15.6759	15.7773	17.2647	15.9842	16.7049	20.1308	19.5082	20.4204	16.9197	18.999	17.2571	16.4732	17.295	17.062	16.8467	16.5184	sp|P61514|RL37A_MOUSE 60S ribosomal protein L37a OS=Mus musculus OX=10090 GN=Rpl37a PE=1 SV=2	FALSE	0		-4.07336	0	-2.19607	7.71149e-06	-3.72005	1.82799e-14	1.21509	0.01613	-1.01794	0.0670819
725	P61759	Vbp1	6	6	16.4478	17.6192	17.3093	16.2927	17.3887	17.0285	15.9678	16.1473	16.9535	17.1699	17.2694	16.5013	17.42	17.3247	18.1916	18.9453	17.409	15.4345	18.7403	18.6663	17.328	18.7559	18.7632	18.9653	18.8222	19.1971	16.8974	16.1352	16.6284	16.0053	16.6132	sp|P61759|PFD3_MOUSE Prefoldin subunit 3 OS=Mus musculus OX=10090 GN=Vbp1 PE=1 SV=2	FALSE	-1.10263	0.0592201	-1.0044	0.0699657	0.520093	0.319563	0		-0.382427	0.497893	-0.895951	0.118218
728	P61957;Q9Z172	Sumo2;Sumo3	2	2	17.7974	15.6127	16.3657	17.2302	20.6426	19.3344	20.4452	19.2398	20.3279	19.4259	17.2224	17.3687	19.8011	17.0763	15.4755	17.3463	16.0148	17.5415	15.9408	17.2581	16.4464	18.758	19.0638	18.4555	16.4202	17.4903	19.1725	17.113	16.5663	17.7069	17.6616	sp|P61957|SUMO2_MOUSE Small ubiquitin-related modifier 2 OS=Mus musculus OX=10090 GN=Sumo2 PE=1 SV=1;sp|Q9Z172|SUMO3_MOUSE Small ubiquitin-related modifier 3 OS=Mus musculus OX=10090 GN=Sumo3 PE=1 SV=1	FALSE	0		1.17034	0.0362816	0		-0.216157	0.145664	0.724679	0.0733212	0
730	P61965	Wdr5	6	6	21.6402	21.7183	21.2353	21.2537	15.9262	20.4338	19.0878	16.6979	19.8024	19.9873	19.4216	16.6658	21.1749	18.072	20.3718	20.3717	20.4112	20.1636	19.5516	19.6304	20.4914	21.0022	20.7027	20.3085	20.7401	20.2244	20.459	20.2773	19.9734	20.0609	19.865	sp|P61965|WDR5_MOUSE WD repeat-containing protein 5 OS=Mus musculus OX=10090 GN=Wdr5 PE=1 SV=1	FALSE	0.741939		-0.98417		-0.296972		-0.325582		-1.69123		-0.631625
731	P61971	Nutf2	3	3	16.9741	15.9261	17.5392	15.5087	16.6956	19.5548	17.0793	16.9423	16.3534	16.5264	16.2078	17.3417	17.2598	16.3631	19.3787	19.6653	19.5516	19.3115	16.978	15.8489	16.8373	19.4572	19.6958	19.8366	19.8362	16.0877	16.8757	16.4333	19.5628	19.5578	19.807	sp|P61971|NTF2_MOUSE Nuclear transport factor 2 OS=Mus musculus OX=10090 GN=Nutf2 PE=1 SV=1	FALSE	-1.84684	0.00547517	-1.61685	0.00579923	0		0.906736	0.281687	0.601313	0.24809	-0.912754	0.140581
732	P61979	Hnrnpk	41	41	26.3876	26.0699	26.5431	26.5191	27.3465	27.2021	27.5686	27.1595	27.2248	27.1922	27.5099	27.366	27.4037	27.324	27.4184	27.5098	27.5039	27.3055	27.2755	27.1667	25.5996	26.4153	25.9345	27.0411	26.6255	27.0565	27.598	27.0553	27.5172	27.4398	27.5085	sp|P61979|HNRPK_MOUSE Heterogeneous nuclear ribonucleoprotein K OS=Mus musculus OX=10090 GN=Hnrnpk PE=1 SV=1	FALSE	0.35912	0.0139776	1.29892	0	0.898368	1.87396e-07	1.45491	0	0		0.328431	0.0477155
733	P61982	Ywhag	14	11	21.0421	21.698	21.3483	21.035	21.3554	20.8969	20.8328	21.2205	21.7464	21.3721	22.3011	22.424	21.4706	22.5128	21.8146	21.9572	21.6968	21.8368	22.3354	22.0143	20.6888	21.2212	21.3459	21.6819	21.4616	21.7929	21.6899	21.2132	21.5645	21.3483	21.7543	sp|P61982|1433G_MOUSE 14-3-3 protein gamma OS=Mus musculus OX=10090 GN=Ywhag PE=1 SV=2	FALSE	0		0.477493	0.00894726	0.320154	0.0318691	0.493779	0.00727447	-0.645036	0.00462845	0.412946	0.053211
734	P62071;P10833	Rras2;Rras	4	4	18.3517	18.7504	18.5177	18.4613	18.6711	18.6474	19.6216	17.8545	18.8139	18.6981	18.9945	15.621	16.5044	17.0674	18.0811	18.3862	18.4498	18.501	18.513	18.7791	16.3162	18.2492	18.3483	18.4741	18.7387	18.6349	16.7721	16.9837	17.9501	18.3993	18.2917	sp|P62071|RRAS2_MOUSE Ras-related protein R-Ras2 OS=Mus musculus OX=10090 GN=Rras2 PE=1 SV=1;sp|P10833|RRAS_MOUSE Ras-related protein R-Ras OS=Mus musculus OX=10090 GN=Rras PE=1 SV=1	FALSE	0.578545	0.0319207	0.806909	0.00399311	0.644823	0.0108991	0.343763	0.129882	0		0
735	P62082	Rps7	14	14	22.7533	22.934	22.6628	22.3873	21.8043	20.9869	22.3803	15.5907	22.0871	21.2732	22.3321	22.4982	20.89	22.2248	21.4369	21.3905	20.949	20.8272	21.2425	21.0066	22.2644	21.9209	22.4173	21.0795	21.1698	21.0926	20.8823	21.0953	21.0767	20.7721	20.8165	sp|P62082|RS7_MOUSE 40S ribosomal protein S7 OS=Mus musculus OX=10090 GN=Rps7 PE=1 SV=1	TRUE	0.605502	0.147742	0		-0.283545	0.189748	0		-0.79996	0.0289143	0
736	P62137	Ppp1ca	21	6	23.8513	23.6278	23.116	22.581	22.1639	21.7913	22.2141	22.3115	22.1237	21.542	21.8018	22.2163	21.1299	22.4658	22.3025	22.1145	22.6334	22.2821	22.2059	21.7707	20.9446	21.4712	21.4653	21.9014	22.2589	21.9054	21.5406	20.6741	21.8532	21.6358	22.0132	sp|P62137|PP1A_MOUSE Serine/threonine-protein phosphatase PP1-alpha catalytic subunit OS=Mus musculus OX=10090 GN=Ppp1ca PE=1 SV=1	TRUE	1.86443	2.70609e-07	0.45635	0.0918912	0.583261	0.0688293	0.911505	0.00154943	0.234248	0.45579	0.0643115	0.810851
737	P62141	Ppp1cb	8	7	19.8936	19.3479	19.8997	19.6962	16.0893	19.6599	19.889	16.549	19.1111	19.6724	17.3469	16.0953	16.3935	16.0672	20.4505	20.1835	20.6228	20.3809	20.0624	20.1744	20.4887	20.3665	20.5144	20.1972	20.1836	19.9046	19.8505	19.9998	19.5296	19.67	20.0536	sp|P62141|PP1B_MOUSE Serine/threonine-protein phosphatase PP1-beta catalytic subunit OS=Mus musculus OX=10090 GN=Ppp1cb PE=1 SV=3	TRUE	0		-1.65652	2.81035e-06	0		0		0		0
738	P62192	Psmc1	30	29	21.5572	21.1299	21.8358	21.8392	23.9083	23.77	23.8212	24.9754	23.5268	23.8065	23.5036	23.966	23.9255	25.1599	22.727	23.0712	22.9459	23.6222	23.8776	23.8	21.1353	22.0576	21.5607	23.0153	22.8804	23.1508	23.084	22.7638	23.6502	23.7526	23.785	sp|P62192|PRS4_MOUSE 26S proteasome regulatory subunit 4 OS=Mus musculus OX=10090 GN=Psmc1 PE=1 SV=1	FALSE	-0.0575671		1.97128		1.37449		1.21719		0.45699		0.694595
739	P62196	Psmc5	18	18	20.6539	20.741	21.0369	20.447	21.6388	20.3426	20.8412	20.5161	20.7247	21.103	21.5975	19.6309	21.4059	18.1603	20.5625	20.5394	20.3993	19.9906	20.2276	20.1529	21.1146	21.0933	20.7579	20.695	21.2842	20.5394	20.393	20.7982	19.984	19.6444	19.844	sp|P62196|PRS8_MOUSE 26S proteasome regulatory subunit 8 OS=Mus musculus OX=10090 GN=Psmc5 PE=1 SV=1	FALSE	-0.235738	0.445019	0.153113	0.62805	-0.131379	0.64186	-0.452821	0.395887	-0.273865	0.596215	-0.698126	0.142543
740	P62242	Rps8	16	16	24.3612	24.0586	23.8555	23.6332	20.8376	22.7776	21.8684	22.347	22.3692	22.5277	21.3676	21.6585	22.0478	20.3988	23.7619	23.4092	23.515	23.123	23.1105	23.0222	24.227	24.0075	24.1767	23.5434	23.7193	23.2881	23.3515	23.7861	22.9933	22.9219	22.5537	sp|P62242|RS8_MOUSE 40S ribosomal protein S8 OS=Mus musculus OX=10090 GN=Rps8 PE=1 SV=2	TRUE	0		-1.92553	1.37967e-07	-0.496743	0.137496	-0.36216	0.176794	-0.0521962	0.744818	-0.34223	0.307829
741	P62245	Rps15a	11	11	22.0412	22.1472	21.8685	21.8716	20.5621	22.5538	21.7397	23.6486	22.5105	22.2286	20.7562	21.7492	21.558	16.8148	21.516	21.6401	21.5453	21.694	21.3295	21.7163	21.7679	21.898	21.8435	22.0208	21.8526	21.9637	21.5405	21.9953	21.4452	20.8157	20.4664	sp|P62245|RS15A_MOUSE 40S ribosomal protein S15a OS=Mus musculus OX=10090 GN=Rps15a PE=1 SV=2	TRUE	0		0		0		0		0		0
742	P62254	Ube2g1	4	4	17.5281	16.8377	16.3912	17.2316	16.8262	18.4446	17.2835	16.5799	17.0111	17.3994	17.111	16.7257	16.7754	16.2517	17.481	17.272	17.1526	18.0969	18.4288	18.0951	17.6226	17.3084	16.959	17.4335	17.5504	17.3638	18.2497	18.1087	18.517	18.4881	18.6128	sp|P62254|UB2G1_MOUSE Ubiquitin-conjugating enzyme E2 G1 OS=Mus musculus OX=10090 GN=Ube2g1 PE=1 SV=3	FALSE	-0.244149	0.41304	-0.0627381	0.747573	0.22724	0.469609	0		0		0.603131	0.019366
743	P62259	Ywhae	19	19	21.433	21.4143	21.773	21.4756	23.4799	23.5503	23.9401	24.4196	24.0153	23.7616	23.6239	22.6892	22.8017	22.176	22.8752	22.6406	22.5091	22.4385	22.4539	22.4703	21.4113	21.5517	21.2574	21.7665	21.803	22.135	22.2926	21.6114	22.2	22.1103	22.2305	sp|P62259|1433E_MOUSE 14-3-3 protein epsilon OS=Mus musculus OX=10090 GN=Ywhae PE=1 SV=1	FALSE	0.0316239	0.569339	2.3042	1.34453e-05	0.435196	0.101953	1.1789	0.00299245	0.0509125	0.815465	0.522951	0.0107708
744	P62264	Rps14	10	10	21.9156	22.0321	22.333	21.7498	23.7765	22.8045	23.5422	22.689	22.641	23.0882	24.0396	23.4149	22.9103	21.695	22.6321	22.3824	22.3202	22.5448	22.7841	22.2425	23.0765	22.7607	23.2067	22.5813	22.6132	22.9098	22.0255	22.2161	22.0541	22.5975	22.1965	sp|P62264|RS14_MOUSE 40S ribosomal protein S14 OS=Mus musculus OX=10090 GN=Rps14 PE=1 SV=3	TRUE	-0.879261	0.0193614	0.284197	0.477048	-0.245121	0.351175	-0.433502	0.117886	0		-0.109472	0.622083
745	P62267	Rps23	6	6	21.6899	21.1895	21.3889	21.2241	19.3659	19.1545	17.4264	16.1354	19.3322	20.0674	17.2607	16.6506	20.7524	16.9089	20.2179	20.1244	19.854	19.0559	19.5007	19.2833	20.9778	20.6849	21.5216	19.9617	19.7739	20.0185	20.0265	19.9459	19.1428	18.8565	19.1395	sp|P62267|RS23_MOUSE 40S ribosomal protein S23 OS=Mus musculus OX=10090 GN=Rps23 PE=1 SV=3	TRUE	0.658074	0.152254	-1.58104	7.66869e-05	-0.445414	0.0580285	0		0		0
747	P62281	Rps11	15	15	23.2693	23.5424	23.18	23.1482	22.8687	22.5074	23.4843	23.6545	22.3664	22.7332	23.1207	22.2763	21.6344	22.9024	22.8611	22.732	22.4113	22.0627	22.5405	22.5213	23.5439	23.4457	24.0201	22.5373	23.1078	22.585	22.6258	22.6446	21.6913	21.8405	21.7952	sp|P62281|RS11_MOUSE 40S ribosomal protein S11 OS=Mus musculus OX=10090 GN=Rps11 PE=1 SV=3	TRUE	-0.374081	0.179164	-0.918505	0.00398977	-0.918972	0.00408376	-0.990487	0.00239014	0.385335	0.174877	-0.364786	0.228815
748	P62301	Rps13	13	13	22.9148	22.7448	22.6395	22.4353	23.4833	23.9731	24.9672	23.7841	22.5735	22.7555	22.3688	22.0634	16.4165	22.9258	22.8957	22.6826	22.7611	22.762	23.1889	22.8922	23.1911	22.4007	22.6699	22.4561	22.3385	22.4688	21.8999	21.7379	21.9854	22.4036	22.3345	sp|P62301|RS13_MOUSE 40S ribosomal protein S13 OS=Mus musculus OX=10090 GN=Rps13 PE=1 SV=2	TRUE	0		0		0		0		0.674604	0.0166246	0
749	P62305	Snrpe	5	5	20.9831	21.0453	20.7681	21.022	21.874	21.3292	21.2595	24.1646	20.8952	19.886	20.7923	17.2073	22.4456	23.8541	21.2488	21.697	21.6776	22.6676	22.9346	22.9027	20.5415	20.8315	20.4023	21.0612	20.9964	21.3136	21.6648	21.4979	22.4049	22.1697	22.5714	sp|P62305|RUXE_MOUSE Small nuclear ribonucleoprotein E OS=Mus musculus OX=10090 GN=Snrpe PE=1 SV=1	FALSE	0		0		0.328199	0.0805506	0		0		0
750	P62307	Snrpf	3	3	19.8511	19.6367	19.9096	20.0463	16.6436	20.403	20.6169	17.6801	16.9415	16.5648	17.1892	15.537	16.9758	16.0826	20.5404	20.5775	20.8192	20.9436	20.8529	20.1196	19.2756	20.0313	19.6426	20.6156	20.6096	15.828	20.0837	19.1185	20.1962	16.0503	19.4559	sp|P62307|RUXF_MOUSE Small nuclear ribonucleoprotein F OS=Mus musculus OX=10090 GN=Snrpf PE=1 SV=1	FALSE	0		-2.22846		-0.109255		0.609937		1.14217		0.712162
752	P62311	Lsm3	6	6	22.4563	22.5005	22.7777	22.17	23.7942	23.406	23.0808	23.9638	23.1945	23.1888	23.3525	24.5011	25.6207	24.9793	23.0811	23.5768	23.4866	24.8835	24.4668	24.6871	21.5895	22.3774	21.2594	23.879	23.6634	24.318	23.6492	24.2436	25.6182	25.4364	25.4574	sp|P62311|LSM3_MOUSE U6 snRNA-associated Sm-like protein LSm3 OS=Mus musculus OX=10090 GN=Lsm3 PE=1 SV=2	FALSE	0.696345	0.00913034	1.47693	6.48466e-07	2.18519	1.49676e-11	1.60011	8.96965e-08	0.304498	0.261809	0.712534	0.0158823
753	P62313	Lsm6	5	5	17.6327	16.0581	20.4078	16.5133	20.7037	20.3874	21.2041	16.4847	19.6317	17.1015	18.485	17.9269	17.1412	16.0756	20.6565	20.4073	20.4633	20.8347	21.0374	20.8006	15.8977	15.5182	18.9947	19.815	19.457	19.7955	19.8753	18.4438	20.0956	20.2979	20.5658	sp|P62313|LSM6_MOUSE U6 snRNA-associated Sm-like protein LSm6 OS=Mus musculus OX=10090 GN=Lsm6 PE=1 SV=1	TRUE	0.435936	0.454446	1.17103	0.183926	2.598	0.0506708	3.27402	0.0226663	1.30693	0.250858	1.05787	0.318604
754	P62315	Snrpd1	4	4	22.221	22.7095	22.2162	22.2364	18.8206	19.4746	17.0196	16.0652	20.6524	21.2568	15.5452	17.0873	17.3857	17.0788	21.6154	21.1917	21.2424	20.7685	20.5722	20.4375	21.6701	21.6187	21.5255	21.012	21.4359	20.8841	20.4731	21.8458	20.705	20.5317	20.6787	sp|P62315|SMD1_MOUSE Small nuclear ribonucleoprotein Sm D1 OS=Mus musculus OX=10090 GN=Snrpd1 PE=1 SV=1	FALSE	0.0227767		-2.53169	6.39916e-11	0		0		0		0
755	P62317	Snrpd2	10	10	21.2636	21.6935	21.3585	21.278	22.0186	22.2228	22.6501	19.1345	22.1674	21.9723	22.3049	20.9277	20.5092	16.4207	21.1505	21.369	21.6043	21.9488	21.5916	21.6296	20.8882	20.8468	20.5614	21.7421	21.5043	21.3041	20.81	20.5685	21.1428	21.2417	21.1615	sp|P62317|SMD2_MOUSE Small nuclear ribonucleoprotein Sm D2 OS=Mus musculus OX=10090 GN=Snrpd2 PE=1 SV=1	FALSE	0		0		0		0		0		0
756	P62320	Snrpd3	7	7	21.8546	21.7927	21.8567	21.9471	22.2794	22.5547	22.4879	22.6207	22.0936	22.0855	21.8312	21.6802	22.8332	22.2299	22.3834	21.881	22.1813	22.2725	22.0816	22.1312	21.5676	21.3451	21.6496	21.9583	21.9852	22.129	22.8297	21.9539	22.6358	22.1827	22.2145	sp|P62320|SMD3_MOUSE Small nuclear ribonucleoprotein Sm D3 OS=Mus musculus OX=10090 GN=Snrpd3 PE=1 SV=1	FALSE	-0.0186585		0.0591532	0.174016	0.0265472	0.0501257	0		0.175103	0.0436975	0
758	P62334	Psmc6	23	23	20.6718	20.6749	20.6261	20.7743	21.2078	21.8802	21.6616	22.5699	22.1752	21.7583	21.9401	22.303	21.3646	22.1426	21.7788	21.3144	21.5876	21.2902	21.4732	21.3162	21.2853	21.2529	21.3262	21.8116	21.8936	21.951	21.4954	21.3386	21.5455	21.3718	21.6042	sp|P62334|PRS10_MOUSE 26S proteasome regulatory subunit 10B OS=Mus musculus OX=10090 GN=Psmc6 PE=1 SV=1	FALSE	-0.656273	2.69302e-06	0.335131	0.00177571	0.0118967		0		0		0
759	P62484	Abi2	6	6	18.6852	16.2125	15.9917	16.9873	16.4821	16.7863	17.1479	16.3713	17.1729	17.2011	18.5395	15.8716	17.4542	16.4204	16.5649	16.814	16.9213	17.1882	18.2128	17.8501	16.6039	17.1676	16.9883	17.5007	17.405	17.7979	17.4523	16.0779	17.9251	17.4527	16.5998	sp|P62484|ABI2_MOUSE Abl interactor 2 OS=Mus musculus OX=10090 GN=Abi2 PE=1 SV=1	FALSE	0		0		0.364579	0.0170347	0		0		0
761	P62702	Rps4x	23	23	24.3045	24.6502	24.36	24.7257	23.6698	24.0768	23.7292	24.713	23.729	24.1198	24.0565	23.3399	20.9623	23.7253	23.9173	23.4975	23.175	23.0578	23.5014	23.2833	23.9011	23.6689	24.2122	23.7406	24.0262	23.5122	23.1821	23.3827	22.6572	22.9434	22.8323	sp|P62702|RS4X_MOUSE 40S ribosomal protein S4, X isoform OS=Mus musculus OX=10090 GN=Rps4x PE=1 SV=2	TRUE	0.589761	0.689102	0.040997	0.78765	-0.167766	0.309879	-0.340957	0.150236	0.085858	0.467894	-0.422257	0.235861
763	P62717	Rpl18a	9	9	22.2171	21.7573	21.8135	20.7731	16.9257	21.4353	21.074	16.5639	21.3295	21.0456	21.1871	21.1144	20.7985	15.9712	21.735	21.3383	21.1013	20.6826	21.1683	20.6628	22.4689	22.2368	21.7942	21.2615	22.1865	21.3108	20.9978	21.9524	20.5917	20.6481	20.704	sp|P62717|RL18A_MOUSE 60S ribosomal protein L18a OS=Mus musculus OX=10090 GN=Rpl18a PE=1 SV=1	FALSE	0		-0.869043	0.0030397	0		0		0		0
764	P62751	Rpl23a	12	12	22.9426	22.1241	23.2294	23.4073	24.0793	24.9829	24.8523	23.7067	24.2017	24.8349	24.329	23.6888	24.2122	21.6599	23.1428	23.0711	22.82	23.272	23.7039	23.578	22.0088	22.6684	23.1211	23.1102	22.5997	23.2671	22.3538	21.2936	22.4102	23.0561	23.0737	sp|P62751|RL23A_MOUSE 60S ribosomal protein L23a OS=Mus musculus OX=10090 GN=Rpl23a PE=1 SV=1	FALSE	0		1.26632	3.10692e-08	0		0		0.0154809		0.329067	0.101364
765	P62754	Rps6	11	11	22.7366	22.6216	22.6134	22.5316	21.7217	22.4799	22.0175	23.5062	22.0095	21.9906	21.4689	21.772	22.2284	17.3386	22.0553	21.7875	21.5286	21.543	21.6285	21.7267	22.6091	22.448	23.0145	21.618	22.0818	22.0109	21.9557	22.0496	21.3313	21.319	21.3796	sp|P62754|RS6_MOUSE 40S ribosomal protein S6 OS=Mus musculus OX=10090 GN=Rps6 PE=1 SV=1	TRUE	0		0		0		0		0		0
767	P62806	Hist1h4a	23	23	29.7964	29.8864	30.0212	29.8036	29.3093	28.3115	29.2069	30.7965	29.1473	28.1806	28.346	29.1531	30.8502	29.5339	29.5262	30.0619	29.849	30.5833	30.4178	30.3491	27.899	28.6664	28.1357	29.4888	29.1929	29.5463	29.9074	29.1143	30.3864	30.5161	30.6477	sp|P62806|H4_MOUSE Histone H4 OS=Mus musculus OX=10090 GN=H4c16 PE=1 SV=2	FALSE	1.55151	0.0103726	0.260518	0.479237	1.11188	0.0409652	1.48302	0.0133677	0.820157	0.0462285	1.00886	0.0226706
768	P62814	Atp6v1b2	9	9	17.0842	16.5406	17.3532	15.1	16.2655	18.4096	19.0564	16.6761	18.9346	18.4501	15.4177	17.2787	16.3713	16.1917	18.5075	18.5137	18.5154	18.3568	16.4726	17.0402	16.5385	18.7811	19.0025	18.1499	18.9887	18.6023	16.2353	16.9171	15.8845	16.5489	16.4785	sp|P62814|VATB2_MOUSE V-type proton ATPase subunit B, brain isoform OS=Mus musculus OX=10090 GN=Atp6v1b2 PE=1 SV=1	FALSE	-1.27687	0.130233	-0.32821	0.415963	0.117524	0.556967	0.40485	0.60335	0		-0.579578	0.215106
769	P62821	Rab1A	4	2	20.1596	19.6251	20.3677	19.9613	20.1929	19.8278	20.1484	16.3382	20.1234	20.0956	19.979	16.6462	16.0163	20.2873	20.122	19.9753	19.5607	19.6419	15.2988	19.575	19.8266	19.8547	20.239	19.6043	19.6502	19.581	19.5287	19.6776	19.3919	16.7207	17.535	sp|P62821|RAB1A_MOUSE Ras-related protein Rab-1A OS=Mus musculus OX=10090 GN=Rab1A PE=1 SV=3	FALSE	0		0		0		0		0		0
770	P62827;Q14AA6	Ran;1700009N14Rik	10	10	22.1437	22.5963	22.5031	22.5548	23.3842	23.7416	23.9368	24.3641	23.5191	22.5185	23.4046	23.2411	22.8937	21.6715	22.6644	22.4764	22.2143	22.2868	22.6254	22.5897	22.9041	21.8653	22.4533	21.6917	22.0576	21.7528	21.7551	21.6644	21.8392	21.3949	21.7161	sp|P62827|RAN_MOUSE GTP-binding nuclear protein Ran OS=Mus musculus OX=10090 GN=Ran PE=1 SV=3;tr|Q14AA6|Q14AA6_MOUSE GTP-binding nuclear protein Ran OS=Mus musculus OX=10090 GN=1700009N14Rik PE=1 SV=1	TRUE	0		0.681093	0.00996534	-0.550192	0.0261821	0		0.719539	0.0261742	0.584519	0.0486544
771	P62830	Rpl23	8	8	21.1348	21.1272	21.0433	21.3815	21.4188	21.5104	20.3576	22.1679	21.1413	20.8925	19.416	21.9035	20.5708	22.6033	21.0699	20.9115	20.744	21.0189	21.186	21.5588	21.395	20.9997	20.981	20.7212	20.8862	20.8143	21.053	21.0328	20.8697	20.6604	20.7265	sp|P62830|RL23_MOUSE 60S ribosomal protein L23 OS=Mus musculus OX=10090 GN=Rpl23 PE=1 SV=1	TRUE	0		0		0		0		0		0
772	P62843	Rps15	3	3	16.5516	19.2049	19.4649	18.2111	20.7197	16.786	19.3423	16.8588	19.7805	15.5942	18.7922	16.9757	16.7407	16.6457	18.0812	19.3327	19.9025	20.3218	19.957	19.5068	17.5321	19.0352	16.72	19.6501	20.2074	19.9976	18.1514	16.0719	19.6248	19.8644	20.3938	sp|P62843|RS15_MOUSE 40S ribosomal protein S15 OS=Mus musculus OX=10090 GN=Rps15 PE=1 SV=2	FALSE	0		0		1.52865	0.000244821	0.220633	0.181184	0		0
773	P62849	Rps24	5	5	21.3004	21.2452	21.1776	20.8008	21.8443	21.5597	20.9787	22.4803	21.0059	20.3051	20.2234	16.818	17.1543	21.4719	21.2017	21.3204	21.268	21.4168	21.6688	21.4465	21.1825	21.1466	21.1961	21.2246	21.273	21.0757	20.9961	20.8493	20.7683	21.2567	21.369	sp|P62849|RS24_MOUSE 40S ribosomal protein S24 OS=Mus musculus OX=10090 GN=Rps24 PE=1 SV=1	TRUE	0		-0.59748		0.0113419		0.0725614		1.13264		0.308523
774	P62852	Rps25	5	5	22.0372	21.9235	22.3054	22.1586	22.6574	23.8307	23.0088	22.9894	23.4741	23.1909	23.2575	22.4412	22.5308	22.0627	22.6351	22.498	22.4382	22.7085	22.7796	22.7587	22.679	22.5412	22.8387	23.0865	22.4561	22.7666	22.4547	21.5213	22.5687	22.6901	22.6729	sp|P62852|RS25_MOUSE 40S ribosomal protein S25 OS=Mus musculus OX=10090 GN=Rps25 PE=1 SV=1	TRUE	-0.537661		0.572767		0.0730738		-0.114031		-0.0950373		0
775	P62855	Rps26	6	6	22.9359	22.9014	22.7883	22.4495	21.1147	21.5075	20.838	21.0158	21.3667	21.4515	21.7344	21.075	21.4803	20.0709	21.801	21.7297	21.5957	21.7246	21.959	21.7774	22.7941	22.6245	22.7078	21.8678	22.1164	21.9247	22.2035	22.1323	21.1661	21.5676	21.5713	sp|P62855|RS26_MOUSE 40S ribosomal protein S26 OS=Mus musculus OX=10090 GN=Rps26 PE=1 SV=3	FALSE	0.0671336	0.788588	-1.18493	9.95101e-07	-0.732833	0.00172777	-0.987291	2.78223e-05	-0.392966	0.0758639	-0.142899	0.534324
776	P62869	Tceb2	6	6	16.1348	15.7208	18.7772	18.7789	20.3508	20.9026	19.9915	16.934	20.3735	20.4665	19.6157	16.2438	17.5601	16.1178	19.3115	19.9464	19.9949	20.1909	20.5023	20.1613	16.8711	18.6202	18.727	20.0132	19.8469	20.264	19.2759	16.8053	19.2513	19.934	20.1893	sp|P62869|ELOB_MOUSE Elongin-B OS=Mus musculus OX=10090 GN=Elob PE=1 SV=1	FALSE	-0.804749	0.333274	1.29803	0.00645417	1.5958	0.00497303	1.21297	0.0344654	0		0.151077	0.63788
777	P62874	Gnb1	8	7	19.9432	19.7361	19.7559	19.9882	20.0087	19.0698	17.6978	16.3432	17.0649	15.6394	16.2793	17.4288	15.7172	17.0971	19.9662	19.2913	19.7312	19.527	19.3358	19.2774	20.6684	20.3061	20.6466	19.9945	20.3848	20.0442	19.2755	20.0091	18.9611	19.1046	19.1858	sp|P62874|GBB1_MOUSE Guanine nucleotide-binding protein G(I)/G(S)/G(T) subunit beta-1 OS=Mus musculus OX=10090 GN=Gnb1 PE=1 SV=3	FALSE	0		-3.22911	0	0		-0.104004	0.331645	1.47616	0.000306824	-0.386845	0.121321
780	P62880;P29387	Gnb2;Gnb4	5	5	19.259	19.3578	19.1846	19.6976	18.7928	19.0951	19.5017	16.516	16.7033	19.114	16.8331	15.6379	17.1428	16.8011	19.0596	19.1312	19.0804	18.8367	18.7293	18.5979	19.3812	19.2598	19.1955	18.9646	19.5695	19.1676	18.9726	19.3107	19.1468	18.9204	18.7893	sp|P62880|GBB2_MOUSE Guanine nucleotide-binding protein G(I)/G(S)/G(T) subunit beta-2 OS=Mus musculus OX=10090 GN=Gnb2 PE=1 SV=3;sp|P29387|GBB4_MOUSE Guanine nucleotide-binding protein subunit beta-4 OS=Mus musculus OX=10090 GN=Gnb4 PE=1 SV=4	FALSE	0		-0.924239	0.00168998	0		0		0		0
781	P62889	Rpl30	6	6	23.1391	23.3264	22.9771	22.7174	21.3221	21.5325	21.3338	20.6757	21.5689	22.1615	20.7021	19.9553	20.2804	21.3929	21.6382	21.6516	21.8294	21.1043	21.0817	20.9557	22.9483	22.6215	22.9423	21.7735	22.3872	21.6982	21.8448	22.6686	21.247	20.9413	21.1956	sp|P62889|RL30_MOUSE 60S ribosomal protein L30 OS=Mus musculus OX=10090 GN=Rpl30 PE=1 SV=2	FALSE	0.329508	0.52813	-1.24706	0.000172216	-0.771597	0.0109208	-0.905396	0.00116072	-0.162789	0.425001	-0.792914	0.00930866
784	P62900	Rpl31	7	7	21.4401	22.1772	21.5867	22.2799	23.5589	23.711	23.9855	21.5619	23.4531	23.765	23.6654	23.1959	22.3963	21.4668	22.2842	22.2049	22.1922	22.4159	22.3182	22.1764	22.288	22.451	22.9106	22.9583	22.8099	22.9058	22.4405	21.9197	22.1499	22.4286	22.7329	sp|P62900|RL31_MOUSE 60S ribosomal protein L31 OS=Mus musculus OX=10090 GN=Rpl31 PE=1 SV=1	FALSE	-0.634473	0.147723	1.02721	0.0522597	0.290738	0.445749	-0.27202	0.473389	-0.328317	0.333313	-0.486353	0.208425
785	P62908	Rps3	24	24	25.0882	25.0097	24.9635	24.8441	23.4185	24.3933	24.2924	24.1732	24.4975	24.571	24.0621	23.357	24.1455	21.5085	24.3411	24.3627	24.2714	23.7836	23.4561	23.4198	25.4444	25.264	25.306	24.4548	24.6581	24.3752	24.2777	24.7312	23.6295	23.4945	23.6713	sp|P62908|RS3_MOUSE 40S ribosomal protein S3 OS=Mus musculus OX=10090 GN=Rps3 PE=1 SV=1	TRUE	-0.348274	0.328955	-0.951879	0.0276415	-0.8327	0.0438006	-0.999025	0.0226631	-0.303429	0.406393	-0.938206	0.0172338
786	P62911	Rpl32	4	4	19.8914	16.8246	19.8557	19.6201	16.7657	19.49	16.9508	15.8061	17.2409	18.5429	18.3064	16.213	17.2075	16.7178	19.1995	19.5106	19.3632	16.4435	19.4337	19.8829	20.1397	20.0286	20.5582	19.44	19.4387	19.2331	16.6245	19.1435	18.5077	18.599	18.8959	sp|P62911|RL32_MOUSE 60S ribosomal protein L32 OS=Mus musculus OX=10090 GN=Rpl32 PE=1 SV=2	FALSE	0		-1.3193	0.000115715	0		0		0		0
787	P62915	Gtf2b	7	7	16.7858	17.5982	16.3731	17.7242	16.6478	17.9752	16.1377	17.7606	17.0429	16.638	16.8263	16.5346	16.1822	16.6502	18.6233	18.4861	18.8438	18.5679	18.4425	18.1763	16.789	17.3847	16.7668	18.4555	16.2407	18.627	17.0229	17.4351	17.0193	16.4952	16.2638	sp|P62915|TF2B_MOUSE Transcription initiation factor IIB OS=Mus musculus OX=10090 GN=Gtf2b PE=1 SV=1	FALSE	0		-0.209137	0.496286	0.570794	0.10237	1.44748	0.000174775	0.155679	0.517451	0.621156	0.220153
788	P62918	Rpl8	8	8	23.914	23.8208	23.6472	23.8161	22.4324	22.9449	23.7079	23.3752	22.7549	23.0959	23.5677	21.4488	22.2519	17.4566	22.9112	22.588	22.7298	22.2185	22.3277	22.1252	23.8991	23.6676	23.7257	22.6487	23.1183	22.5376	22.779	22.7867	21.9037	21.9038	22.0441	sp|P62918|RL8_MOUSE 60S ribosomal protein L8 OS=Mus musculus OX=10090 GN=Rpl8 PE=1 SV=2	FALSE	0.115032	0.950014	-0.53242	0.0516504	-0.925148	0.0335271	-0.879567	0.0315604	0		-0.473626	0.43899
789	P62960	Ybx1	15	11	23.2895	22.7519	23.0303	23.0712	22.3017	22.6588	22.4191	23.2961	22.8494	22.8505	23.1985	21.8701	21.7361	20.4769	22.7697	22.0779	22.7983	22.2004	21.8914	21.724	22.3151	22.1584	21.817	23.1761	22.875	22.6872	22.1329	21.4946	21.7143	22.1001	22.098	sp|P62960|YBOX1_MOUSE Y-box-binding protein 1 OS=Mus musculus OX=10090 GN=Ybx1 PE=1 SV=3	FALSE	0.880747	0.00251788	0.776249	0.0159987	0.722866	0.0100756	0.389775	0.153511	-0.239043	0.317516	-0.912104	0.00211707
791	P62983;A0A0A6YW67;P62984;P0CG49;P0CG50	Rps27a;Gm8797;Uba52;Ubb;Ubc	11	11	24.3359	24.4269	24.7005	24.9022	23.3888	25.0423	23.716	24.6076	24.2421	24.4977	24.3955	24.9652	23.4892	24.4044	24.5711	24.5238	24.3644	24.4647	24.9329	25.2688	24.3284	24.7152	24.6452	24.3159	24.274	24.5892	24.567	24.9295	25.1201	25.1558	24.9634	sp|P62983|RS27A_MOUSE Ubiquitin-40S ribosomal protein S27a OS=Mus musculus OX=10090 GN=Rps27a PE=1 SV=2;tr|A0A0A6YW67|A0A0A6YW67_MOUSE Predicted pseudogene 8797 OS=Mus musculus OX=10090 GN=Gm8797 PE=4 SV=1;sp|P62984|RL40_MOUSE Ubiquitin-60S ribosomal prote	TRUE	0		-0.169333	0.110233	0.0474707	0.312377	0		0		0
792	P62996	Tra2b	21	19	24.0321	23.4958	24.1139	23.8039	22.8053	23.3813	22.9346	24.0319	23.0011	23.5651	23.4453	23.4759	23.528	23.7253	24.4295	24.7775	24.6881	25.2189	25.0141	25.2216	22.626	23.9924	22.7125	24.6669	24.3667	24.5627	25.0354	25.179	25.4278	25.4037	25.4155	sp|P62996|TRA2B_MOUSE Transformer-2 protein homolog beta OS=Mus musculus OX=10090 GN=Tra2b PE=1 SV=1	FALSE	0.510387	0.00467928	0		1.26	9.57019e-08	1.26935	9.06675e-09	0		0.529172	0.0380698
793	P63001;Q05144;P60764	Rac1;Rac2;Rac3	8	7	20.5081	20.1743	19.0793	19.9107	20.2438	19.0874	22.3288	17.1342	21.1154	21.0863	21.0218	21.2374	15.8664	20.9408	21.7425	21.6691	21.5696	22.0536	22.249	21.9686	18.0573	17.0849	15.8263	20.5919	21.1534	21.299	20.7242	21.3199	20.2214	19.9498	20.3488	sp|P63001|RAC1_MOUSE Ras-related C3 botulinum toxin substrate 1 OS=Mus musculus OX=10090 GN=Rac1 PE=1 SV=1;sp|Q05144|RAC2_MOUSE Ras-related C3 botulinum toxin substrate 2 OS=Mus musculus OX=10090 GN=Rac2 PE=1 SV=1;sp|P60764|RAC3_MOUSE Ras-related C3 botuli	FALSE	2.63441	0.00522011	3.67567	0.00115351	3.71825	0.00905243	4.36391	3.05964e-05	-1.18408	0.189944	1.07565	0.327415
795	P63017	Hspa8	48	41	26.5961	26.5888	26.9875	26.7096	25.9805	26.5902	25.8691	26.9609	27.025	26.6816	26.2241	26.6524	26.796	26.5763	26.9573	26.7838	26.8445	26.503	26.6378	26.5983	26.4354	26.7213	26.803	26.8782	26.8437	26.8905	26.5505	26.066	26.4396	26.3297	26.5363	sp|P63017|HSP7C_MOUSE Heat shock cognate 71 kDa protein OS=Mus musculus OX=10090 GN=Hspa8 PE=1 SV=1	TRUE	0		0		0		0		0		0
796	P63028	Tpt1	3	3	20.0278	19.5429	19.9746	19.7599	16.5896	19.9239	19.3505	17.5712	19.6695	19.4186	19.0344	17.2378	19.9055	18.0403	20.2648	19.8107	19.8387	19.6263	20.043	19.6859	18.8592	16.1957	16.2744	19.5317	19.9931	16.9503	18.9037	18.5139	19.0735	19.1489	19.1965	sp|P63028|TCTP_MOUSE Translationally-controlled tumor protein OS=Mus musculus OX=10090 GN=Tpt1 PE=1 SV=1	FALSE	2.57114		2.0621		1.61414		2.70988		-0.920524		0.90945
797	P63037	Dnaja1	17	17	21.2049	21.4236	22.4416	21.1032	20.2128	21.9658	20.6926	22.5273	21.8652	21.7162	21.5265	20.4139	21.5458	17.246	21.6135	21.9886	22.0047	22.369	22.3379	22.2771	21.5994	21.6358	21.6156	22.1717	21.9741	22.4297	21.9219	21.1829	22.0481	22.0297	22.0115	sp|P63037|DNJA1_MOUSE DnaJ homolog subfamily A member 1 OS=Mus musculus OX=10090 GN=Dnaja1 PE=1 SV=1	FALSE	0		-0.14373		0.293956		0		0		0
798	P63038	Hspd1	24	24	23.3712	23.1926	23.406	23.1378	22.4313	22.1824	22.8131	22.1701	22.6033	23.0604	23.8579	22.7873	22.0389	19.5188	22.9298	22.5593	22.5273	22.1937	22.2171	22.066	24.4967	24.153	24.5083	23.5932	23.8614	23.6155	23.0835	22.925	22.5683	22.7503	22.8608	sp|P63038|CH60_MOUSE 60 kDa heat shock protein, mitochondrial OS=Mus musculus OX=10090 GN=Hspd1 PE=1 SV=1	FALSE	-1.09221	0.0162005	-1.20039	0.0139649	-0.684243	0.158177	-1.69627	0.000992406	-0.769496	0.0930716	-1.52523	0.00190143
800	P63085	Mapk1	17	14	20.4279	20.418	20.1969	20.049	21.7333	21.979	20.9593	22.6406	22.5545	21.5147	21.491	22.4599	22.2194	21.2543	21.2053	21.4117	21.4033	21.8211	21.9629	21.9403	21.2478	21.4	20.7217	21.3584	20.9898	20.7005	21.0594	21.0362	21.1246	21.1127	21.466	sp|P63085|MK01_MOUSE Mitogen-activated protein kinase 1 OS=Mus musculus OX=10090 GN=Mapk1 PE=1 SV=3	FALSE	-0.78534	8.35494e-05	0.6233	1.19933e-05	0		0		0		0.518116	0.00315114
801	P63087	Ppp1cc	3	3	19.2727	19.1587	19.1983	19.439	18.8098	18.1147	16.6592	18.7045	16.6947	19.2969	17.9472	17.5154	15.9298	16.3315	19.6946	19.3361	19.4184	19.266	19.4755	19.4383	15.9738	16.1805	19.3287	18.7944	18.778	18.7787	19.5759	19.6564	16.0113	16.818	19.443	sp|P63087|PP1G_MOUSE Serine/threonine-protein phosphatase PP1-gamma catalytic subunit OS=Mus musculus OX=10090 GN=Ppp1cc PE=1 SV=1	TRUE	1.4338	0.0697943	0.117025	0.151253	0.921085	0.120541	1.62046	0.0566698	0.121645	0.913206	0.609588	0.56257
802	P63101	Ywhaz	21	18	23.0319	22.8029	22.638	22.8058	24.9595	24.3679	24.6758	25.881	24.471	24.3115	25.1394	24.25	24.7738	25.2626	22.8656	22.7161	22.5984	23.1316	23.3339	23.4238	21.9638	22.4617	22.5769	22.9149	22.3832	22.5806	22.4999	21.9684	22.8704	22.942	23.062	sp|P63101|1433Z_MOUSE 14-3-3 protein zeta/delta OS=Mus musculus OX=10090 GN=Ywhaz PE=1 SV=1	FALSE	0.0023269		2.00702	1.40586e-08	0.0958216	0.468954	0		0.146722	0.285174	0.342319	0.0664846
803	P63139	Nfyb	5	5	16.0473	15.3797	16.3118	18.6659	16.4056	19.1822	16.3415	21.7477	19.2585	19.5006	17.9138	15.9485	16.5693	17.2638	19.1507	19.5491	19.0894	20.4318	20.4884	20.669	16.4119	17.3821	17.286	18.9657	18.6874	19.318	18.8087	18.771	20.5572	20.5823	20.737	sp|P63139|NFYB_MOUSE Nuclear transcription factor Y subunit beta OS=Mus musculus OX=10090 GN=Nfyb PE=1 SV=1	FALSE	-0.656331	0.642311	1.24867	0.16214	1.75852	0.0437781	1.82599	0.0226463	-0.0869249	0.617698	1.33411	0.121256
805	P63158	Hmgb1	5	5	16.8933	17.2102	21.1324	20.6488	19.566	21.1587	20.29	17.4201	16.8054	19.1856	20.2151	17.3494	16.9293	15.6476	21.5939	21.1882	20.9799	20.1378	20.3999	20.154	20.3752	19.9916	20.6865	20.2293	19.9949	20.1957	20.2006	19.2579	19.6934	19.1716	20.0268	sp|P63158|HMGB1_MOUSE High mobility group protein B1 OS=Mus musculus OX=10090 GN=Hmgb1 PE=1 SV=2	FALSE	-0.84108	0.102731	-1.01219	0.113025	0		0.988761	0.167997	0.42035	0.357114	0
806	P63166	Sumo1	4	4	16.8386	17.6708	18.4454	18.0429	16.8003	19.5509	20.3705	17.104	17.864	19.5886	17.5918	16.0582	16.7803	16.8141	16.925	17.2168	20.2864	20.2357	16.9723	20.0793	16.1237	20.4085	16.5166	17.0705	15.888	15.9325	20.0674	20.2193	19.7019	20.2192	19.7587	sp|P63166|SUMO1_MOUSE Small ubiquitin-related modifier 1 OS=Mus musculus OX=10090 GN=Sumo1 PE=1 SV=1	TRUE	0		0.182337	0.202086	-0.889376	0.0951683	0		0.169495	0.870826	1.81936	0.0149744
807	P63168;Q9D0M5	Dynll1;Dynll2	3	3	21.3542	21.6696	21.9714	21.8783	17.1254	20.8178	18.4259	15.892	16.4374	21.718	17.918	16.9536	17.0302	20.5425	22.8267	22.1257	23.4529	24.3099	23.5883	23.2667	20.5051	21.6117	21.56	21.8323	22.215	22.1184	22.9071	22.6859	23.14	23.2708	23.4879	sp|P63168|DYL1_MOUSE Dynein light chain 1, cytoplasmic OS=Mus musculus OX=10090 GN=Dynll1 PE=1 SV=1;sp|Q9D0M5|DYL2_MOUSE Dynein light chain 2, cytoplasmic OS=Mus musculus OX=10090 GN=Dynll2 PE=1 SV=1	FALSE	0		-3.39397	3.10831e-10	0.573473	0.113053	0		0		0
808	P63242	Eif5a	16	16	22.9084	22.6078	22.93	22.6376	22.1682	23.0217	23.0573	23.9355	22.4381	22.1182	22.3556	23.9824	22.6271	24.7391	22.1143	22.6057	22.2153	23.8408	24.0516	23.8509	22.4173	22.1886	21.9687	22.6306	22.4023	22.6202	22.9247	23.5609	24	23.7798	23.6048	sp|P63242|IF5A1_MOUSE Eukaryotic translation initiation factor 5A-1 OS=Mus musculus OX=10090 GN=Eif5a PE=1 SV=2	FALSE	0.430948	0.0824791	0.0201936		0.267273	0.378952	0		0.685478	0.00715108	1.2991	0.000505849
809	P63260	Actg1	30	1	28.0979	27.6847	28.0958	27.861	26.7552	26.5647	26.0994	27.2854	26.9519	27.1899	26.7502	26.582	26.6367	26.9419	27.247	27.3588	27.3587	27.041	27.1817	27.186	27.4431	27.455	27.599	27.8856	27.8474	27.8731	27.1695	26.8038	27.1147	26.929	27.4043	sp|P63260|ACTG_MOUSE Actin, cytoplasmic 2 OS=Mus musculus OX=10090 GN=Actg1 PE=1 SV=1	FALSE	0.436435	0.0215491	-0.53499	0.0223389	0.365119	0.0681185	-0.172953	0.381744	-0.283809	0.129429	-0.723298	0.000306104
811	P63276	Rps17	11	11	20.7347	20.8734	21.1034	21.2264	23.2661	23.7377	22.7026	25.7242	23.6804	23.5586	22.6049	24.075	23.6817	24.7677	22.6916	23.0964	22.6129	24.0739	24.4844	24.5688	21.8033	21.9465	22.243	23.5684	22.7168	23.5328	23.2964	22.1162	24.2369	24.2537	24.4212	sp|P63276|RS17_MOUSE 40S ribosomal protein S17 OS=Mus musculus OX=10090 GN=Rps17 PE=1 SV=2	TRUE	-1.20179	0.0377637	1.11598	0.0141099	1.10735	0.0147759	0.4673	0.126473	0.429632	0.240042	0.935333	0.0350155
812	P63280	Ube2i	6	6	17.3478	16.219	16.0714	16.7925	18.652	19.9135	17.6316	21.3731	19.1024	18.6038	19.147	19.5932	18.6751	16.333	19.1233	16.2907	19.108	19.3272	19.5188	18.9499	17.1516	17.3855	17.2895	19.1137	16.5383	16.4466	17.3865	16.3658	17.0731	16.8553	16.3916	sp|P63280|UBC9_MOUSE SUMO-conjugating enzyme UBC9 OS=Mus musculus OX=10090 GN=Ube2i PE=1 SV=1	FALSE	-0.394051	0.38475	1.15812	0.024531	0		0.201807	0.209737	0.400875	0.26414	1.2931	0.00708355
814	P63323	Rps12	9	9	22.0278	22.008	22.1127	21.9349	22.2799	22.4819	21.6479	24.0194	22.3615	22.9127	22.6839	21.9255	22.9884	23.8444	21.5769	21.5127	21.599	22.7424	22.937	22.8565	21.0393	21.2434	21.4612	22.1866	21.718	22.4207	21.9121	21.7453	22.6505	22.58	23.0878	sp|P63323|RS12_MOUSE 40S ribosomal protein S12 OS=Mus musculus OX=10090 GN=Rps12 PE=1 SV=3	TRUE	0.428036	0.0695473	1.08505	0.000223638	0.634844	0.0578067	0		0		0.600619	0.0853872
815	P63325	Rps10	9	9	22.6389	22.2475	21.9397	22.2298	22.977	22.5813	22.9223	25.5206	22.6633	22.8867	22.8994	24.2314	22.6711	23.2184	22.2005	21.7523	22.1128	22.2611	22.1048	22.1663	21.3102	21.5369	21.6091	22.6866	22.0744	22.5323	21.7302	20.3416	21.475	21.6317	21.8365	sp|P63325|RS10_MOUSE 40S ribosomal protein S10 OS=Mus musculus OX=10090 GN=Rps10 PE=1 SV=1	TRUE	0		1.05329	6.95638e-06	0		0		0		0
762	P63330;P62715	Ppp2ca;Ppp2cb	12	10	20.2493	20.1737	20.5837	20.5324	16.5375	18.5733	19.4341	16.005	18.7101	20.329	19.7522	15.4004	17.1544	16.0048	20.2091	20.2432	20.5446	19.8437	19.9379	19.9441	20.5549	20.5967	20.361	20.3525	20.5682	20.2296	20.3026	20.2495	20.3293	19.8317	19.9553	sp|P63330|PP2AA_MOUSE Serine/threonine-protein phosphatase 2A catalytic subunit alpha isoform OS=Mus musculus OX=10090 GN=Ppp2ca PE=1 SV=1;sp|P62715|PP2AB_MOUSE Serine/threonine-protein phosphatase 2A catalytic subunit beta isoform OS=Mus musculus OX=10090	FALSE	-0.0189134		-0.837157	0.518724	-0.0508249	0.885714	-0.0670232	0.840452	-1.92906	0.000496827	-0.439926	0.142026
816	P67778	Phb	18	18	22.6881	21.9892	22.095	22.0711	21.9247	21.7172	22.4413	22.8293	22.6204	22.2582	22.361	21.3912	22.7963	19.6504	23.1451	22.5814	22.6823	23.6327	23.304	23.2926	23.1833	22.6663	22.8825	23.5006	23.6465	23.5961	23.0906	22.5176	23.3943	23.5552	23.74	sp|P67778|PHB1_MOUSE Prohibitin 1 OS=Mus musculus OX=10090 GN=Phb1 PE=1 SV=1	FALSE	-0.358225	0.0586711	-0.444681	0.0572575	0.684503	0.0107081	0		0		0
817	P67871	Csnk2b	8	8	18.1172	16.4712	19.1784	19.6034	19.4645	21.2002	19.2654	19.6235	21.1632	20.9246	19.9949	19.1983	18.8677	17.9968	20.5129	21.0046	20.5337	20.3613	20.6393	20.3453	18.8701	19.649	19.8967	20.1876	19.7767	20.0003	19.9519	18.0252	19.754	19.6749	20.4383	sp|P67871|CSK2B_MOUSE Casein kinase II subunit beta OS=Mus musculus OX=10090 GN=Csnk2b PE=1 SV=1	FALSE	-1.15241	0.0976422	0.853618	0.0817066	0.407889	0.356592	1.02748	0.0833301	-0.460188	0.187701	0.384463	0.398445
818	P67984	Rpl22	7	6	21.0286	20.807	21.4633	21.9215	21.112	21.0431	22.1285	21.3684	20.604	20.7322	21.8022	19.8549	21.5136	16.841	21.8287	21.7315	22.003	21.9417	22.089	21.7556	22.2122	21.0134	21.7232	21.5119	21.6348	21.8352	21.3344	21.3787	21.6943	21.6639	22.1045	sp|P67984|RL22_MOUSE 60S ribosomal protein L22 OS=Mus musculus OX=10090 GN=Rpl22 PE=1 SV=2	FALSE	-0.308614		-0.562426		0.0520507		0.204801		0.330962		0.227135
820	P68037	Ube2l3	7	7	18.4409	16.4992	19.8662	17.3781	21.7173	21.7312	22.6339	20.736	21.5174	21.5112	22.2689	22.3751	20.6753	22.9694	20.1112	19.519	19.6602	20.393	20.6671	20.7278	16.3702	17.157	16.5256	19.3082	18.3854	19.4675	19.5104	15.2255	20.6449	20.4326	20.4384	sp|P68037|UB2L3_MOUSE Ubiquitin-conjugating enzyme E2 L3 OS=Mus musculus OX=10090 GN=Ube2l3 PE=1 SV=1	FALSE	0		3.79456	0	1.61229	0.0185124	1.43347	0.00071786	0		0.653667	0.0676939
821	P68040	Gnb2l1	23	23	22.958	23.2124	22.8504	23.1185	22.0487	23.4887	23.2066	22.6075	23.4535	23.6764	22.6958	21.9042	22.9664	22.976	23.2424	22.9323	22.995	22.7491	22.6946	22.7173	23.3167	23.2186	23.7952	22.994	23.4558	22.88	22.5606	22.7484	22.2587	22.3876	22.4179	sp|P68040|RACK1_MOUSE Receptor of activated protein C kinase 1 OS=Mus musculus OX=10090 GN=Rack1 PE=1 SV=3	FALSE	-0.281143	0.256024	-0.0795522	0.607443	-0.24484	0.305225	-0.253787	0.269725	-0.398504	0.135417	-0.345204	0.229386
819	P68134;P68033;P63268;P62737	Acta1;Actc1;Actg2;Acta2	2	2	19.9272	16.3071	19.9933	18.7889	21.5829	21.5452	21.1426	17.1764	20.3494	21.7233	21.3109	17.3555	16.9441	17.2654	20.2156	19.8731	16.7816	15.7148	17.9864	20.6793	16.603	17.3846	16.9576	19.8778	16.9965	16.4613	15.8731	16.519	20.3813	20.0962	20.2749	sp|P68134|ACTS_MOUSE Actin, alpha skeletal muscle OS=Mus musculus OX=10090 GN=Acta1 PE=1 SV=1;sp|P68033|ACTC_MOUSE Actin, alpha cardiac muscle 1 OS=Mus musculus OX=10090 GN=Actc1 PE=1 SV=1;sp|P63268|ACTH_MOUSE Actin, gamma-enteric smooth muscle OS=Mus musc	FALSE	0.640189	0.156001	2.54383	0.0260372	0.0652094	0.367658	0.767366	0.137274	0		0
822	P68254	Ywhaq	12	12	21.8182	22.4173	21.9127	21.9051	23.6628	23.1289	23.4257	23.0509	23.2053	23.4194	23.7	22.9513	22.0941	22.5037	22.205	22.3931	22.459	22.6054	22.5569	22.3776	21.1705	22.2008	21.9722	22.3086	22.6865	22.5222	21.8396	21.2385	22.1431	22.4	22.0911	sp|P68254|1433T_MOUSE 14-3-3 protein theta OS=Mus musculus OX=10090 GN=Ywhaq PE=1 SV=1	FALSE	0.052759	0.338008	1.40473	4.79772e-05	0.533255	0.0135136	0.379846	0.041275	0		0.00753559
823	P68368	Tuba4a	9	9	19.9001	19.8472	20.7035	20.4201	23.0852	22.2866	21.8665	23.89	24.3246	23.6686	23.2758	24.3633	24.1723	24.29	21.9032	22.0518	22.3043	23.4853	23.8659	23.711	21.5828	21.4394	21.0074	22.873	22.6821	23.3817	22.6784	22.9119	23.8395	23.704	23.6786	sp|P68368|TBA4A_MOUSE Tubulin alpha-4A chain OS=Mus musculus OX=10090 GN=Tuba4a PE=1 SV=1	FALSE	-1.14004	0.00122883	2.38729	7.1856e-09	1.62279	1.62927e-05	0.717364	0.0460018	-0.962959	0.00515502	0.695583	0.0570974
824	P68369	Tuba1a	4	0	19.4401	19.7528	16.3157	20.4665	22.535	22.2073	22.5359	16.4476	23.2535	22.6051	22.2264	16.8774	22.8325	16.0923	21.5865	21.7729	21.6401	22.4958	23.1177	23.3076	20.2624	20.9215	20.5883	22.2844	22.032	22.7858	21.9616	22.3068	23.5689	23.1185	22.0692	sp|P68369|TBA1A_MOUSE Tubulin alpha-1A chain OS=Mus musculus OX=10090 GN=Tuba1a PE=1 SV=1	FALSE	-1.61178		2.06463		1.76349		1.04936		-1.73877		0.593063
825	P68372	Tubb4b	42	2	25.5884	25.4592	25.7084	25.7079	26.4371	26.9116	26.4539	27.562	27.6921	27.6139	27.1943	26.6553	26.7459	27.1346	26.6129	26.9242	26.9078	27.2932	27.4188	27.3714	25.8351	26.4625	26.4146	27.5804	27.2373	27.8117	27.156	26.3354	27.4177	27.4026	27.5901	sp|P68372|TBB4B_MOUSE Tubulin beta-4B chain OS=Mus musculus OX=10090 GN=Tubb4b PE=1 SV=1	FALSE	-0.702636	0.00986154	1.04616	3.00495e-06	1.12486	7.7024e-05	0.433207	0.0253775	-0.523615	0.00635738	-0.0732709	0.518865
827	P68433	Hist1h3a	2	2	22.687	21.8569	23.2758	23.7301	15.7084	18.7489	18.2642	17.3274	16.5611	18.0195	17.1647	16.6666	16.0563	17.5485	22.3287	23.0485	23.827	23.6199	23.1117	22.5238	20.601	21.6539	20.4856	22.4182	22.9706	22.4498	21.3744	20.9327	22.2181	22.5445	23.0798	sp|P68433|H31_MOUSE Histone H3.1 OS=Mus musculus OX=10090 GN=H3c11 PE=1 SV=2	FALSE	1.58851	0.000317419	-3.79075	1.97846e-15	1.42588	0.000654736	1.73199	0.000288548	0.00403614		0.323161	0.393245
828	P68510	Ywhah	12	12	20.3041	20.1438	19.9647	20.8092	23.0245	21.9446	22.9639	20.2683	22.7604	20.9785	23.5439	21.9595	21.0376	17.373	21.2599	21.4717	21.0004	21.3228	21.313	21.486	20.8438	21.0761	21.037	21.618	21.8266	21.7762	20.8824	20.6564	20.7055	21.0423	21.4135	sp|P68510|1433F_MOUSE 14-3-3 protein eta OS=Mus musculus OX=10090 GN=Ywhah PE=1 SV=2	FALSE	-0.667109		0.934584		0.252584		0		0		0
830	P70168	Kpnb1	19	19	22.738	22.8893	22.5397	22.4155	21.7805	20.595	21.5122	17.4534	21.4487	20.7324	21.7292	20.4925	19.9408	17.1044	21.5148	21.018	21.246	20.4323	20.5769	20.4851	22.3982	22.2503	22.5989	21.3238	22.0763	21.5465	21.2282	21.6558	20.8633	20.5709	20.9753	sp|P70168|IMB1_MOUSE Importin subunit beta-1 OS=Mus musculus OX=10090 GN=Kpnb1 PE=1 SV=2	FALSE	0.321903	0.750379	-1.03048	0.125907	-0.685082	0.248884	-0.992501	0.114823	-0.896568	0.203415	-1.0689	0.156558
831	P70195	Psmb7	10	10	16.6448	17.7098	16.0066	16.9845	16.3249	17.6924	16.3155	16.708	16.5713	16.5966	16.7569	16.842	16.3718	15.1603	17.4418	18.3701	17.7815	18.0863	18.9777	18.7448	16.6147	16.3286	16.073	16.8456	18.0695	17.4634	16.7794	17.0245	17.9868	17.349	15.7965	sp|P70195|PSB7_MOUSE Proteasome subunit beta type-7 OS=Mus musculus OX=10090 GN=Psmb7 PE=1 SV=1	FALSE	0		-0.068769		0.473681		0.807185		0		1.072
834	P70279	Surf6	7	7	21.6806	20.9647	20.897	21.0996	19.4664	19.8688	19.4422	16.7978	17.7088	17.4191	18.7281	20.8915	16.2927	17.4355	20.0522	20.3135	20.4465	20.0088	19.4372	19.754	19.4647	19.2974	19.9436	19.131	19.4755	18.71	20.1748	16.7631	18.107	16.321	19.2081	sp|P70279|SURF6_MOUSE Surfeit locus protein 6 OS=Mus musculus OX=10090 GN=Surf6 PE=1 SV=1	TRUE	1.21977	0.0119904	-0.620819	0.114063	0		0.112234	0.242077	0		0
836	P70296	Pebp1	11	11	18.8624	17.8832	19.9192	20.2068	22.7049	22.6078	21.958	23.957	22.2929	22.5157	21.9289	23.3195	23.2714	24.0951	21.2113	21.1891	21.271	22.4675	22.6989	22.322	19.7556	20.9291	16.712	21.3398	21.0552	21.1705	21.4208	19.6195	22.2732	22.3066	22.7593	sp|P70296|PEBP1_MOUSE Phosphatidylethanolamine-binding protein 1 OS=Mus musculus OX=10090 GN=Pebp1 PE=1 SV=3	FALSE	-0.24553		2.81919		1.76187		1.50272		0.303448		1.01315
837	P70297	Stam	6	4	18.1166	17.2428	16.9772	16.8098	19.5742	16.2543	16.0874	16.4066	20.0991	19.5988	17.4316	16.9689	16.9641	16.1586	18.5058	18.336	18.59	19.4891	19.2306	19.535	16.4106	17.3147	15.3043	19.7116	19.5161	19.5792	19.1036	18.2005	19.3963	19.2987	19.5149	sp|P70297|STAM1_MOUSE Signal transducing adapter molecule 1 OS=Mus musculus OX=10090 GN=Stam PE=1 SV=3	FALSE	0.923559	0.160071	2.67231	0.00065744	3.23146	0.100103	2.11333	0.00403883	-1.94959	0.0034656	-0.170241	0.798002
838	P70318	Tial1	6	3	18.7967	17.4558	18.6979	18.7142	20.6371	20.9178	20.7106	17.2626	19.9673	21.3001	20.2057	18.1795	19.9783	19.4405	20.2098	20.6872	20.1263	21.2768	21.4639	21.0381	16.9259	17.301	19.088	19.5688	19.3636	19.1979	19.8099	20.1206	20.4596	20.1436	20.3928	sp|P70318|TIAR_MOUSE Nucleolysin TIAR OS=Mus musculus OX=10090 GN=Tial1 PE=1 SV=1	FALSE	0		1.77534	0.010001	1.14961	0.046969	1.86966	0.000409281	-0.151015	0.38306	1.63853	0.0106358
839	P70333	Hnrnph2	13	13	19.8026	19.3603	19.7186	19.9409	21.7672	21.1758	21.7329	23.238	21.931	21.6001	21.7274	22.904	21.0431	23.1362	21.722	22.5589	22.5344	23.1063	22.7607	22.9945	19.8682	20.9636	20.3267	22.0134	21.9258	22.2362	22.8646	22.6572	23.2961	23.3744	23.2437	sp|P70333|HNRH2_MOUSE Heterogeneous nuclear ribonucleoprotein H2 OS=Mus musculus OX=10090 GN=Hnrnph2 PE=1 SV=1	FALSE	-0.769901	0.115561	1.28725	0.00309116	1.59287	0.000306415	1.72677	4.7118e-05	0.156194	0.604907	0.815981	0.0534215
841	P70353	Nfyc	6	6	19.8718	17.9739	19.7893	16.2196	15.8896	19.7524	20.4686	16.0168	20.306	20.42	20.3234	17.1987	18.3502	17.5522	20.2098	20.5153	20.4333	20.5138	20.3959	20.3238	17.1258	16.188	17.1826	19.6226	19.1957	20.0219	20.0124	15.8429	20.1945	20.1298	20.6553	sp|P70353|NFYC_MOUSE Nuclear transcription factor Y subunit gamma OS=Mus musculus OX=10090 GN=Nfyc PE=1 SV=2	FALSE	0		0		1.22631	0.00261001	0.822954	0.0255269	0		0
842	P70362	Ufd1l	5	5	15.6442	16.2506	15.8989	17.3852	15.5714	18.9472	17.0796	16.4917	16.4781	17.4185	16.021	16.4216	16.3375	17.6435	18.6968	18.7149	17.2265	18.9938	18.5781	18.5925	17.3154	18.3049	18.449	18.6184	18.7971	18.7495	18.6207	18.7643	19.0842	18.9343	19.0228	sp|P70362|UFD1_MOUSE Ubiquitin recognition factor in ER-associated degradation protein 1 OS=Mus musculus OX=10090 GN=Ufd1 PE=1 SV=2	FALSE	-1.55599	1.3287e-05	-1.17	4.87617e-05	0.582278	0.119269	0		0		0
843	P70372	Elavl1	11	11	21.7167	21.8052	21.396	21.734	22.6533	23.0197	22.6756	23.7787	22.4314	22.2011	22.2316	22.6919	22.9416	23.9578	22.5458	22.7552	22.6066	23.1833	23.4613	23.6065	21.9603	22.2665	22.081	22.2978	22.2649	22.1899	22.7658	22.9401	23.0326	22.9613	22.7123	sp|P70372|ELAV1_MOUSE ELAV-like protein 1 OS=Mus musculus OX=10090 GN=Elavl1 PE=1 SV=2	FALSE	-0.453809	0.0710723	0.172824	0.48405	0.135682	0.575928	0.508113	0.118769	0.732828	0.00263682	1.15359	1.04158e-05
844	P70398	Usp9x	6	6	16.2112	15.993	16.0985	18.618	16.8226	17.7336	17.9221	17.1396	17.8263	17.9509	17.6731	17.516	17.1024	16.8127	18.5757	15.8131	15.9512	17.5418	18.1042	17.0409	17.6108	18.1214	17.5751	17.8758	16.3461	17.3877	17.1404	17.3209	17.2538	16.8589	17.3357	sp|P70398|USP9X_MOUSE Probable ubiquitin carboxyl-terminal hydrolase FAF-X OS=Mus musculus OX=10090 GN=Usp9x PE=1 SV=2	FALSE	0		0		0		0		0		0
847	P70444	Bid	3	3	17.0903	15.8551	15.7941	17.3906	16.4065	16.8684	17.5607	17.1044	15.4875	17.8189	17.0662	16.0293	16.8646	16.6488	18.2711	18.1878	18.2532	18.5146	18.5636	18.631	17.1129	17.8649	16.7422	18.355	18.3853	18.5506	18.3679	15.7331	18.4651	18.6045	19.0526	sp|P70444|BID_MOUSE BH3-interacting domain death agonist OS=Mus musculus OX=10090 GN=Bid PE=1 SV=2	FALSE	-0.390542	0.189823	-0.262371	0.518031	1.29779	0.000298206	0.751678	0.0349878	0		0
848	P70460	Vasp	6	6	16.6302	16.3259	16.7327	17.5688	16.9011	16.7277	17.4894	18.6654	16.8261	16.7237	16.7497	16.3926	17.1444	17.5263	18.8263	16.1209	16.8467	19.1559	18.8511	18.6351	20.0678	19.5508	19.8332	20.2086	19.9525	19.9288	19.3541	16.6423	18.4932	19.2132	16.9316	sp|P70460|VASP_MOUSE Vasodilator-stimulated phosphoprotein OS=Mus musculus OX=10090 GN=Vasp PE=1 SV=4	FALSE	-2.44266	3.83175e-06	-2.32588	3.60624e-05	0.212699	0.75986	-1.95507	0.000230516	0.290665	0.319482	-0.551704	0.330691
849	P70662	Ldb1	3	3	17.618	16.6546	16.7503	15.8516	16.3539	16.2611	17.6033	16.6911	16.452	15.7522	16.9571	17.4541	16.1962	16.7703	17.0797	17.2535	16.8142	17.0356	17.122	16.8396	17.443	17.0452	17.5289	16.8111	16.5968	16.8023	17.036	15.8204	16.3482	15.9829	16.7629	sp|P70662|LDB1_MOUSE LIM domain-binding protein 1 OS=Mus musculus OX=10090 GN=Ldb1 PE=1 SV=2	FALSE	0		0		0		0		0		0
850	P70670	Naca	6	6	20.2356	20.054	20.162	19.8116	19.6327	19.8279	19.9737	15.6914	20.2296	20.5713	20.3358	19.2913	20.1669	17.0176	19.1582	19.2494	19.3547	17.4915	16.5362	17.6245	19.8602	20.1323	20.0714	19.9155	19.7372	19.9721	19.2524	20.1509	19.7068	19.959	20.144	sp|P70670|NACAM_MOUSE Nascent polypeptide-associated complex subunit alpha, muscle-specific form OS=Mus musculus OX=10090 GN=Naca PE=1 SV=2	FALSE	0		0		0		0		-0.427921	0.0337481	-1.8438	6.67704e-06
851	P70677	Casp3	5	5	20.9465	20.895	21.1458	21.4553	20.154	20.6107	19.6113	21.6576	20.2842	20.4007	20.0969	16.7366	17.1864	17.0721	20.592	20.5975	20.4934	16.2828	17.3868	15.5825	20.1196	20.3198	20.3394	20.4644	20.5216	20.3101	15.8233	15.9031	17.067	20.4007	20.5388	sp|P70677|CASP3_MOUSE Caspase-3 OS=Mus musculus OX=10090 GN=Casp3 PE=1 SV=1	FALSE	0.724049	0.112723	0		0		0.132868	0.628953	0.121806	0.673675	-3.6787	5.39064e-15
852	P70697	Urod	4	4	16.4996	16.6186	16.475	16.4749	15.7445	17.592	15.3331	16.7883	17.0924	16.3471	16.3695	16.3574	16.8428	16.8153	17.0489	17.1683	18.1662	17.1637	17.1552	16.404	18.6337	18.507	18.7189	18.3449	18.2935	18.0256	17.1877	17.1495	16.3147	17.0548	16.5206	sp|P70697|DCUP_MOUSE Uroporphyrinogen decarboxylase OS=Mus musculus OX=10090 GN=Urod PE=1 SV=2	FALSE	-1.9123	0.000237175	-1.81802	0.000340219	-0.265994	0.34167	-0.959884	0.0144929	-0.246798	0.408171	-1.24743	0.00162435
853	P70698	Ctps1	3	3	16.6068	17.568	16.3737	17.5964	16.6641	15.8635	15.791	16.3101	16.661	15.9158	17.1087	16.3381	18.6112	16.8947	18.4868	17.793	18.1982	17.7935	17.7398	16.7925	17.3259	16.9365	17.4167	18.2808	19.2384	17.6993	17.5951	18.0361	17.7608	15.3958	17.7751	sp|P70698|PYRG1_MOUSE CTP synthase 1 OS=Mus musculus OX=10090 GN=Ctps1 PE=1 SV=2	FALSE	0		-0.519033	0.189424	0		0.149367	0.174535	-0.337396	0.161367	0
855	P80313	Cct7	14	14	20.4046	20.3905	20.5567	20.8583	20.2342	20.7451	20.904	21.1094	21.1958	21.032	20.5195	19.5056	19.6361	20.738	20.5872	20.1335	20.3535	19.6685	20.061	19.9606	20.8652	21.0879	21.2322	19.653	20.6627	20.5079	20.3239	20.7234	19.6489	19.284	19.842	sp|P80313|TCPH_MOUSE T-complex protein 1 subunit eta OS=Mus musculus OX=10090 GN=Cct7 PE=1 SV=1	FALSE	-0.308965	0.075	-0.00664846		-0.647873	0.00769263	-0.494702	0.0186183	-0.106649	0.32893	-0.308175	0.222469
856	P80314	Cct2	22	22	21.8672	21.5777	21.3955	21.4539	20.583	19.8875	21.1603	20.1492	21.2803	20.8139	20.8956	18.495	20.8769	19.7148	20.855	20.3565	20.3578	19.8806	20.0091	19.8703	21.948	21.6729	22.1328	20.6257	21.3612	20.4564	20.833	21.5858	20.2316	19.9197	20.1694	sp|P80314|TCPB_MOUSE T-complex protein 1 subunit beta OS=Mus musculus OX=10090 GN=Cct2 PE=1 SV=4	FALSE	-0.329365	0.373444	-0.910893	0.0451027	-1.09303	0.0241238	-1.37918	0.00847632	-0.547033	0.153684	-0.889241	0.0304559
857	P80315	Cct4	20	20	21.2711	21.137	21.2252	21.2461	20.9772	20.4018	20.6724	17.4766	21.1361	21.1993	21.4812	20.5731	20.7287	21.7656	20.8481	20.7829	20.7477	20.1765	19.3075	19.8988	21.5228	21.733	22.1301	20.6477	21.4337	20.8623	20.8256	21.4845	20.3492	19.7174	20.094	sp|P80315|TCPD_MOUSE T-complex protein 1 subunit delta OS=Mus musculus OX=10090 GN=Cct4 PE=1 SV=3	FALSE	-0.561558	0.290851	-0.513453	0.314823	-0.8044	0.162082	-0.987911	0.0851548	-1.386	0.133361	-1.18219	0.0414587
858	P80316	Cct5	22	22	21.6848	21.5206	21.556	21.6731	21.6103	21.6618	21.2689	21.1872	21.5164	21.3782	21.1272	22.3749	20.711	21.2742	21.2603	20.8092	21.2261	20.5106	20.4602	20.2663	21.8612	21.2951	21.8457	21.0373	21.6979	21.0461	20.8579	21.2791	20.283	20.0833	20.5448	sp|P80316|TCPE_MOUSE T-complex protein 1 subunit epsilon OS=Mus musculus OX=10090 GN=Cct5 PE=1 SV=1	FALSE	0.104454	0.492797	0		-0.273183	0.348869	-0.199262	0.100676	0		-0.612295	0.00316972
859	P80317	Cct6a	19	19	18.1501	17.1618	16.0302	20.1575	20.5703	20.4337	21.1962	16.5405	21.7557	20.1735	18.8445	15.7064	19.5391	21.9911	20.1113	19.6428	20.0297	19.4742	19.4025	19.292	20.3376	20.4469	20.8145	19.4896	20.4035	19.3884	18.704	19.5319	19.1568	19.1765	19.2325	sp|P80317|TCPZ_MOUSE T-complex protein 1 subunit zeta OS=Mus musculus OX=10090 GN=Cct6a PE=1 SV=3	FALSE	0		0		0		0		0		0
860	P80318	Cct3	26	26	21.78	21.9649	22.0788	21.9345	20.489	21.2358	21.6069	22.1135	22.093	22.0998	21.4946	21.0642	21.7478	21.019	22.1479	21.5858	21.8643	21.1424	21.2576	21.0588	22.3512	22.6878	22.809	21.8636	22.6167	21.7951	21.56	22.3124	20.8986	20.9712	21.1065	sp|P80318|TCPG_MOUSE T-complex protein 1 subunit gamma OS=Mus musculus OX=10090 GN=Cct3 PE=1 SV=1	FALSE	-0.63306	0.0233506	-0.689988	0.0238983	-0.494004	0.100262	-0.704674	0.0186831	-0.521306	0.0730677	-0.923773	0.00322457
863	P83870	Phf5a	7	7	15.8344	15.8654	18.0238	17.0506	22.2481	20.9189	20.7477	16.8967	21.0704	20.9275	20.6351	21.8266	20.2388	19.7993	21.3806	21.3767	20.865	21.8595	21.8124	21.7243	17.0892	20.4193	20.1825	20.8402	20.6202	20.2602	21.1423	20.7619	21.7552	20.9877	21.2309	sp|P83870|PHF5A_MOUSE PHD finger-like domain-containing protein 5A OS=Mus musculus OX=10090 GN=Phf5a PE=1 SV=1	FALSE	-3.2327	7.68863e-08	0		0.476368	0.422871	0.00614633		0		0.121077	0.344397
864	P83877	Txnl4a	8	8	16.5294	16.0218	17.1335	16.7013	18.1575	20.8042	19.026	17.0529	18.8768	18.7493	18.3261	18.8459	16.0154	20.6084	17.4287	18.2831	16.1924	18.648	20.3116	19.8099	16.5703	16.7188	16.3843	18.393	17.5822	17.5133	17.2622	16.9247	17.6124	20.0708	17.4817	sp|P83877|TXN4A_MOUSE Thioredoxin-like protein 4A OS=Mus musculus OX=10090 GN=Txnl4a PE=1 SV=1	FALSE	-0.19162	0.597098	1.34736	0.00201281	0.955941	0.0645319	0		0		0.994488	0.0679663
865	P83917	Cbx1	6	6	18.6404	18.7536	18.9499	18.9738	21.9157	20.7385	21.005	16.5612	18.8709	19.4557	16.4301	17.1494	20.7478	16.9362	19.5186	19.7947	18.9001	20.5813	21.1659	20.6096	17.3004	16.6437	16.6848	18.8076	16.1584	19.1346	19.4331	19.1642	20.4137	20.2104	20.3159	sp|P83917|CBX1_MOUSE Chromobox protein homolog 1 OS=Mus musculus OX=10090 GN=Cbx1 PE=1 SV=1	FALSE	1.40896	0.0575776	0.915502	0.14535	0.778647	0.293696	1.9603	0.0254646	1.71909	0.0389377	2.56281	0.0120971
866	P83940	Tceb1	5	5	16.0799	17.0671	18.1607	17.2738	19.6959	20.7812	20.205	22.2497	19.3322	18.7651	15.4608	17.8306	16.9581	20.3201	18.2652	18.6689	18.366	19.9007	21.0132	21.1641	16.5623	17.3077	16.4615	18.1769	17.0766	18.0535	18.7253	16.7266	19.9441	20.1043	19.9696	sp|P83940|ELOC_MOUSE Elongin-C OS=Mus musculus OX=10090 GN=Eloc PE=1 SV=1	FALSE	-0.14837		0.588914		0.551393		0.606472		2.39332		2.31442
867	P84078;P61205;Q8BSL7	Arf1;Arf3;Arf2	8	5	19.0482	19.0449	20.3219	19.4061	18.7271	19.7736	19.007	21.8535	20.7831	20.8412	19.9306	18.3282	16.9758	16.9303	19.0211	19.6882	19.7219	19.511	19.5584	19.1579	20.1589	19.6199	18.9907	19.2708	19.0592	19.172	18.6193	18.9432	18.5271	18.2298	19.0141	sp|P84078|ARF1_MOUSE ADP-ribosylation factor 1 OS=Mus musculus OX=10090 GN=Arf1 PE=1 SV=2;sp|P61205|ARF3_MOUSE ADP-ribosylation factor 3 OS=Mus musculus OX=10090 GN=Arf3 PE=2 SV=2;sp|Q8BSL7|ARF2_MOUSE ADP-ribosylation factor 2 OS=Mus musculus OX=10090 GN=A	FALSE	0		0.507125	0.0753502	-0.148507	0.566605	0		0		0
869	P84089	Erh	7	7	23.3388	23.0484	23.7753	23.5037	25.7013	25.9507	25.8179	25.7789	24.8789	25.0521	25.3699	25.2413	25.8671	24.5551	24.4656	24.5764	24.8084	25.5843	25.2045	25.3573	22.5954	23.41	22.9796	24.4611	24.171	24.0304	25.3126	24.5111	25.5273	25.478	25.6381	sp|P84089|ERH_MOUSE Enhancer of rudimentary homolog OS=Mus musculus OX=10090 GN=Erh PE=1 SV=1	FALSE	0.33974	0.097303	2.04838	2.79123e-09	1.16892	4.03652e-05	1.53646	5.76391e-07	0.687	0.104672	1.13277	1.85028e-05
870	P84099	Rpl19	7	7	22.9149	22.7713	22.5398	22.4127	20.644	20.2847	20.9068	17.5712	20.3997	21.0874	17.1155	19.8639	16.7422	16.1733	21.3692	20.93	21.1303	20.9338	20.8212	21.0552	22.4931	22.2298	22.5039	21.8066	21.9421	21.2827	21.6441	21.7822	21.0618	21.1369	20.9947	sp|P84099|RL19_MOUSE 60S ribosomal protein L19 OS=Mus musculus OX=10090 GN=Rpl19 PE=1 SV=1	TRUE	0.719129	0.180002	-1.86449	0.00292459	-0.1938	0.319613	0		0		0
871	P84104	Srsf3	10	10	23.5776	23.9371	24.4571	23.5168	23.9146	24.3769	24.5018	22.7216	23.4945	23.3556	23.5385	23.3915	21.3421	22.0798	24.0203	24.1092	24.281	24.2827	24.1272	24.0873	22.3886	23.0447	22.4844	23.8472	23.3667	23.8895	23.8803	23.1696	24.2473	24.5551	24.6298	sp|P84104|SRSF3_MOUSE Serine/arginine-rich splicing factor 3 OS=Mus musculus OX=10090 GN=Srsf3 PE=1 SV=1	FALSE	1.21803	0.00215707	0.808057	0.0551734	1.0515	0.013453	1.48204	0.000490956	0.416534	0.300698	0.459441	0.279567
872	P84228	Hist1h3b	15	2	27.9767	27.6633	27.9943	27.7767	27.0172	25.6976	27.0097	26.5013	26.6235	24.8929	26.3832	25.697	26.9284	23.7337	27.6435	27.6299	27.8013	27.5641	27.12	27.1061	27.4386	27.9638	27.6017	27.0864	27.4671	27.2768	27.3928	27.3997	26.7857	27.1532	27.2189	sp|P84228|H32_MOUSE Histone H3.2 OS=Mus musculus OX=10090 GN=H3c15 PE=1 SV=2	FALSE	0.101291	0.548785	-1.1627	0.00062862	-0.142042	0.195805	0		0		0
318	P84244;P02301	H3f3a;H3f3c	2	2	23.49	22.3957	23.5504	23.4107	17.369	18.2438	16.6914	17.5116	16.7723	17.649	17.191	16.2247	16.8379	15.919	22.2174	22.427	23.372	23.2935	22.6207	22.4112	20.9945	21.7052	21.3122	21.8715	22.1093	21.7448	20.9369	21.3373	22.0611	22.1834	22.5329	sp|P84244|H33_MOUSE Histone H3.3 OS=Mus musculus OX=10090 GN=H3-3b PE=1 SV=2;sp|P02301|H3C_MOUSE Histone H3.3C OS=Mus musculus OX=10090 GN=H3-5 PE=3 SV=3	FALSE	1.80333	3.45033e-05	-4.13318	6.11906e-05	0.571272	0.143641	1.25363	0.00148811	0.178794	0.511292	0.785334	0.0476785
874	P97310	Mcm2	37	37	22.291	22.3911	22.1337	22.4972	22.3958	22.4246	22.3801	22.9389	22.4503	22.2611	22.0688	22.4309	20.7984	20.2412	22.8112	22.7489	22.7161	21.9936	21.93	21.9669	22.48	22.8938	22.1697	22.5125	22.8749	21.9565	22.0794	22.7885	21.5416	21.4783	21.7884	sp|P97310|MCM2_MOUSE DNA replication licensing factor MCM2 OS=Mus musculus OX=10090 GN=Mcm2 PE=1 SV=3	FALSE	0		-0.0400986		-0.0226634		0.2881		0.125653		-0.314012
875	P97311	Mcm6	40	40	22.3523	22.6073	22.2869	22.6438	23.3149	23.3101	23.211	22.8582	22.9807	23.0782	22.9945	22.7738	22.4937	22.6249	23.8162	23.7761	23.6361	23.3546	23.4247	23.2966	23.1576	23.7211	22.8188	23.0874	23.71	22.8255	23.2313	23.51	22.9885	22.7744	23.1495	sp|P97311|MCM6_MOUSE DNA replication licensing factor MCM6 OS=Mus musculus OX=10090 GN=Mcm6 PE=1 SV=1	FALSE	-0.687103	2.62415e-05	-0.121749	0.261178	0		0.442207	0.0124684	0.0148597		0.0580544	0.572903
876	P97314	Csrp2	8	8	19.5618	15.9098	19.5773	20.2148	20.2474	20.4334	20.3773	16.5799	19.2852	20.0918	20.6379	20.0811	20.0098	17.1936	20.1328	20.4747	19.9776	20.8159	20.9439	21.5633	19.7878	20.0178	19.8222	20.1839	20.1584	20.2189	20.2087	19.7114	19.9933	20.4071	20.179	sp|P97314|CSRP2_MOUSE Cysteine and glycine-rich protein 2 OS=Mus musculus OX=10090 GN=Csrp2 PE=1 SV=3	FALSE	-0.131484	0.165381	0		0.423737	0.109867	0		0		0
877	P97329	Kif20a	2	2	16.4673	16.6615	16.7982	16.5026	17.5542	17.6118	16.9217	16.3131	16.4524	16.3751	17.2433	16.4487	15.9582	17.2552	17.3189	16.1625	16.8112	16.3721	16.2036	16.4436	16.7753	16.8625	16.5463	16.3968	17.2913	16.8066	16.6526	16.0993	16.8169	16.4826	18.3683	sp|P97329|KI20A_MOUSE Kinesin-like protein KIF20A OS=Mus musculus OX=10090 GN=Kif20a PE=1 SV=1	FALSE	0		0		0		0		0		0
878	P97351	Rps3a	27	27	24.7636	24.6335	24.8883	24.7898	25.9423	26.6558	25.6606	27.736	25.9391	26.2808	25.8305	26.3591	25.787	25.6144	25.3142	25.6107	25.1857	26.335	27.0929	27.1293	24.7259	24.8541	25.1697	25.836	25.2796	25.8983	25.54	24.9759	26.4934	26.5141	26.3169	sp|P97351|RS3A_MOUSE 40S ribosomal protein S3a OS=Mus musculus OX=10090 GN=Rps3a PE=1 SV=3	TRUE	-0.32525	0.343298	0.806164	0.00373834	0.599994	0.0594443	0.116885	0.338149	0.461942	0.0677507	0.999056	0.00129078
880	P97360	Etv6	9	9	16.199	17.1929	16.8085	17.5063	19.3535	20.1144	19.314	18.3363	17.095	19.3814	19.5981	19.0411	19.4075	17.2155	20.0838	19.8519	20.3094	19.9625	19.9662	20.0486	16.859	19.6193	19.1198	19.8406	19.6583	19.7464	19.9188	19.4909	20.1431	20.2024	20.3333	sp|P97360|ETV6_MOUSE Transcription factor ETV6 OS=Mus musculus OX=10090 GN=Etv6 PE=1 SV=1	TRUE	-1.73392	0.404478	0		1.06432	0.00414731	1.08156	0.00670309	0.327884	0.0951334	0
882	P97371	Psme1	15	14	19.0233	16.886	19.6071	19.4602	20.5067	22.8311	22.1158	22.6888	21.5699	22.1029	20.7634	21.8529	21.5993	22.0296	21.0373	21.6815	21.3786	22.3315	22.4581	22.6048	18.8753	19.7436	18.7017	21.2071	20.9747	21.7395	21.933	21.6641	22.7149	22.5666	22.8923	sp|P97371|PSME1_MOUSE Proteasome activator complex subunit 1 OS=Mus musculus OX=10090 GN=Psme1 PE=1 SV=2	FALSE	-0.465208	0.510844	2.28078	6.36462e-05	2.10915	0.000207698	2.07673	0.000140477	0.477137	0.316718	1.06658	0.0511641
883	P97372	Psme2	11	11	19.2252	19.7215	19.2558	19.1954	22.4698	21.2946	21.1774	20.6197	22.1411	20.6859	20.9555	21.3346	21.2876	19.8463	21.0802	21.1809	21.4557	22.7859	22.9556	23.0684	18.8526	19.755	18.3494	21.5002	21.5825	22.0935	21.6076	21.986	22.6644	22.8046	22.9113	sp|P97372|PSME2_MOUSE Proteasome activator complex subunit 2 OS=Mus musculus OX=10090 GN=Psme2 PE=1 SV=4	FALSE	0		1.88675	0.000521038	2.48432	8.35042e-11	1.86485	1.56685e-07	0.14617	0.753519	1.07823	0.00870579
885	P97377;Q80YP0	Cdk2;Cdk3	3	3	16.1631	16.0975	16.2253	17.0482	15.6775	16.6535	16.7837	16.9511	16.0256	16.1472	18.6353	17.279	16.0031	17.3059	18.2341	18.2203	14.239	17.9433	17.3632	16.3891	17.0664	18.5825	18.1952	18.1329	18.9095	17.9456	17.9013	16.2392	16.9846	16.4312	16.4564	sp|P97377|CDK2_MOUSE Cyclin-dependent kinase 2 OS=Mus musculus OX=10090 GN=Cdk2 PE=1 SV=2;sp|Q80YP0|CDK3_MOUSE Cyclin-dependent kinase 3 OS=Mus musculus OX=10090 GN=Cdk3 PE=1 SV=3	FALSE	0		0		0		0		0		0
886	P97379	G3bp2	17	17	21.3177	21.1216	21.5852	21.0294	21.9194	21.0801	21.869	16.8592	21.2598	22.0494	22.3264	20.7136	19.8768	16.6941	20.4682	20.4944	20.5583	20.8827	20.8913	20.8527	20.0927	20.2529	20.2535	21.5871	20.8718	21.6932	20.8147	20.0105	21.0581	20.9596	21.4108	sp|P97379|G3BP2_MOUSE Ras GTPase-activating protein-binding protein 2 OS=Mus musculus OX=10090 GN=G3bp2 PE=1 SV=2	FALSE	0		0		0		0		0		0
887	P97384	Anxa11	21	21	20.5889	20.793	21.6152	21.6383	23.7069	24.4037	22.9308	24.1692	24.4578	24.3888	24.416	22.8956	23.5525	25.176	23.3602	23.7414	23.3582	24.2177	24.3499	24.3525	21.0721	22.5834	21.7116	23.6081	23.1338	23.7084	23.0569	23.6244	23.9846	23.8746	23.8059	sp|P97384|ANX11_MOUSE Annexin A11 OS=Mus musculus OX=10090 GN=Anxa11 PE=1 SV=2	FALSE	-0.703988	0.148653	2.43497	1.91667e-05	1.62875	0.000287847	1.56634	0.000281372	-0.495162	0.158316	0.757655	0.080442
889	P97429	Anxa4	6	6	19.1875	19.0542	19.2974	18.6114	18.7637	18.8144	18.7121	16.9281	18.8536	18.6925	19.118	17.3513	18.0289	16.015	19.0277	18.754	19.3283	18.4589	18.1487	18.1463	19.3314	19.2941	16.2077	19.055	19.344	19.0543	18.8099	18.6645	18.1454	17.1144	18.0951	sp|P97429|ANXA4_MOUSE Annexin A4 OS=Mus musculus OX=10090 GN=Anxa4 PE=1 SV=4	FALSE	0.269645	0.387101	0		0.0900801	0.325117	0.236119	0.43693	-0.268051	0.510682	-0.378849	0.164018
891	P97452	Bop1	8	8	19.6736	20.228	19.8362	19.8961	17.6031	15.6098	18.0267	16.7509	17.2855	16.1703	16.877	16.4881	16.311	16.1499	19.8079	19.1134	19.4641	18.9569	18.861	18.9324	20.4673	20.4018	19.9021	19.3247	20.2951	18.9768	19.4992	20.3536	18.7072	16.4055	17.1326	sp|P97452|BOP1_MOUSE Ribosome biogenesis protein BOP1 OS=Mus musculus OX=10090 GN=Bop1 PE=1 SV=1	TRUE	0		-2.98229	0	-0.496436	0.256854	-0.280817	0.200876	0		-0.329381	0.254685
892	P97461	Rps5	13	13	23.7811	23.2999	23.9378	23.7789	23.7852	24.1941	24.1176	24.4687	24.2275	23.9813	24.592	24.0298	24.1425	23.6693	23.8028	23.9601	23.8339	24.2075	24.4374	24.2534	23.3956	23.6517	23.5684	24.2827	24.0494	24.3786	23.7266	23.4686	24.2911	24.0869	24.7577	sp|P97461|RS5_MOUSE 40S ribosomal protein S5 OS=Mus musculus OX=10090 GN=Rps5 PE=1 SV=3	TRUE	0		0.314125	4.56658e-05	0.49318	1.78827e-08	0		0		0
893	P97470	Ppp4c	6	6	18.5828	18.7856	17.5461	18.7193	16.1767	16.3447	17.0544	16.4065	16.7947	16.0579	16.0009	16.6142	16.6774	16.1945	17.132	19.029	17.3385	17.3419	16.5945	15.8293	19.3925	20.075	19.3389	17.7181	19.3319	16.6379	17.0583	16.4905	15.5529	17.2453	15.5447	sp|P97470|PP4C_MOUSE Serine/threonine-protein phosphatase 4 catalytic subunit OS=Mus musculus OX=10090 GN=Ppp4c PE=1 SV=2	FALSE	-1.16961		-3.28412		-1.68942		-1.74383		0.195379		-1.29896
896	P97480	Eya3	7	7	17.1596	16.8726	17.3333	18.261	19.0441	17.8838	16.6002	16.8699	18.2965	18.2845	18.6647	18.9205	18.5861	16.8824	18.6033	18.5831	17.128	18.5924	18.5517	18.6051	16.4008	18.3067	17.9044	18.5891	17.4205	18.6628	18.7455	17.6456	18.479	18.9681	18.7421	sp|P97480|EYA3_MOUSE Eyes absent homolog 3 OS=Mus musculus OX=10090 GN=Eya3 PE=1 SV=2	FALSE	0		0		0.27794	0.0352925	0		0		0
897	P97496	Smarcc1	37	37	22.0591	22.0555	22.3712	22.1721	22.0022	22.3593	21.8915	22.1006	22.8633	22.7883	22.6666	21.5737	22.333	22.3736	23.6311	23.7532	23.6675	23.1036	22.9387	23.0185	22.6973	23.4767	23.0514	23.3781	22.9981	23.1999	23.4871	23.194	23.2193	23.3655	23.3324	sp|P97496|SMRC1_MOUSE SWI/SNF complex subunit SMARCC1 OS=Mus musculus OX=10090 GN=Smarcc1 PE=1 SV=2	FALSE	-0.921015	7.2831e-06	-0.385503	0.10296	0.0338022	0.507246	0.525705	0.0282804	-0.611617	0.000104041	-0.0886299	0.343404
898	P97760	Polr2c	18	18	20.8802	21.1013	21.423	21.3699	22.1597	21.2119	21.6272	21.0263	22.2502	21.8233	22.0331	22.8505	22.3551	22.6079	21.9736	22.1196	22.1187	22.5113	22.3112	22.1286	20.6976	21.6553	21.1101	22.2559	21.8283	21.8829	22.4192	22.2222	22.4416	22.6024	22.7633	sp|P97760|RPB3_MOUSE DNA-directed RNA polymerase II subunit RPB3 OS=Mus musculus OX=10090 GN=Polr2c PE=1 SV=2	FALSE	-0.00710031		0.798758	8.94918e-05	0.793462	0.000138418	0.833897	2.75376e-05	-0.493183	0.0249443	0.286787	0.194162
899	P97765	Wbp2	7	7	19.7394	19.6736	20.3402	20.3368	23.0061	23.4026	23.1582	22.6682	22.4688	23.5757	23.66	23.0858	23.0115	21.9815	21.512	21.8505	21.9741	23.096	23.0654	23.3855	17.0851	20.2208	16.011	21.1939	21.2109	22.0421	22.1553	21.4899	23.068	23.3343	22.9825	sp|P97765|WBP2_MOUSE WW domain-binding protein 2 OS=Mus musculus OX=10090 GN=Wbp2 PE=1 SV=1	FALSE	2.06754	0.000357477	5.20842	0.0149254	3.58294	3.63884e-08	3.816	2.72193e-09	-0.056939	0.783734	1.63645	0.0116299
902	P97792	Cxadr	2	2	16.6066	17.2684	16.4607	16.2767	18.3513	17.3874	18.6136	16.238	18.3198	17.916	18.4881	17.7039	16.7954	16.2137	17.0783	16.9544	15.9409	15.874	16.2444	16.2678	17.3348	16.9544	16.8313	16.4634	16.3947	15.6936	16.3331	17.54	16.9941	16.8795	17.4989	sp|P97792|CXAR_MOUSE Coxsackievirus and adenovirus receptor homolog OS=Mus musculus OX=10090 GN=Cxadr PE=1 SV=1	FALSE	0		0.925724	0.00025389	-0.40674	0.0429068	0		0		-0.0551463	0.91391
905	P97822	Anp32e	9	9	19.9906	19.8498	19.9181	19.6952	20.9685	20.9539	21.0111	21.2526	21.1336	20.9098	21.198	21.0426	20.5681	21.8804	21.331	21.1705	20.8237	21.2092	21.7479	21.6994	18.5755	19.3397	18.5609	20.3482	19.568	20.4244	20.2897	18.9035	21.0376	20.7504	20.7028	sp|P97822|AN32E_MOUSE Acidic leucine-rich nuclear phosphoprotein 32 family member E OS=Mus musculus OX=10090 GN=Anp32e PE=1 SV=2	FALSE	0.701957		1.94342		1.05434		1.93229		0		1.32174
908	P97855	G3bp1	18	18	22.451	22.3901	22.4146	22.3914	22.9019	22.8916	22.3838	20.0752	23.4004	23.6549	23.9059	22.5258	21.4724	21.0956	23.0106	23.0494	23.2283	23.3675	23.2318	23.2141	22.4745	23.2582	23.0521	24.0678	23.7973	24.0872	23.3135	22.4575	23.3834	23.3633	23.7929	sp|P97855|G3BP1_MOUSE Ras GTPase-activating protein-binding protein 1 OS=Mus musculus OX=10090 GN=G3bp1 PE=1 SV=1	FALSE	-0.5259	0.204845	0.575434	0.174199	0.905785	0.0892525	0.0928252	0.684256	-1.44996	0.00139379	-0.562954	0.157889
913	P98203	Arvcf	4	4	16.2342	17.4559	17.3493	15.95	15.9761	15.4112	16.9341	17.2187	17.033	15.986	16.2638	16.4014	17.3115	16.6015	16.0377	16.7079	16.8769	15.119	17.167	16.4489	16.5695	16.7384	16.2161	16.9563	17.5987	17.6994	17.0291	17.2149	15.9751	17.1847	16.9066	sp|P98203|ARVC_MOUSE Splicing regulator ARVCF OS=Mus musculus OX=10090 GN=Arvcf PE=1 SV=2	FALSE	0		0		0		0		0		0
914	P99024	Tubb5	7	6	24.5807	24.3413	24.4059	24.2731	25.2362	25.3255	24.476	26.7752	26.21	25.628	25.6475	25.7281	25.836	26.3246	25.1996	25.3811	25.2938	25.7003	25.9058	25.6667	25.1499	25.2056	25.3683	25.9734	25.5623	26.2723	25.6931	25.5226	25.8142	25.8014	26.0057	sp|P99024|TBB5_MOUSE Tubulin beta-5 chain OS=Mus musculus OX=10090 GN=Tubb5 PE=1 SV=1	FALSE	-0.890712		0.365754		0.458476		0		-0.203466		0
915	P99026	Psmb4	7	7	20.2628	20.2128	19.9048	20.0718	21.3627	20.8598	19.7004	19.0042	20.5758	20.2112	20.2351	20.6552	19.0462	18.5024	20.6348	20.565	20.7699	20.655	20.2651	20.1631	16.9081	19.2505	19.3045	19.8452	20.027	19.9415	20.1138	19.7353	19.9999	20.0057	20.3699	sp|P99026|PSB4_MOUSE Proteasome subunit beta type-4 OS=Mus musculus OX=10090 GN=Psmb4 PE=1 SV=1	FALSE	1.53867		1.73242		1.38992		2.07846		-0.0523839		0.393009
916	P99027;A0A5F8MPY2	Rplp2	4	4	16.6789	17.6899	17.0854	16.6785	16.8912	16.7123	16.3404	16.2347	16.1041	16.8635	17.071	16.478	16.8649	16.0919	17.1668	17.0042	16.9056	17.1307	17.1465	17.6675	16.8778	17.4401	17.6472	17.1999	17.0931	17.4816	17.4895	16.6854	17.1359	16.8262	17.2327	sp|P99027|RLA2_MOUSE 60S acidic ribosomal protein P2 OS=Mus musculus OX=10090 GN=Rplp2 PE=1 SV=3;tr|A0A5F8MPY2|A0A5F8MPY2_MOUSE 60S acidic ribosomal protein P2 OS=Mus musculus OX=10090 GN=Rplp2-ps1 PE=3 SV=1	FALSE	0		-0.465036	1.17605e-05	0.00886824		0		0		0
919	Q00422	Gabpa	3	3	16.3075	16.177	16.3954	16.9121	16.9094	15.7604	16.7986	16.7743	17.0958	15.9274	16.2091	16.9808	16.1549	15.1319	17.0198	16.3761	17.1427	16.8012	16.2853	16.5084	16.2023	17.2851	15.7653	16.2426	16.0357	16.654	16.4623	17.2743	16.8731	16.0229	16.8334	sp|Q00422|GABPA_MOUSE GA-binding protein alpha chain OS=Mus musculus OX=10090 GN=Gabpa PE=1 SV=2	FALSE	0		0		0		0		0		0
921	Q00612	G6pdx	8	8	17.6088	16.1804	18.8317	18.4964	17.9023	18.6955	16.8293	16.245	18.8777	18.6739	16.4193	17.2298	17.2078	16.2865	18.9187	18.4572	18.6126	18.5816	18.5073	18.302	17.6607	18.7804	19.0563	19.0172	19.3663	18.9546	18.1344	16.4924	18.495	18.2287	18.7197	sp|Q00612|G6PD1_MOUSE Glucose-6-phosphate 1-dehydrogenase X OS=Mus musculus OX=10090 GN=G6pdx PE=1 SV=3	FALSE	0		-0.439202	0.0850328	0.335599	0.143567	0		0		0
922	Q00899	Yy1	6	6	16.6151	16.5892	18.9734	17.6487	18.1984	20.1839	19.6388	19.4129	19.9455	19.724	19.8343	20.2293	19.6991	20.1679	20.1802	20.4856	20.2581	20.295	20.4449	20.5061	18.1597	18.338	17.7863	17.018	19.9723	20.1132	19.4377	19.5962	20.5281	20.4839	20.3529	sp|Q00899|TYY1_MOUSE Transcriptional repressor protein YY1 OS=Mus musculus OX=10090 GN=Yy1 PE=1 SV=1	FALSE	-0.649423	0.290562	1.71974	0.0276006	0.92972	0.145129	2.19314	0.00100784	-0.467287	0.311034	1.37076	0.0325058
923	Q00PI9	Hnrnpul2	22	22	20.2522	20.3261	21.0025	20.8718	20.8852	20.8306	18.9715	21.466	20.7578	20.6274	19.7327	20.922	20.0473	20.9964	22.0831	22.0741	22.007	21.3055	21.1502	20.8836	21.9467	21.6841	22.0109	21.3261	21.5061	21.7148	21.7159	22.0342	20.7216	20.7618	21.0626	sp|Q00PI9|HNRL2_MOUSE Heterogeneous nuclear ribonucleoprotein U-like protein 2 OS=Mus musculus OX=10090 GN=Hnrnpul2 PE=1 SV=2	FALSE	-0.939605	0.00164861	-1.1042	0.000525236	-0.329314	0.325562	0.209776	0.643356	0		-0.0685781	0.349591
924	Q01147	Creb1	4	2	19.954	16.1633	16.9864	17.4197	19.6012	20.6141	20.1881	16.6069	20.4997	19.7562	20.0646	17.4528	19.9146	17.943	16.7349	19.3152	19.7438	20.0201	19.874	19.7462	17.1044	16.9005	15.3132	19.8697	19.8195	19.4305	19.3771	19.8399	19.2187	19.6751	20.0286	sp|Q01147|CREB1_MOUSE Cyclic AMP-responsive element-binding protein 1 OS=Mus musculus OX=10090 GN=Creb1 PE=1 SV=2	FALSE	0.275046	0.20512	2.39242	0.00503616	2.4374	0.00196094	1.20231	0.0305972	-0.256598	0.364109	0.0470387	0.814323
925	Q01320	Top2a	32	32	21.3344	21.4773	21.253	21.0594	22.0509	21.2971	22.4017	20.0699	21.8126	21.0062	20.7826	21.8214	20.7018	21.0506	21.365	21.3004	21.3112	20.5227	20.3432	20.2008	21.4754	21.7147	20.98	20.7709	21.5283	20.5129	21.0566	22.0573	20.3043	20.226	20.2067	sp|Q01320|TOP2A_MOUSE DNA topoisomerase 2-alpha OS=Mus musculus OX=10090 GN=Top2a PE=1 SV=2	TRUE	0		0		-0.553215	6.894e-05	0		0		0
927	Q01768	Nme2	11	6	22.5673	22.456	22.2082	22.6659	24.4677	26.1154	25.0778	27.3519	24.7433	25.0428	24.2084	25.4653	25.3767	25.7865	24.0464	24.2572	24.0047	25.2196	25.5531	25.8483	22.6103	22.982	23.1993	24.303	23.7151	24.2964	24.1702	24.223	25.0887	25.1725	24.9444	sp|Q01768|NDKB_MOUSE Nucleoside diphosphate kinase B OS=Mus musculus OX=10090 GN=Nme2 PE=1 SV=1	FALSE	-0.468797	0.276531	1.72309	0.000109902	1.16308	0.00882527	1.1498	0.00895179	1.07857	0.00946937	1.4243	0.00136842
928	Q01853	Vcp	79	79	24.5094	24.4364	24.6777	24.7973	25.4045	26.0097	25.5425	26.7438	25.9847	25.9476	25.5354	25.466	26.4486	26.5604	25.2497	25.6797	25.4956	26.1617	26.3374	26.3632	24.4705	24.7842	24.554	25.6448	25.2671	25.6765	25.8499	25.9761	26.425	26.3144	26.2649	sp|Q01853|TERA_MOUSE Transitional endoplasmic reticulum ATPase OS=Mus musculus OX=10090 GN=Vcp PE=1 SV=4	FALSE	-0.0595505		1.16468		0.87157		0.762123		0.0544428		0.703011
929	Q02053	Uba1	28	28	22.5996	22.7648	23.102	22.7298	21.9714	21.7701	22.2524	22.8748	22.6053	22.13	22.0068	21.9206	22.3295	22.7596	22.8427	22.5701	22.6858	22.2046	22.0914	22.1832	23.6319	23.3669	23.5748	22.6042	22.6899	22.5516	22.4295	22.8357	22.3307	22.1368	22.2604	sp|Q02053|UBA1_MOUSE Ubiquitin-like modifier-activating enzyme 1 OS=Mus musculus OX=10090 GN=Uba1 PE=1 SV=1	FALSE	-0.568984		-1.11389		-0.800449		-0.661711		-0.0369851		-0.401055
930	Q02248	Ctnnb1	14	14	21.2838	20.7173	21.7088	21.7357	19.8168	20.1762	20.2946	21.1847	20.3005	21.1737	20.6663	19.3966	18.7976	17.5362	20.5705	20.3914	20.6296	20.6356	20.7556	20.4069	21.2886	21.3305	21.2449	20.8138	21.4268	20.6333	20.9166	21.0937	20.6682	19.7557	20.9297	sp|Q02248|CTNB1_MOUSE Catenin beta-1 OS=Mus musculus OX=10090 GN=Ctnnb1 PE=1 SV=1	FALSE	0.0902889	0.822976	-0.559486	0.0932294	-0.315068	0.235293	-0.727491	0.0625012	-0.332341	0.370543	-0.343584	0.376459
931	Q02257	Jup	25	21	21.435	21.9938	21.2035	22.6264	20.9637	21.4942	21.6206	21.5909	21.4226	22.1855	22.5588	21.1165	20.1992	19.5196	20.8458	21.3039	21.3802	21.7464	21.6716	21.7579	21.7838	21.488	21.6077	21.8829	21.6799	21.785	21.4415	21.644	21.8121	21.7748	21.5572	sp|Q02257|PLAK_MOUSE Junction plakoglobin OS=Mus musculus OX=10090 GN=Jup PE=1 SV=3	FALSE	0.111935	0.37214	0.254862	0.272682	0.0562578	0.456123	-0.449906	0.390407	-0.474934	0.0466266	0
933	Q02614	Sap30bp	9	9	17.7114	17.0099	16.232	16.3555	19.6262	18.8887	18.7223	18.6992	19.5867	19.3087	19.544	20.2115	19.6306	17.7153	19.1793	19.6014	18.727	18.8095	19.8579	19.3353	16.4956	16.5282	16.2367	18.3152	15.5828	18.6709	18.8147	17.3537	19.1218	19.0391	19.1647	sp|Q02614|S30BP_MOUSE SAP30-binding protein OS=Mus musculus OX=10090 GN=Sap30bp PE=1 SV=2	FALSE	0		2.4247	0.000494053	0.803026	0.121273	2.26118	7.36963e-06	-0.184049	0.51058	1.62313	0.00641129
935	Q02819	Nucb1	5	5	17.4765	16.9211	16.8039	17.4232	16.9033	16.91	17.1592	17.2269	17.8214	17.4354	19.0678	16.9559	16.4882	16.7533	17.0045	16.3979	17.2314	17.0848	16.5464	16.8346	16.6297	17.6948	16.4856	18.8181	18.7063	17.8292	15.5434	16.8612	17.6989	16.0867	17.6604	sp|Q02819|NUCB1_MOUSE Nucleobindin-1 OS=Mus musculus OX=10090 GN=Nucb1 PE=1 SV=2	FALSE	0.114183	0.290758	0.93084	0.0601956	1.27385	0.0364553	-0.0587881	0.858579	-0.832683	0.0163377	-1.38859	0.0005373
937	Q03173	Enah	15	15	20.7091	16.054	19.7422	18.7853	20.9535	20.075	20.9307	19.5351	21.5119	21.4462	21.7307	21.2374	20.5329	20.0984	19.6703	20.0756	19.6946	20.4153	19.897	20.3423	19.9245	20.2153	18.7779	21.1896	21.4385	21.133	19.5582	19.7505	20.603	20.1923	20.8968	sp|Q03173|ENAH_MOUSE Protein enabled homolog OS=Mus musculus OX=10090 GN=Enah PE=1 SV=2	FALSE	-0.847783	0.121047	1.68273	0.125197	1.37349	0.170381	0.0451791	0.793939	-0.979621	0.0723905	-0.811746	0.143766
938	Q03265	Atp5a1	20	20	23.4488	23.1889	23.0894	22.9838	21.7682	22.287	22.7093	22.1268	22.2902	22.5374	22.4096	21.4022	22.814	21.7904	23.4948	22.8269	22.9766	22.6771	22.1774	22.1183	24.2818	23.8886	24.0573	23.1341	24.2309	22.966	23.1461	23.5707	22.7695	22.7331	22.7264	sp|Q03265|ATPA_MOUSE ATP synthase subunit alpha, mitochondrial OS=Mus musculus OX=10090 GN=Atp5f1a PE=1 SV=1	FALSE	-0.855766	0.00337998	-1.634	1.71113e-06	-0.602727	0.0536637	-0.932195	0.00287715	-0.176695	0.536538	-1.10464	0.00063141
939	Q03958	Pfdn6	4	4	17.9324	17.774	17.9407	17.9531	16.4518	18.5315	16.8526	16.0686	18.228	18.375	16.8355	16.5054	19.018	16.0357	18.456	18.0538	18.352	18.8085	18.5058	18.4386	18.1078	15.92	15.7705	18.6905	18.9903	18.8814	16.2922	16.1063	18.3392	17.3538	18.4611	sp|Q03958|PFD6_MOUSE Prefoldin subunit 6 OS=Mus musculus OX=10090 GN=Pfdn6 PE=1 SV=1	FALSE	1.13209		0.943746		1.98501		1.50807		-0.668201		-0.0899945
940	Q04447	Ckb	24	24	23.3286	23.3279	23.6991	23.8116	23.8112	24.3144	23.8838	25.5951	24.9092	24.7586	24.2808	24.3067	24.6633	25.3727	23.6109	23.955	23.9349	24.2952	24.2164	23.9684	22.7915	23.3233	22.9284	24.3476	24.2238	24.3505	23.6734	23.1911	24.0869	24.0609	24.4193	sp|Q04447|KCRB_MOUSE Creatine kinase B-type OS=Mus musculus OX=10090 GN=Ckb PE=1 SV=1	FALSE	0		1.04027	6.59256e-08	0.698734	1.20838e-05	0.224353	0.0843475	-0.0142501		0
941	Q04692	Smarcad1	2	2	16.1719	16.4856	17.2091	17.0584	16.4554	16.4208	17.8005	16.6175	17.0547	17.0299	15.4719	17.3599	17.1838	16.913	16.3101	17.4153	15.0486	16.2424	16.8635	16.7933	16.8939	17.708	15.5486	16.712	17.7685	17.9855	17.2751	17.6705	17.0836	15.7803	16.8381	sp|Q04692|SMRCD_MOUSE SWI/SNF-related matrix-associated actin-dependent regulator of chromatin subfamily A containing DEAD/H box 1 OS=Mus musculus OX=10090 GN=Smarcad1 PE=1 SV=2	FALSE	0		0		0		0		0		0
943	Q04750	Top1	23	23	22.4145	22.1554	21.9275	22.3721	21.0083	21.6137	20.882	22.0813	21.7686	21.7005	21.3104	22.1561	20.9465	19.5607	22.0811	21.9159	21.9063	21.4483	21.6865	21.465	21.1537	22.0203	21.5024	21.4126	21.3157	21.2736	21.3956	21.1458	21.2102	20.8555	21.0573	sp|Q04750|TOP1_MOUSE DNA topoisomerase 1 OS=Mus musculus OX=10090 GN=Top1 PE=1 SV=2	TRUE	0.592035	0.00640906	0		-0.0315983	0.89684	0.289038	0.0812715	0		0
944	Q05186	Rcn1	12	12	19.1515	19.3377	19.1179	19.1361	21.7571	21.6714	21.2014	19.3317	21.7993	22.539	22.7138	20.0511	21.1373	22.3154	20.156	20.1575	20.1492	21.5364	21.178	21.303	17.142	18.8451	16.8103	20.9197	20.3786	20.8191	20.024	19.8235	21.15	21.5045	20.8991	sp|Q05186|RCN1_MOUSE Reticulocalbin-1 OS=Mus musculus OX=10090 GN=Rcn1 PE=1 SV=1	FALSE	1.56304	0.00324704	4.71875	6.47083e-12	3.09022	6.99322e-08	2.53044	9.25073e-06	-1.34494	0.0116175	0.625178	0.271772
946	Q05920	Pc	33	33	20.0744	20.4119	20.0266	19.9349	17.8596	17.2184	17.643	17.3203	19.6756	19.5743	19.8502	15.0556	15.2068	17.0877	20.3739	20.0073	20.2664	17.9689	17.8876	17.1953	25.5333	24.4182	25.661	21.2914	20.5562	21.0059	20.045	19.9093	16.0063	15.7058	15.725	sp|Q05920|PYC_MOUSE Pyruvate carboxylase, mitochondrial OS=Mus musculus OX=10090 GN=Pc PE=1 SV=1	FALSE	-5.03758	0	-5.46614	0	-4.215	0	-4.93131	0	-2.1731	4.42665e-09	-3.24827	2.22317e-16
947	Q05CL8	Larp7	14	14	18.2359	17.9463	18.3392	18.5167	21.3043	20.8945	21.3478	17.0566	20.1076	18.7287	18.9723	19.8729	19.6827	17.9339	19.5407	19.4898	18.9953	19.4924	19.8084	20.2307	15.9308	19.0191	18.4537	18.5161	17.8562	18.672	19.3023	16.6424	19.1882	19.0255	18.9904	sp|Q05CL8|LARP7_MOUSE La-related protein 7 OS=Mus musculus OX=10090 GN=Larp7 PE=1 SV=2	FALSE	0		0.906766	0.0907351	0.305167	0.645875	0.765661	0.0845222	0.734459	0.190811	0.962415	0.0859533
949	Q06180	Ptpn2	4	4	17.2845	17.1764	17.2917	15.3714	16.4566	16.994	15.6171	16.2344	16.5208	16.962	17.0162	17.2854	17.3241	16.7265	17.4544	17.5429	17.6377	17.4538	16.3949	16.5775	18.2673	18.6238	17.8417	17.486	17.9176	17.7933	17.85	16.5424	15.5438	15.9457	15.6721	sp|Q06180|PTN2_MOUSE Tyrosine-protein phosphatase non-receptor type 2 OS=Mus musculus OX=10090 GN=Ptpn2 PE=1 SV=2	FALSE	-1.4489	0.00269931	-1.39626	0.0285357	-0.502001	0.252648	-0.684264	0.118199	-0.508156	0.211557	-0.918578	0.0390018
951	Q07076	Anxa7	24	24	22.9179	22.673	22.8827	23.432	24.9498	25.2259	24.7201	24.8104	24.9145	25.3711	24.426	24.7355	24.6185	25.1122	23.9388	24.7173	24.4276	25.2298	25.4803	25.5594	22.8899	23.5098	23.133	24.8285	24.3423	24.8244	25.22	24.9527	25.5507	25.6923	25.878	sp|Q07076|ANXA7_MOUSE Annexin A7 OS=Mus musculus OX=10090 GN=Anxa7 PE=1 SV=2	FALSE	-0.298532	0.38717	1.55558	8.79497e-15	1.40096	3.07192e-09	1.01056	2.42518e-06	0.031143	0.751649	0.671532	0.00253645
952	Q07104	Gdf3	3	3	16.7088	16.733	16.3223	16.2753	16.0959	16.7557	16.6143	15.5775	16.3087	15.6924	16.3936	16.2336	15.7823	16.9642	16.7676	17.4923	17.735	16.6611	17.2502	17.4791	16.3484	18.1306	17.6453	17.2004	17.7354	17.8039	16.2271	17.521	17.0451	16.3032	16.9558	sp|Q07104|GDF3_MOUSE Growth/differentiation factor 3 OS=Mus musculus OX=10090 GN=Gdf3 PE=1 SV=2	FALSE	-0.373468	0.0126264	-0.771441	4.00729e-06	0		0		0		0
953	Q07417	Acads	4	4	17.9069	17.9288	17.8918	17.7951	17.5472	17.2488	16.07	16.1591	17.2469	16.2815	16.6697	15.8657	18.1001	16.5602	18.1657	17.8113	17.8352	17.9599	18.4434	16.1644	17.199	16.3911	17.7429	17.7977	18.8794	17.9015	16.255	16.4405	18.0851	16.032	16.5519	sp|Q07417|ACADS_MOUSE Short-chain specific acyl-CoA dehydrogenase, mitochondrial OS=Mus musculus OX=10090 GN=Acads PE=1 SV=2	FALSE	0		-0.3397	0.016647	0		0		0		0
957	Q08093	Cnn2	6	6	18.7882	18.8937	18.5951	17.6872	18.7505	18.4563	19.0533	16.095	18.8598	19.2468	18.9544	16.2016	19.5645	19.6617	17.8834	18.3458	18.0027	18.6929	18.7906	20.0154	16.8341	16.9253	17.0195	18.8857	17.9999	18.4033	17.7911	18.7654	19.1391	19.4841	18.6364	sp|Q08093|CNN2_MOUSE Calponin-2 OS=Mus musculus OX=10090 GN=Cnn2 PE=1 SV=1	FALSE	0		0		0.258624	0.0726848	0		0		0
959	Q08288	Lyar	12	12	21.4849	20.9142	21.3959	21.4514	22.0681	21.5052	20.9517	22.2541	20.5475	20.0543	20.7565	21.2421	20.199	22.292	21.0558	21.2022	21.0889	20.5786	20.6336	20.7874	20.4004	20.7078	20.1457	20.341	20.5567	20.1625	21.2291	20.642	20.6803	20.2942	20.3754	sp|Q08288|LYAR_MOUSE Cell growth-regulating nucleolar protein OS=Mus musculus OX=10090 GN=Lyar PE=1 SV=2	TRUE	0.51068	0.00521452	0		-0.166952	0.733036	0.281492	0.0590128	0.893853	2.6706e-05	0
963	Q08639	Tfdp1	2	2	16.195	16.6463	16.459	16.3749	16.1376	16.853	16.1947	15.8489	16.8924	16.3286	17.059	15.9322	17.3878	16.6807	18.4612	18.323	18.404	18.7562	18.9934	18.6506	16.6944	17.4319	17.4384	16.6894	16.9166	18.7385	18.4529	17.7855	19.0387	19.0922	19.0172	sp|Q08639|TFDP1_MOUSE Transcription factor Dp-1 OS=Mus musculus OX=10090 GN=Tfdp1 PE=1 SV=1	FALSE	-0.798853	0.0440069	-0.592398	0.168437	0.259881	0.525994	0.972603	0.0351577	-0.366712	0.162912	1.11675	0.00102149
964	Q08874	Mitf	5	3	16.9814	16.2844	16.8101	17.1012	18.7915	16.453	19.634	16.0814	19.1477	18.5578	19.6597	15.6073	16.5256	16.6412	19.0292	19.287	19.2446	17.0665	18.9593	19.0136	16.7968	17.9078	15.6403	19.0259	17.0273	17.04	18.9486	16.4984	19.2932	19.1841	19.2832	sp|Q08874|MITF_MOUSE Microphthalmia-associated transcription factor OS=Mus musculus OX=10090 GN=Mitf PE=1 SV=4	FALSE	-0.510075	0.614188	0.601063	0.013931	0.474436	0.176748	1.31497	0.0108206	-0.165436	0.1003	4.91618e-05
965	Q08943	Ssrp1	17	17	21.2166	21.5943	21.5937	22.1919	15.9825	20.4794	18.4825	20.9255	20.2294	19.9838	20.2272	19.5593	16.827	21.1269	21.2188	21.3309	21.1967	20.3366	20.6478	20.5058	21.2721	21.5515	20.9751	20.6642	20.767	20.3541	21.1645	20.9203	20.706	20.4108	20.2563	sp|Q08943|SSRP1_MOUSE FACT complex subunit SSRP1 OS=Mus musculus OX=10090 GN=Ssrp1 PE=1 SV=2	TRUE	0		-1.03248	0.000173537	0		0		0		0
966	Q0P678	Zc3h18	8	8	20.8172	20.937	20.8256	20.7582	19.0395	18.6265	16.8596	16.4044	19.1043	19.5143	19.8503	20.0213	16.4228	16.9452	19.9071	19.8214	19.8646	19.1175	19.0208	18.8729	20.3581	20.5829	20.9175	20.1395	20.074	20.0538	20.0226	19.4106	18.989	19.6515	19.6287	sp|Q0P678|ZCH18_MOUSE Zinc finger CCCH domain-containing protein 18 OS=Mus musculus OX=10090 GN=Zc3h18 PE=1 SV=1	FALSE	0.226757	0.712178	-1.11941	0.0809015	-0.519952	0.327521	-0.734242	0.199259	-1.748	0.00520782	-1.07494	0.105216
967	Q0VBL3	Rbm15	12	12	18.6875	19.7179	19.7319	18.7966	18.9333	19.251	20.2789	16.936	19.2539	19.4038	19.7914	18.7138	18.75	16.7214	20.8942	20.5203	20.8143	19.8704	19.5409	19.5621	19.542	19.9555	19.0684	19.823	20.2209	19.8969	20.1799	19.8961	19.862	19.5138	19.7497	sp|Q0VBL3|RBM15_MOUSE RNA-binding protein 15 OS=Mus musculus OX=10090 GN=Rbm15 PE=1 SV=1	FALSE	-0.293848	0.855353	-0.0819814	0.938481	0.372213	0.119142	1.17793	0.0184396	-0.595579	0.0604912	-0.236366	0.580683
968	Q0VGB7	Ppp4r2	4	4	17.0716	16.0347	16.7207	17.4955	17.7838	16.6102	17.908	16.2063	18.3677	18.7877	18.9507	16.6298	17.3334	16.8166	17.0338	16.8824	17.0977	16.8316	16.464	16.8391	16.298	16.4834	16.42	16.8419	17.8081	16.9154	17.1903	16.4242	15.5067	17.0111	16.6036	sp|Q0VGB7|PP4R2_MOUSE Serine/threonine-protein phosphatase 4 regulatory subunit 2 OS=Mus musculus OX=10090 GN=Ppp4r2 PE=1 SV=1	FALSE	0		1.54632	4.02663e-06	0.0327139	0.359545	0.0857407	0.382045	-1.1309	0.000164097	-0.00320963
969	Q11011	Npepps	11	11	19.1462	17.625	18.1607	18.623	18.8595	18.3802	19.413	17.0551	18.5651	18.2909	18.8256	16.1538	16.6475	16.2542	19.2018	18.3192	18.7432	16.7597	18.703	16.6371	19.7212	18.8571	18.8928	18.4988	19.6422	16.8987	18.6734	19.0751	17.8617	18.1777	16.051	sp|Q11011|PSA_MOUSE Puromycin-sensitive aminopeptidase OS=Mus musculus OX=10090 GN=Npepps PE=1 SV=2	FALSE	0		0		-0.579226	0.0064864	0		0		0
970	Q14AX6	Cdk12	8	7	17.5339	17.2893	16.5231	17.1121	18.6633	17.5868	18.1262	16.2089	18.2834	17.7756	18.2666	18.5827	16.3214	16.5841	18.7386	18.759	18.6354	17.9717	18.1986	18.3217	16.3291	17.97	16.9904	18.1243	18.0824	17.9202	19.034	18.6999	18.3275	18.4318	18.2035	sp|Q14AX6|CDK12_MOUSE Cyclin-dependent kinase 12 OS=Mus musculus OX=10090 GN=Cdk12 PE=1 SV=2	FALSE	-0.0678082		0.782881		0.869407		1.46176		-0.318988		0.0453682
973	Q1HFZ0	Nsun2	19	19	20.2171	20.2299	20.5907	20.0447	21.029	19.9293	20.7004	17.9075	19.7528	20.0884	20.7863	20.8794	20.1246	16.8453	21.2471	21.2706	21.0354	20.4993	20.082	20.1612	21.8118	21.7398	21.5654	20.8589	21.5632	20.813	21.1808	21.2881	20.2404	20.0235	20.3188	sp|Q1HFZ0|NSUN2_MOUSE RNA cytosine C(5)-methyltransferase NSUN2 OS=Mus musculus OX=10090 GN=Nsun2 PE=1 SV=2	TRUE	-0.710254	0.0767335	-1.11781	0.0385799	-0.286568	0.62148	0		0		-0.391937	0.247263
975	Q2VPQ9	Meaf6	6	6	17.1644	16.6106	17.5293	16.7085	20.6799	20.7716	20.7066	19.9251	16.3849	19.0437	16.7404	21.1098	16.5854	22.8748	18.3412	18.2518	18.964	19.651	19.595	19.6296	15.468	18.3688	17.3998	19.5787	18.4145	18.4718	19.4539	19.4608	20.1047	19.7505	19.5448	sp|Q2VPQ9|EAF6_MOUSE Chromatin modification-related protein MEAF6 OS=Mus musculus OX=10090 GN=Meaf6 PE=1 SV=1	TRUE	-0.249595	0.859579	0.15623	0.333993	1.58822	0.126847	1.13089	0.14068	2.99581	0.00104109	0.648899	0.437977
977	Q3TAQ9	Wdr36	3	3	16.3812	17.4338	16.8189	16.3937	17.3873	16.8574	17.5501	17.4645	17.5259	17.2062	17.1656	16.4709	16.5926	15.7902	16.7157	16.1737	15.918	16.6565	17.0676	17.0643	17.6569	15.7949	17.4088	17.2148	18.8115	15.346	16.1339	16.7912	16.3225	16.7377	15.5439	tr|Q3TAQ9|Q3TAQ9_MOUSE WD repeat domain 36 OS=Mus musculus OX=10090 GN=Wdr36 PE=1 SV=1	FALSE	0		0		0		0		0		0
982	Q3TCX3	Kiaa0907	6	6	18.5569	18.6774	20.5052	17.4727	16.5016	18.2229	19.1661	17.0383	19.3885	19.1312	18.8375	19.3762	19.2686	17.5337	18.1423	18.5509	18.4864	18.8072	18.5186	18.8981	16.8032	18.2092	17.4017	18.5726	17.9286	18.5721	18.867	17.8977	19.3948	19.1014	18.7919	sp|Q3TCX3|KHDC4_MOUSE KH homology domain-containing protein 4 OS=Mus musculus OX=10090 GN=Khdc4 PE=1 SV=1	FALSE	0		0		0		0		0		0
984	Q3TFK5	Gpatch4	3	3	17.6703	16.7926	15.8183	17.4146	17.2525	16.0341	17.3819	16.5447	17.0384	17.0613	17.0954	15.4602	16.0408	17.266	16.9744	17.2464	16.31	17.1377	16.4005	17.4124	16.4908	15.9351	16.2023	16.6412	17.1112	17.9657	17.4621	16.7944	16.8121	16.728	17.3253	sp|Q3TFK5|GPTC4_MOUSE G patch domain-containing protein 4 OS=Mus musculus OX=10090 GN=Gpatch4 PE=1 SV=1	TRUE	0		0		0		0		0		0
985	Q3THE2;Q9CQ19	Myl12b;Myl9	5	5	18.151	18.7768	18.2407	17.938	20.2171	19.9334	18.1885	15.7968	21.5423	21.1477	21.814	15.9418	19.3604	16.1211	19.7489	19.6327	20.2041	20.2302	20.4819	20.4873	16.254	16.4246	17.6995	17.3606	19.148	19.4344	17.9931	16.0283	19.2616	19.3378	19.4338	sp|Q3THE2|ML12B_MOUSE Myosin regulatory light chain 12B OS=Mus musculus OX=10090 GN=Myl12b PE=1 SV=2;sp|Q9CQ19|MYL9_MOUSE Myosin regulatory light polypeptide 9 OS=Mus musculus OX=10090 GN=Myl9 PE=1 SV=3	FALSE	1.14939	0.0680531	4.19747	1.01685e-07	1.65787	0.0331079	2.71506	0.000338805	-2.67295	0.000650844	1.5951	0.0860371
986	Q3THJ3	Eif1ad	3	3	17.0646	15.2675	18.9397	15.9389	17.4406	18.9949	19.221	20.1813	18.1684	18.6383	17.5163	16.7888	16.9909	17.944	19.1583	17.291	18.9084	19.2221	19.3044	19.2802	15.9418	16.9246	16.1228	17.2247	17.3244	19.3155	18.3181	16.7794	19.3943	19.7733	19.626	sp|Q3THJ3|EIF1A_MOUSE Probable RNA-binding protein EIF1AD OS=Mus musculus OX=10090 GN=Eif1ad PE=1 SV=2	FALSE	0.447427	0.533105	1.7513	0.0929267	1.60737	0.11204	2.09618	0.0603399	0.852863	0.259797	1.30518	0.104901
987	Q3THK3	Gtf2f1	6	6	19.5705	19.5944	19.9379	19.8253	16.9544	18.5209	17.965	17.3696	17.6866	18.2268	19.151	19.8709	19.0988	19.6108	19.686	19.2586	19.3659	19.0294	18.6604	18.836	19.2131	19.5175	19.1805	19.4086	19.3739	19.0492	19.6169	19.2165	19.1507	18.9653	16.9701	sp|Q3THK3|T2FA_MOUSE General transcription factor IIF subunit 1 OS=Mus musculus OX=10090 GN=Gtf2f1 PE=1 SV=2	FALSE	0.355116	0.356802	-0.94891	0.282419	-0.110131	0.741234	0.0494522	0.672424	-0.662781	0.149436	-0.351629	0.181149
988	Q3THK7	Gmps	10	10	19.0405	18.6948	18.7824	19.0957	17.9072	19.2657	18.7427	17.8279	19.3713	19.1539	15.9048	18.3282	16.196	16.6936	19.7483	19.4767	19.5832	19.0346	18.6609	19.0972	19.3417	19.8482	19.3841	19.5011	20.0372	19.4259	18.7971	19.4566	19.0919	19.0539	18.8407	sp|Q3THK7|GUAA_MOUSE GMP synthase [glutamine-hydrolyzing] OS=Mus musculus OX=10090 GN=Gmps PE=1 SV=2	FALSE	0		-0.866421	0.00544189	0		0.0101502		0		0
989	Q3THS6	Mat2a	15	15	22.8361	22.9315	22.4056	22.485	22.2658	23.2238	22.1811	22.5816	22.4991	22.7119	22.0523	20.8465	22.3211	22.3772	23.0498	23.074	23.0251	23.1083	22.9452	22.8154	22.7692	22.6165	22.6748	22.7202	22.5471	22.6031	22.7514	22.5263	22.5808	22.4891	22.5326	sp|Q3THS6|METK2_MOUSE S-adenosylmethionine synthase isoform type-2 OS=Mus musculus OX=10090 GN=Mat2a PE=1 SV=2	FALSE	0		-0.174712	0.372331	0		0.334277	0.0768534	0.0373781	0.595452	0.240951	0.177357
356	Q3THW5;P0C0S6	H2afv;H2afz	3	3	20.9165	21.2194	21.1092	20.964	21.6238	17.092	19.5583	16.5579	17.3615	16.2263	16.971	18.0313	16.7081	17.4025	20.3847	20.4036	20.658	20.3226	20.5298	20.6041	20.3104	20.4282	20.3031	20.5028	20.4746	20.5399	19.6071	20.1835	20.0621	20.1469	20.0449	sp|Q3THW5|H2AV_MOUSE Histone H2A.V OS=Mus musculus OX=10090 GN=H2az2 PE=1 SV=3;sp|P0C0S6|H2AZ_MOUSE Histone H2A.Z OS=Mus musculus OX=10090 GN=H2az1 PE=1 SV=2	FALSE	0.691861	0.605504	-3.47917	0.0056205	0.133328	0.775295	0.119791	0.830761	1.82676	0.0489787	0
990	Q3TIV5	Zc3h15	9	9	16.6484	17.2239	16.4882	17.1798	17.1896	19.3694	16.8068	15.8571	19.3435	19.6642	19.8556	18.7711	18.8153	17.1252	18.8997	16.2302	16.4118	16.5941	16.3254	16.7377	17.4281	16.2806	16.4176	18.404	17.2886	16.7879	16.9276	16.2625	16.0109	16.8066	17.5709	sp|Q3TIV5|ZC3HF_MOUSE Zinc finger CCCH domain-containing protein 15 OS=Mus musculus OX=10090 GN=Zc3h15 PE=1 SV=2	FALSE	0		1.5678	2.28047e-06	0		0		-0.919843	0.00679649	-0.0048451
994	Q3TKT4	Smarca4	14	14	19.7451	19.9923	20.0967	19.6962	15.7799	18.6164	15.8186	18.7142	19.8802	19.6524	17.1785	19.0231	19.4796	16.8743	20.7972	20.5876	20.7279	19.9586	19.7044	19.5437	20.1412	20.8897	20.1301	20.1471	20.5262	19.7704	20.2044	21.0187	19.7886	19.9249	19.9555	sp|Q3TKT4|SMCA4_MOUSE Transcription activator BRG1 OS=Mus musculus OX=10090 GN=Smarca4 PE=1 SV=1	FALSE	0		-1.38719	0.00110699	0		0.0888922	0.265152	-1.03901	0.0130689	0
995	Q3TKY6	Cwc27	7	7	18.5544	16.8673	19.0506	18.461	16.6862	19.5194	16.2694	16.4919	19.0493	18.6917	19.3768	17.4344	19.2147	17.5293	19.1924	19.077	19.1339	19.0999	18.6123	19.0519	18.6426	16.2285	16.4718	18.4602	18.6579	18.6005	19.0642	15.8169	18.4991	18.7961	17.1056	sp|Q3TKY6|CWC27_MOUSE Spliceosome-associated protein CWC27 homolog OS=Mus musculus OX=10090 GN=Cwc27 PE=1 SV=1	FALSE	0		0		0		0		0		0
996	Q3TLH4	Prrc2c	8	8	19.6878	19.7279	20.0755	20.6959	18.9634	18.541	19.5629	15.7203	19.4143	18.0629	19.5838	18.4383	17.0416	16.4161	18.8543	18.8046	18.8082	18.6253	18.3349	18.8584	20.415	19.998	20.7411	19.1232	19.5248	19.6596	18.9288	18.5774	18.6998	18.5008	18.0113	sp|Q3TLH4|PRC2C_MOUSE Protein PRRC2C OS=Mus musculus OX=10090 GN=Prrc2c PE=1 SV=3	FALSE	-0.141058	0.600102	-1.22744	0.148227	-0.811895	0.241525	-1.35689	0.116115	-0.763533	0.196024	-0.761162	0.223054
997	Q3TLP5	Echdc2	2	2	16.6808	15.4526	15.6678	17.2868	16.1306	16.0443	16.7411	16.1715	16.8812	16.337	16.0244	16.4521	16.4449	16.9768	17.3259	17.4646	17.3758	17.7762	17.0343	17.2047	19.2081	18.2793	18.0983	18.2241	18.7644	18.2914	17.4163	17.9527	17.7066	16.9663	17.0666	sp|Q3TLP5|ECHD2_MOUSE Enoyl-CoA hydratase domain-containing protein 2, mitochondrial OS=Mus musculus OX=10090 GN=Echdc2 PE=1 SV=2	FALSE	-2.08042		-1.92987		0		-0.955322		-0.15066		-1.00567
999	Q3TQI7		7	7	15.1412	20.6805	15.4301	16.4906	20.8837	20.1241	17.3356	16.2202	19.5712	19.7486	16.55	21.5811	21.4012	16.3569	21.3708	21.2403	21.199	21.7944	21.7467	21.5259	16.5585	16.7129	20.228	21.1553	20.6017	21.0789	21.2153	21.6004	21.8515	22.2537	21.7655	sp|Q3TQI7|TLS1_MOUSE Splicing factor C9orf78 homolog OS=Mus musculus OX=10090 PE=1 SV=2	FALSE	-1.41349	0.481961	0.112242	0.507474	2.65353	0.156651	2.51964	0.140452	0		0.285067	0.655938
1000	Q3TSG4	Alkbh5	10	10	16.3007	19.4603	16.9977	16.3171	20.2245	19.4434	19.1393	16.4022	19.8776	18.6012	19.5406	19.7645	15.2118	16.1954	20.0159	20.1629	20.4904	20.3153	20.0568	19.8247	17.3092	18.8811	16.1772	18.5928	19.5598	19.188	19.5558	19.332	19.7732	20.2902	20.0174	sp|Q3TSG4|ALKB5_MOUSE RNA demethylase ALKBH5 OS=Mus musculus OX=10090 GN=Alkbh5 PE=1 SV=2	FALSE	-0.353295	0.845554	1.44016	0.105607	1.50978	0.0666797	2.47138	0.00587873	-0.260084	0.5895	0.804133	0.367114
1001	Q3TW96	Uap1l1	6	6	15.9801	16.7596	16.9509	16.8469	16.9286	17.0629	16.0468	16.462	17.9978	18.3587	18.3919	16.607	16.8471	15.9072	18.318	17.636	18.1802	17.9711	17.7758	17.4047	18.288	18.2839	17.7234	18.2825	18.3699	17.8709	16.4341	15.8835	17.6587	17.6068	17.7744	sp|Q3TW96|UAP1L_MOUSE UDP-N-acetylhexosamine pyrophosphorylase-like protein 1 OS=Mus musculus OX=10090 GN=Uap1l1 PE=1 SV=1	FALSE	-1.36434	1.32236e-12	0.0210982		0		0		-1.39472	9.63321e-13	-0.266196	0.0751466
1003	Q3TWW8	Srsf6	18	14	24.6924	25.0011	24.6023	24.5923	23.9038	24.5419	24.1923	23.7977	24.6116	24.5771	24.6809	25.007	23.6684	22.1615	25.2602	25.264	24.8372	24.86	24.3516	24.4622	24.2296	24.2955	23.6965	24.9453	24.935	25.0034	25.2209	24.9027	24.7899	24.9402	25.1406	sp|Q3TWW8|SRSF6_MOUSE Serine/arginine-rich splicing factor 6 OS=Mus musculus OX=10090 GN=Srsf6 PE=1 SV=1	FALSE	0.613399	0.0867426	0.500924	0.174764	0.848899	0.0133936	1.01027	0.0096589	-0.491577	0.174154	-0.389	0.2522
1005	Q3TXS7	Psmd1	17	17	19.177	19.4226	19.0353	18.8101	20.3487	20.4063	20.648	16.9797	19.4368	21.0575	20.0032	20.4023	19.9435	19.2354	20.1674	20.0245	20.0189	20.005	20.1058	19.8202	20.3116	20.7654	20.0877	19.7139	20.5074	20.1479	20.2915	20.688	19.7467	19.5421	19.5844	sp|Q3TXS7|PSMD1_MOUSE 26S proteasome non-ATPase regulatory subunit 1 OS=Mus musculus OX=10090 GN=Psmd1 PE=1 SV=1	FALSE	-0.425169	0.0253773	0		0		0		0		0
1009	Q3U0V1	Khsrp	41	38	24.9406	24.7621	25.1792	24.8999	25.4305	26.0994	25.8883	26.1702	26.1176	26.3625	26.1797	26.4396	26.4494	26.4684	26.0543	26.2443	26.135	26.5728	26.6711	26.9364	24.9638	25.4449	25.2119	25.9558	25.5694	25.9946	26.6898	26.6127	27.016	27.0601	26.6768	sp|Q3U0V1|FUBP2_MOUSE Far upstream element-binding protein 2 OS=Mus musculus OX=10090 GN=Khsrp PE=1 SV=2	FALSE	-0.26851	0.099316	1.00049	7.77052e-08	0.626762	0.000190319	0.925065	3.25844e-08	-0.317342	0.0419325	0.880596	1.71404e-07
1011	Q3U1J4	Ddb1	16	16	20.5715	20.6978	20.5691	20.8575	20.1927	20.4863	21.0844	15.6212	19.9685	20.5157	20.7908	20.9671	19.9819	16.172	21.1481	20.7962	20.9804	20.1286	20.0722	19.9059	21.433	21.3207	21.4	20.6804	21.4653	20.3373	20.5224	21.591	20.1323	20.1515	20.0251	sp|Q3U1J4|DDB1_MOUSE DNA damage-binding protein 1 OS=Mus musculus OX=10090 GN=Ddb1 PE=1 SV=2	TRUE	0		-0.41886	0.0260341	0		0		0		0
1012	Q3U308	Ctu2	3	3	17.6971	17.3218	16.5721	16.8405	18.1863	16.7776	16.4085	16.8009	17.1337	17.5078	17.7847	16.2293	15.7213	16.403	17.0078	16.9962	17.0256	17.3358	16.2451	17.2684	16.3498	17.4325	16.3973	17.0913	16.3998	16.9522	16.4431	15.3893	16.3916	16.2539	16.2548	sp|Q3U308|CTU2_MOUSE Cytoplasmic tRNA 2-thiolation protein 2 OS=Mus musculus OX=10090 GN=Ctu2 PE=1 SV=1	FALSE	0.0504523	0.43974	0.145003	0.151595	0		0		0		0
1017	Q3UA37	Qrich1	4	4	17.0034	16.3632	17.5451	17.215	16.1559	17.6493	16.5387	16.1203	17.061	16.44	17.5909	15.3896	17.6213	17.0349	17.5988	17.9566	18.0384	17.7485	17.6371	15.9549	17.1667	18.3055	17.1553	17.6649	17.9582	17.8733	17.9266	18.804	17.8948	17.9368	18.0992	sp|Q3UA37|QRIC1_MOUSE Transcriptional regulator QRICH1 OS=Mus musculus OX=10090 GN=Qrich1 PE=1 SV=1	FALSE	-0.278083	0.061385	-0.727513	0.000610103	0		0		0		-0.0973704	0.136346
1019	Q3UDE2	Ttll12	2	2	15.9909	17.2613	17.6955	17.0636	16.2694	16.7935	16.6329	16.4711	16.4089	16.8765	16.4213	16.1721	17.212	17.4759	17.4605	17.3738	17.7166	17.1741	15.5087	16.8379	17.7344	17.5472	17.5886	16.3191	18.1282	17.3452	16.9346	17.1508	17.0742	16.867	16.9071	sp|Q3UDE2|TTL12_MOUSE Tubulin--tyrosine ligase-like protein 12 OS=Mus musculus OX=10090 GN=Ttll12 PE=1 SV=1	FALSE	0		-0.24907	0.0158345	0		0		0		-0.0744453	0.0486131
1021	Q3UEB3	Puf60	7	7	17.126	16.828	16.215	16.6824	16.4518	18.3858	18.9091	18.8451	18.9725	18.8222	18.603	16.8516	17.6656	16.3865	19.2217	19.2887	19.1648	18.5337	18.4987	18.0213	18.8638	16.2198	19.2963	18.8126	19.6456	18.7837	19.0711	19.3283	18.6985	17.6352	16.7364	sp|Q3UEB3|PUF60_MOUSE Poly(U)-binding-splicing factor PUF60 OS=Mus musculus OX=10090 GN=Puf60 PE=1 SV=2	FALSE	-1.58129	0.0207106	0		0.0279422	0.585002	0.537064	0.213951	-0.146175	0.531097	0
1023	Q3UGC7	Eif3j1	2	2	16.5791	16.4122	15.4103	17.5591	17.616	16.9574	16.7602	19.0189	18.107	18.3168	16.5206	18.4089	16.7131	18.1355	16.4922	16.4289	16.4196	17.7362	18.9559	18.782	17.0883	16.6725	16.3356	18.2104	17.4488	18.3068	16.5038	17.1756	18.5987	18.6157	16.9238	sp|Q3UGC7|EI3JA_MOUSE Eukaryotic translation initiation factor 3 subunit J-A OS=Mus musculus OX=10090 GN=Eif3j1 PE=2 SV=1	FALSE	0		0.714232	0.00082737	1.20793	0.000122567	0		0		0.0347198	0.374746
1025	Q3UHX0	Nol8	3	3	18.3665	16.5548	16.3523	16.9402	15.9271	17.1013	15.9844	16.074	16.3788	16.0967	17.1698	16.5515	17.5989	16.1006	17.4801	17.5166	16.6409	17.2048	17.2833	17.0556	18.7442	18.0997	18.3171	17.8143	17.5498	16.3332	16.578	18.0105	16.6862	16.9402	16.9399	sp|Q3UHX0|NOL8_MOUSE Nucleolar protein 8 OS=Mus musculus OX=10090 GN=Nol8 PE=1 SV=2	TRUE	0		-0.516882	0.00274532	0		0		0		0
1026	Q3UHX2	Pdap1	11	11	20.4427	20.2424	20.5603	20.4498	21.2999	22.5442	22.4711	21.775	22.058	22.7584	21.8118	21.6644	22.1444	20.2006	20.8356	20.6164	20.8539	21.9991	21.5967	21.9551	19.2141	19.3651	19.6308	21.6881	20.3514	21.3891	20.8728	18.9838	21.6134	21.572	21.7045	sp|Q3UHX2|HAP28_MOUSE 28 kDa heat- and acid-stable phosphoprotein OS=Mus musculus OX=10090 GN=Pdap1 PE=1 SV=1	FALSE	0		1.32344	5.53807e-12	0.975992	7.32284e-08	0		0		0
1027	Q3UHX9	D2Wsu81e	8	8	20.2612	19.9063	20.2459	20.1559	15.6238	17.2288	17.3859	16.1364	17.1233	18.9745	16.355	16.7816	16.2223	15.8452	20.3184	20.1782	20.5631	19.5796	19.0899	19.0267	19.9078	20.0154	20.0471	19.8849	19.8614	19.2315	20.1032	19.6104	17.806	19.1096	19.4239	sp|Q3UHX9|CI114_MOUSE Putative methyltransferase C9orf114 homolog OS=Mus musculus OX=10090 GN=Spout1 PE=1 SV=1	FALSE	0		-2.8723	0	-0.416557	0.0736415	0		-0.0254223		0
1031	Q3UIX4	Srsf11	8	8	19.3602	19.4774	19.9522	19.6946	21.334	21.6951	20.5789	23.0221	21.3556	20.6825	20.8307	22.0485	22.1437	23.1653	21.2437	21.3513	21.1345	21.6826	22.1707	22.011	15.9414	20.0417	19.7145	20.924	20.2048	21.1942	21.6697	20.3263	22.0808	21.7253	21.8529	tr|Q3UIX4|Q3UIX4_MOUSE Serine and arginine-rich splicing factor 11 OS=Mus musculus OX=10090 GN=Srsf11 PE=1 SV=1	FALSE	0.665103	0.128676	2.11899	0.00178743	1.93705	0.00322541	2.27017	0.000686878	0.582549	0.311627	1.04476	0.110631
1032	Q3UJB0	Sf3b2	38	38	22.1274	21.614	22.3096	22.046	24.4329	24.223	24.832	22.1443	23.4047	23.6524	23.9436	23.8579	23.7782	22.7943	23.2043	23.166	22.9054	22.3611	22.9319	23.2197	21.9794	22.4526	22.0685	22.3794	22.1192	22.1262	22.7613	22.3033	22.7837	22.6281	22.4956	tr|Q3UJB0|Q3UJB0_MOUSE Splicing factor 3b, subunit 2 OS=Mus musculus OX=10090 GN=Sf3b2 PE=1 SV=1	FALSE	-0.233089	0.639471	1.31181	0.0675291	0		0.736811	0.0194901	0.255092	0.471559	0.482477	0.0915689
1035	Q3UL36	Arglu1	5	5	21.4084	21.5424	21.3071	21.3302	20.9356	20.1841	20.7195	16.7474	21.7212	20.0522	20.8754	16.2605	16.122	16.6542	19.3684	18.7853	19.6817	19.6572	20.4419	19.5917	18.4872	16.057	16.8241	16.9244	19.2518	20.1791	20.6106	19.8153	20.3439	16.4436	19.7953	sp|Q3UL36|ARGL1_MOUSE Arginine and glutamate-rich protein 1 OS=Mus musculus OX=10090 GN=Arglu1 PE=1 SV=2	FALSE	3.9336	3.71244e-05	3.28621	0.000999559	1.40405	0.0524019	1.80027	0.033136	-1.01409	0.191921	1.01465	0.219992
1037	Q3UMC0	Spata5	5	5	17.0164	16.8781	17.0666	17.5972	20.4335	16.6564	16.6463	16.8695	22.8519	21.088	17.3126	17.8747	16.9442	17.0955	21.521	21.2128	21.417	21.5104	21.6703	21.6158	18.3917	21.6151	21.6022	21.4982	21.5867	22.0025	21.2712	21.7579	21.6154	21.8278	21.8124	sp|Q3UMC0|SPAT5_MOUSE Ribosome biogenesis protein SPATA5 OS=Mus musculus OX=10090 GN=Spata5 PE=1 SV=2	FALSE	-3.45954	0.411102	-0.620934	0.887993	0.811093	0.069081	0.345154	0.187718	-2.32674	0.00239743	0
1038	Q3UMQ8	Naf1	5	5	15.7865	16.3924	15.8274	16.8317	16.6647	17.5057	16.8716	17.0152	16.1018	16.3076	16.3575	18.1202	16.8743	17.0875	17.2474	17.9167	17.1645	18.0541	18.6357	18.6872	16.0591	16.5291	17.0449	17.5606	16.8389	17.5281	17.6526	17.7182	17.392	16.604	15.8242	sp|Q3UMQ8|NAF1_MOUSE H/ACA ribonucleoprotein complex non-core subunit NAF1 OS=Mus musculus OX=10090 GN=Naf1 PE=1 SV=2	FALSE	-0.341374	0.365187	-0.236726	0.466932	0.712809	0.0526359	0.846453	0.0229856	0.661139	0.0825025	1.1498	0.00364555
1039	Q3UMU9	Hdgfrp2	5	5	20.2325	20.1981	20.3032	20.1231	16.4581	16.7548	16.3578	16.0658	17.2718	18.1458	16.6264	16.4209	16.4421	17.327	16.0882	18.7177	18.3201	16.6627	16.755	17.0649	18.381	18.5955	18.556	18.6164	17.4197	18.1787	18.7748	15.6795	15.6826	16.3211	16.9112	sp|Q3UMU9|HDGR2_MOUSE Hepatoma-derived growth factor-related protein 2 OS=Mus musculus OX=10090 GN=Hdgfl2 PE=1 SV=1	FALSE	2.18469		-0.709689		-0.0515075		0		-0.349061		-0.495235
1041	Q3UNW5	Tfcp2l1	11	11	18.8285	18.9592	18.6464	18.5664	20.2239	18.8777	20.0096	17.128	19.5103	18.7272	19.8436	15.726	19.9296	15.2115	19.7065	19.7564	19.776	20.1645	20.4852	19.7218	18.7287	18.7914	18.2327	19.3562	19.0881	19.4437	19.3024	20.0054	20.1828	20.1724	20.1828	sp|Q3UNW5|TF2L1_MOUSE Transcription factor CP2-like protein 1 OS=Mus musculus OX=10090 GN=Tfcp2l1 PE=1 SV=2	FALSE	0		0.40779		0.575492		0.909754		-0.0829988		0.71179
1042	Q3UPH1	Prrc1	5	5	17.8497	17.179	17.0856	15.4921	16.83	17.6114	16.2282	15.9223	17.551	18.0107	16.6058	17.1248	16.8533	16.6706	16.2207	15.9128	16.9114	15.9866	18.1124	17.7697	17.6078	17.0599	16.3507	17.951	18.2479	17.8994	17.5909	17.7776	15.9953	17.7095	16.9949	sp|Q3UPH1|PRRC1_MOUSE Protein PRRC1 OS=Mus musculus OX=10090 GN=Prrc1 PE=1 SV=1	FALSE	0		0		0		0		0		0
1044	Q3UPW2;O70273	Elf3;Ehf	2	2	16.6283	15.6769	16.1018	16.2727	15.6046	16.9453	15.4365	16.3901	16.3086	17.333	15.2243	16.7404	16.3315	16.343	17.1139	17.1431	17.3885	17.5775	17.5954	17.8751	16.9214	16.8513	15.2873	16.6117	15.8651	16.732	16.4821	17.3616	16.6096	16.854	17.0047	sp|Q3UPW2|ELF3_MOUSE ETS-related transcription factor Elf-3 OS=Mus musculus OX=10090 GN=Elf3 PE=1 SV=1;sp|O70273|EHF_MOUSE ETS homologous factor OS=Mus musculus OX=10090 GN=Ehf PE=2 SV=1	FALSE	-0.216201		-0.104443		0.0496121		0.59934		-0.187543		1.01723
1045	Q3UQA7	Selh	6	6	18.0042	17.6907	15.9742	19.095	20.359	19.3848	18.4653	21.9137	16.6569	16.6611	17.2923	20.386	14.7181	15.9636	19.8825	19.9282	19.7678	21.0507	21.08	21.0548	18.7347	19.1106	17.7599	19.9353	19.4791	19.8047	20.0776	19.3911	20.9306	20.5663	20.716	sp|Q3UQA7|SELH_MOUSE Selenoprotein H OS=Mus musculus OX=10090 GN=Selenoh PE=1 SV=2	FALSE	-0.87811	0.367616	-1.58872	0.0951485	1.20468	0.227434	1.05158	0.186507	2.84559	0.00010383	1.0492	0.189349
1046	Q3UQU0	Brd9	5	5	18.3488	18.6304	18.507	18.3374	18.964	18.9258	18.4277	17.9393	18.5215	19.3414	19.147	19.9431	16.3008	16.8703	19.6215	19.1688	19.1523	19.0211	19.4889	19.8886	18.5359	18.7979	18.5069	19.3948	19.0768	19.0068	19.8808	19.6104	19.6955	19.5408	19.6625	sp|Q3UQU0|BRD9_MOUSE Bromodomain-containing protein 9 OS=Mus musculus OX=10090 GN=Brd9 PE=1 SV=1	FALSE	-0.162945	0.735341	0.375684	0.353405	0.541224	0.236596	0.691277	0.153779	-0.430315	0.405677	0.302045	0.581346
1051	Q3USH5	Sfswap	5	5	16.9126	16.7484	17.0792	16.524	16.634	16.7993	16.8356	16.5886	17.5414	17.0301	16.1638	16.8247	17.0316	17.4029	19.1246	19.3337	19.3118	19.4981	19.3486	19.307	17.3528	18.9099	18.4136	19.8721	19.411	18.1727	19.3926	16.8135	17.3953	17.1481	17.5974	sp|Q3USH5|SFSWA_MOUSE Splicing factor, suppressor of white-apricot homolog OS=Mus musculus OX=10090 GN=Sfswap PE=1 SV=2	FALSE	-1.15167	0.00118196	-1.1774	0.00184949	0.697125	0.0299076	0.80189	0.0181617	-0.075956	0.48657	0.232614	0.648298
1056	Q3V009	Tmed1	4	4	16.7966	17.8152	17.5209	17.0097	19.5011	18.6976	19.3238	16.1181	17.5591	18.8683	16.9549	17.1203	18.8516	15.6932	17.568	17.6102	17.7358	18.9733	18.5988	18.7615	17.3223	17.376	16.9302	18.5539	18.711	18.5968	17.9134	15.5229	18.7651	18.2964	18.8005	sp|Q3V009|TMED1_MOUSE Transmembrane emp24 domain-containing protein 1 OS=Mus musculus OX=10090 GN=Tmed1 PE=1 SV=1	FALSE	0		0		0.543806	0.0029722	0		0		0
1060	Q3V3R1	Mthfd1l	6	6	16.1141	16.6599	16.8639	16.9378	16.8486	16.1032	16.4846	17.1191	16.7902	16.6075	16.6247	16.3073	16.8744	16.4181	17.3746	16.6216	16.2983	17.3762	16.3396	15.9466	20.5926	19.5086	20.2245	16.4684	18.693	17.1142	17.3047	16.236	16.5102	16.1734	15.8414	sp|Q3V3R1|C1TM_MOUSE Monofunctional C1-tetrahydrofolate synthase, mitochondrial OS=Mus musculus OX=10090 GN=Mthfd1l PE=1 SV=2	FALSE	-3.36927	1.27261e-14	-3.36807	0	-2.61702	2.35076e-08	-3.24421	3.44675e-12	-0.00622484		-0.837875	0.0699841
1062	Q4FK66	Prpf38a	4	4	18.5742	16.3121	16.8755	17.3083	15.9062	17.9084	17.2903	16.8068	15.6271	16.7365	16.1247	17.1314	16.9006	15.46	19.7604	19.6512	19.9202	17.5764	16.5147	16.8336	15.1737	16.8497	18.0668	18.1007	16.8118	18.2112	16.7177	17.1306	16.5018	17.1705	17.0154	sp|Q4FK66|PR38A_MOUSE Pre-mRNA-splicing factor 38A OS=Mus musculus OX=10090 GN=Prpf38a PE=1 SV=1	FALSE	0		-0.46269	0.0438834	0		2.37617	9.06038e-08	0.115529	0.217535	0
1063	Q4FZF3	Ddx49	5	5	17.4517	16.9335	17.6431	16.2736	17.8917	17.2726	17.7103	16.8012	17.4261	17.3348	17.0952	17.3742	17.2007	15.8469	17.672	15.5609	17.1528	17.2385	16.8703	16.9116	17.9891	16.7709	16.5673	16.2309	17.8769	17.0644	17.5064	17.8223	17.372	15.8649	17.3825	sp|Q4FZF3|DDX49_MOUSE Probable ATP-dependent RNA helicase DDX49 OS=Mus musculus OX=10090 GN=Ddx49 PE=2 SV=1	FALSE	0		0		0		0		0		0
1064	Q4JK59	Tet2	3	3	16.9402	15.41	17.1813	16.1013	16.9585	16.3952	18.1201	15.9719	16.412	16.9493	17.4103	17.9652	17.3746	17.1973	17.795	17.4103	17.4933	15.9504	17.2186	17.4062	17.1474	17.3012	17.5599	17.423	17.1223	16.8599	17.5869	17.4487	16.9965	16.2261	17.0566	sp|Q4JK59|TET2_MOUSE Methylcytosine dioxygenase TET2 OS=Mus musculus OX=10090 GN=Tet2 PE=1 SV=3	FALSE	0		0		0		0		0		0
1066	Q4VAA2	Cdv3	13	13	23.4648	22.8411	23.3088	23.0492	23.4476	22.6709	23.2243	23.3741	22.4931	23.2542	22.4175	23.1431	22.9582	20.7126	22.5957	22.9464	22.4678	24.0688	24.2256	24.4119	21.3199	21.9252	21.7221	23.2545	22.5562	23.5206	23.1216	22.8795	23.9698	24.2676	24.0934	sp|Q4VAA2|CDV3_MOUSE Protein CDV3 OS=Mus musculus OX=10090 GN=Cdv3 PE=1 SV=2	FALSE	1.23436	0.000198489	0.778017	0.0200866	1.2628	0.000797939	0.72638	0.0196022	0.469608	0.257125	1.02905	0.00948809
1068	Q501J6	Ddx17	29	29	23.5723	23.2637	23.7822	23.8235	23.1946	24.7302	23.9353	25.0261	24.923	25.0159	24.5681	24.3422	25.237	24.1162	25.3502	25.3363	25.3141	24.9875	24.8053	24.8099	23.6969	24.3615	23.8718	24.8029	24.5389	24.7642	25.4365	24.9894	25.2602	25.1673	25.2031	sp|Q501J6|DDX17_MOUSE Probable ATP-dependent RNA helicase DDX17 OS=Mus musculus OX=10090 GN=Ddx17 PE=1 SV=1	TRUE	-0.406947	0.24935	0.7506	0.0339566	0.689128	0.0313945	1.28457	6.81623e-05	-0.546404	0.0829885	0.129518	0.628463
1069	Q505B7	Zbtb8os	4	4	16.1146	16.7708	16.8517	16.1045	18.8462	17.4095	15.9994	16.8429	18.977	19.0307	16.5663	19.8834	19.4789	17.3041	19.5068	19.1186	18.6725	19.4666	20.403	20.4127	18.065	16.2909	17.3578	19.0048	18.9343	19.0956	19.1036	18.8051	19.9186	19.2953	17.2611	sp|Q505B7|ARCH_MOUSE Protein archease OS=Mus musculus OX=10090 GN=Zbtb8os PE=1 SV=2	FALSE	-0.892702		0.748572		1.56881		1.65656		-0.827196		1.08254
1070	Q505F5	Lrrc47	7	7	17.6306	18.7411	17.7176	17.7147	16.3926	17.0793	18.0114	16.4411	17.5088	17.9147	16.612	17.4469	17.6092	16.4666	16.7859	18.3755	17.5715	17.6501	17.6369	17.6388	18.3538	18.2674	18.2447	18.1514	18.2865	18.2019	17.8529	17.4791	17.7427	17.5629	17.9212	sp|Q505F5|LRC47_MOUSE Leucine-rich repeat-containing protein 47 OS=Mus musculus OX=10090 GN=Lrrc47 PE=1 SV=1	FALSE	0		-0.514989	0.000293357	0		0		0		0
1072	Q52KI8	Srrm1	13	13	20.6676	20.7698	19.9969	20.3211	20.8585	21.4072	21.6159	20.2788	20.9023	20.9591	21.1831	21.1899	20.5021	20.2724	20.9753	21.3658	21.3525	21.0685	21.2919	21.2516	20.5233	20.6001	20.1508	20.3758	20.4867	20.6219	21.4757	19.1685	20.3158	20.0559	20.6435	sp|Q52KI8|SRRM1_MOUSE Serine/arginine repetitive matrix protein 1 OS=Mus musculus OX=10090 GN=Srrm1 PE=1 SV=2	FALSE	0		0		0		0		0		0
1073	Q569Z5	Ddx46	10	10	17.8345	17.9351	18.1248	17.798	18.5068	19.2241	19.2892	17.5606	18.4295	18.0378	17.4479	16.0922	16.6261	15.9083	19.8268	19.7088	19.6572	18.966	18.9997	18.4592	18.5792	18.8319	18.7268	18.283	18.9262	18.0717	18.6641	18.9662	17.8646	18.1576	17.8549	sp|Q569Z5|DDX46_MOUSE Probable ATP-dependent RNA helicase DDX46 OS=Mus musculus OX=10090 GN=Ddx46 PE=1 SV=2	FALSE	-0.772938	0.0311197	-0.721908	0.0405417	-0.266662	0.297979	1.0183	0.168154	0.656835	0.0356903	0.362309	0.266124
1074	Q569Z6	Thrap3	23	23	24.0335	23.9669	24.1841	24.0948	21.5899	22.2192	22.7597	21.1874	22.5801	23.0035	23.2326	22.4766	21.6974	16.6116	24.2523	24.3347	24.2227	23.4529	23.2041	23.1729	23.7875	24.1962	24.2407	24.08	23.9114	23.8618	24.312	23.8597	23.7355	23.828	23.7271	sp|Q569Z6|TR150_MOUSE Thyroid hormone receptor-associated protein 3 OS=Mus musculus OX=10090 GN=Thrap3 PE=1 SV=1	FALSE	0		-1.367	0.00106329	0		0		0		0
1076	Q587J6	L1td1	4	4	15.9811	16.211	17.4042	16.273	16.8134	17.441	17.1737	15.772	16.381	17.5816	17.2316	17.6263	15.672	16.1881	16.7531	16.2592	16.251	16.7199	16.1407	16.8039	18.827	18.5411	19.3758	18.1218	18.6908	17.0508	17.1151	17.1137	15.7458	17.3978	16.5376	sp|Q587J6|LITD1_MOUSE LINE-1 type transposase domain-containing protein 1 OS=Mus musculus OX=10090 GN=L1td1 PE=2 SV=1	FALSE	-2.31349	1.93055e-05	-1.75684	0.000886252	-0.867101	0.0852813	-2.35389	2.56882e-05	-0.223964	0.612879	-1.35305	0.0120556
1077	Q59J78	Ndufaf2	4	4	16.4695	16.8429	16.7482	16.4	16.2257	17.6568	16.5084	16.0513	18.26	18.4038	17.3828	16.8369	16.9149	15.4806	17.4218	14.7803	18.1695	18.9873	19.0784	19.3083	15.9682	16.9004	17.17	18.5775	18.6474	19.0785	18.328	16.0781	19.5038	20.136	19.664	sp|Q59J78|NDUF2_MOUSE NADH dehydrogenase [ubiquinone] 1 alpha subcomplex assembly factor 2 OS=Mus musculus OX=10090 GN=Ndufaf2 PE=1 SV=1	FALSE	0		0		1.97626	2.54288e-07	0		0		0
1080	Q5EBG8		5	5	16.7199	16.4946	15.5186	16.5371	19.6347	18.2213	18.8141	14.928	17.8695	16.7947	17.6728	17.0446	15.7326	21.0538	17.2018	16.8972	17.4758	18.3799	16.8273	18.5595	15.417	16.849	16.5308	17.864	16.0425	17.7923	18.1424	18.1487	18.8291	18.7673	16.8316	sp|Q5EBG8|CA050_MOUSE Uncharacterized protein C1orf50 homolog OS=Mus musculus OX=10090 PE=1 SV=1	FALSE	0		0		0		0		0		0
1083	Q5F2E7	Nufip2	7	7	16.0488	15.8207	19.0876	18.9291	15.5985	18.5217	18.9347	19.0284	19.4982	19.5364	20.2166	15.9934	18.8797	16.2687	19.1966	19.3604	19.354	19.1955	18.9227	18.8611	19.4291	19.8357	18.9396	20.0523	19.5569	20.2884	19.2242	19.1911	19.2118	19.3635	19.6552	sp|Q5F2E7|NUFP2_MOUSE FMR1-interacting protein NUFIP2 OS=Mus musculus OX=10090 GN=Nufip2 PE=1 SV=1	FALSE	-1.92289	0.562233	0.340876	0.335635	0.556359	0.218534	-0.0897393	0.861101	-1.7145	0.211329	-0.956703	0.274616
1087	Q5NBX1	Cobl	3	3	16.2672	16.3044	16.6445	16.1871	15.711	17.3435	16.1721	17.7257	18.2076	18.2048	17.7639	16.2403	17.5782	16.6123	17.8267	17.8413	17.5983	16.0934	17.7051	17.3165	16.4275	18.381	18.1242	18.3099	18.9244	18.6886	17.6439	17.683	17.2261	16.9925	15.9093	sp|Q5NBX1|COBL_MOUSE Protein cordon-bleu OS=Mus musculus OX=10090 GN=Cobl PE=1 SV=1	FALSE	-1.31146	0.000735299	0.111722	0.407623	0.69391	0.0307758	0		-1.03586	0.046861	-1.29886	0.00249068
1088	Q5NCR9	Nsrp1	4	4	16.5245	17.3369	17.5475	15.9403	15.8864	18.6227	19.1073	16.8791	16.7058	16.7741	16.9386	17.3041	17.3202	18.076	19.1551	19.2187	19.1355	17.1158	17.3641	17.3701	17.1956	19.0203	18.8774	18.876	19.0025	19.111	18.9148	16.3332	17.1015	15.8956	17.0794	sp|Q5NCR9|NSRP1_MOUSE Nuclear speckle splicing regulatory protein 1 OS=Mus musculus OX=10090 GN=Nsrp1 PE=1 SV=1	FALSE	-1.03488	0.0488917	-0.637356	0.165875	0.0695314	0.177316	0.805336	0.105928	0		-0.588077	0.0250049
1089	Q5PSV9	Mdc1	12	12	19.9854	19.855	19.6172	19.0294	19.7514	19.1684	19.9662	16.8796	19.1263	19.0358	20.7648	16.482	19.8677	16.1897	20.197	19.7207	20.1575	18.9748	19.0455	18.856	16.4224	20.3537	19.412	19.8637	19.8866	19.9445	20.2899	19.7171	18.9257	19.5558	19.4745	sp|Q5PSV9|MDC1_MOUSE Mediator of DNA damage checkpoint protein 1 OS=Mus musculus OX=10090 GN=Mdc1 PE=1 SV=1	FALSE	0		0		0		0		0		0
1090	Q5SFM8	Rbm27	9	7	19.7761	20.3396	20.2378	19.7535	20.618	20.2367	21.4151	17.5144	20.6744	20.4586	21.0534	19.6913	20.0746	17.7857	21.2273	21.2634	21.2068	20.565	20.6394	20.5461	20.3995	20.9129	20.6369	20.9065	20.7859	20.8749	21.3724	20.9291	20.8506	20.7339	20.6309	sp|Q5SFM8|RBM27_MOUSE RNA-binding protein 27 OS=Mus musculus OX=10090 GN=Rbm27 PE=1 SV=3	FALSE	-0.587164		-0.101965		0		0.401715		-0.565939		0
1093	Q5SUF2	Luc7l3	8	8	20.1953	20.1411	19.2622	20.305	21.547	20.9353	20.1593	21.183	20.2988	20.03	19.4037	20.9681	19.9441	19.8632	20.564	20.3914	20.666	20.001	20.0587	19.9027	19.1198	19.7484	19.4587	19.8782	19.7825	20.3267	19.8221	20.5062	20.2838	20.0833	20.0632	sp|Q5SUF2|LC7L3_MOUSE Luc7-like protein 3 OS=Mus musculus OX=10090 GN=Luc7l3 PE=1 SV=1	FALSE	0		0.0706487	0.49385	0		0.307561	0.0299964	0.707321	0.0022036	0
1094	Q5SUR0	Pfas	25	25	20.6059	20.3306	20.6449	20.7157	20.7262	20.0422	20.2484	15.7012	20.753	20.1515	20.3758	21.4333	15.7933	21.4178	20.6525	20.584	20.6158	20.1255	20.1229	19.7103	21.2213	21.0639	21.2808	20.4163	20.591	20.4253	20.4983	21.0362	20.3985	20.1184	20.3017	sp|Q5SUR0|PUR4_MOUSE Phosphoribosylformylglycinamidine synthase OS=Mus musculus OX=10090 GN=Pfas PE=1 SV=1	FALSE	0		0		0		0		0		0
1095	Q5SVQ0	Kat7	5	5	17.1218	16.4327	17.3948	17.4002	17.7956	17.3183	18.0109	16.0051	17.6314	17.4586	18.0894	17.6435	16.8756	16.9399	17.0464	17.2354	17.3486	17.2892	15.7768	17.2764	15.8542	15.6377	17.0141	16.4557	17.6522	16.6562	16.2355	16.0743	16.052	17.0396	17.399	sp|Q5SVQ0|KAT7_MOUSE Histone acetyltransferase KAT7 OS=Mus musculus OX=10090 GN=Kat7 PE=1 SV=1	FALSE	0		0.361067	0.0181689	0		0		0		0
1097	Q5SWD9	Tsr1	8	8	16.0706	16.735	16.3873	19.2745	17.4925	19.189	16.4953	16.4966	17.049	16.1999	16.0365	16.0243	17.4186	17.271	19.3995	19.4845	19.5079	18.9272	19.0539	18.8908	16.8618	19.2348	19.1575	18.5955	18.8344	17.5478	19.0276	14.8166	17.7075	18.2551	17.0798	sp|Q5SWD9|TSR1_MOUSE Pre-rRNA-processing protein TSR1 homolog OS=Mus musculus OX=10090 GN=Tsr1 PE=1 SV=1	TRUE	0		-0.434622	0.0177684	0		0		0		0
1100	Q5U4C3	Scaf1	8	8	16.0629	18.3284	18.5789	17.971	19.7349	19.64	19.8855	16.1139	17.0835	18.8843	19.9057	20.1403	15.163	16.8761	20.581	20.5065	20.5438	20.5714	20.4216	20.5045	18.7246	19.1996	18.5782	20.6225	20.3519	20.1007	19.9028	19.7457	20.591	20.2457	20.7871	sp|Q5U4C3|SFR19_MOUSE Splicing factor, arginine/serine-rich 19 OS=Mus musculus OX=10090 GN=Scaf1 PE=1 SV=1	FALSE	-1.1889	0.740887	-0.444771	0.900671	1.15171	0.0211698	0.988988	0.0306887	0		0
1101	Q5U4D9	Thoc6	3	3	16.2163	17.2728	16.6333	16.8664	17.4143	16.5668	16.9343	17.5187	17.6431	16.4338	16.095	17.0288	17.6423	16.1603	17.9264	17.9397	18.081	16.9311	15.6319	16.2837	16.2655	17.0508	16.4877	17.1942	17.9152	15.8699	18.1672	16.393	16.7727	16.3912	17.0042	sp|Q5U4D9|THOC6_MOUSE THO complex subunit 6 homolog OS=Mus musculus OX=10090 GN=Thoc6 PE=1 SV=1	FALSE	0		0		-0.0163376		0.84667	0.00391253	0.0382009	0.441147	-0.314205	0.167749
1102	Q5UAK0	Mier1	4	4	15.0047	16.1257	18.1054	16.4494	18.6207	18.2114	18.7899	17.1962	18.3919	18.5473	18.767	17.3667	18.8614	16.9123	17.3243	16.4479	17.381	15.9012	16.7691	16.8517	17.5345	16.7798	17.286	17.5809	16.2602	17.2206	16.0274	15.8554	18.8398	17.3852	18.9291	sp|Q5UAK0|MIER1_MOUSE Mesoderm induction early response protein 1 OS=Mus musculus OX=10090 GN=Mier1 PE=1 SV=2	FALSE	-0.518329	0.152083	1.19708	0.00157398	0		0		0		-0.397449	0.261531
1103	Q5XG69	Fam169a	3	3	16.504	16.0493	16.8034	16.3863	15.6708	16.0169	17.4689	16.0118	16.2792	16.2714	16.5664	16.5119	16.704	17.6261	17.7918	17.2438	17.0204	17.1241	15.9863	17.4137	15.9471	18.2506	17.9109	18.2312	17.9107	18.0457	17.4869	16.3984	16.7545	17.6881	16.2806	sp|Q5XG69|F169A_MOUSE Soluble lamin-associated protein of 75 kDa OS=Mus musculus OX=10090 GN=Fam169a PE=1 SV=3	FALSE	-0.326947	0.0112616	-0.431875	0.0200185	0.0325892	0.963496	0		-0.0386964	0.402579	0
1106	Q60520	Sin3a	7	7	16.7197	17.0953	15.0525	17.3615	16.0184	18.8556	16.2463	17.3445	18.255	19.0846	17.3775	17.0172	16.6273	16.1671	18.8157	17.7796	17.1471	18.319	17.3588	16.6252	19.1163	19.0992	18.8488	19.0201	19.1082	18.5148	16.748	16.7553	16.2677	16.5557	15.5001	sp|Q60520|SIN3A_MOUSE Paired amphipathic helix protein Sin3a OS=Mus musculus OX=10090 GN=Sin3a PE=1 SV=3	TRUE	-2.38362		-0.726347		-0.0843821		-1.02325		-1.09834		-1.41867
1107	Q60596	Xrcc1	3	3	15.5009	15.3566	16.2756	16.0576	17.366	17.0343	16.3247	16.7142	16.3732	16.5313	16.3851	16.7977	16.7702	16.619	17.6928	17.9888	17.824	18.0151	18.2095	17.5897	16.5611	18.2012	18.563	17.4864	17.4774	17.4452	18.0526	18.2533	15.1287	18.2751	18.295	sp|Q60596|XRCC1_MOUSE DNA repair protein XRCC1 OS=Mus musculus OX=10090 GN=Xrcc1 PE=1 SV=2	TRUE	-1.37725	7.63012e-07	-0.701389	0.000244044	0		0		0		0
1108	Q60598	Cttn	21	21	20.5865	20.376	20.6737	20.1562	23.054	22.9073	23.5745	20.6268	24.008	23.5716	24.3335	22.7596	22.2338	21.5054	21.3711	21.4644	21.5437	21.9828	21.9449	22.2934	20.6689	21.0127	21.1009	22.7507	22.3478	22.8034	21.8135	21.7238	22.209	22.3821	22.3355	sp|Q60598|SRC8_MOUSE Src substrate cortactin OS=Mus musculus OX=10090 GN=Cttn PE=1 SV=2	FALSE	-0.488037	0.277497	3.02047	4.37764e-06	1.68338	0.0121763	0.51686	0.259556	-1.41598	0.00122826	-0.54491	0.236445
1109	Q60605	Myl6	6	6	22.0231	16.587	20.3812	20.3796	19.4424	19.954	20.6628	16.9378	20.8728	20.1056	20.0688	18.5578	19.694	15.0365	19.3851	19.3507	19.2882	20.1172	20.0872	19.7798	15.8499	16.9264	19.5071	19.7979	19.4698	19.7493	19.6064	18.7756	19.5343	19.8306	19.9884	sp|Q60605|MYL6_MOUSE Myosin light polypeptide 6 OS=Mus musculus OX=10090 GN=Myl6 PE=1 SV=3	FALSE	0		0		0		0		0		0
1111	Q60631	Grb2	13	13	19.5175	17.415	20.2602	20.4175	21.6996	21.5098	20.8787	20.341	21.1094	20.9945	19.9436	21.9985	20.8464	21.8641	21.0278	20.7643	20.2656	21.9205	21.8253	21.8063	19.868	19.9613	19.3516	21.0913	20.8238	20.9278	21.2233	20.4218	21.6587	21.9497	21.7197	sp|Q60631|GRB2_MOUSE Growth factor receptor-bound protein 2 OS=Mus musculus OX=10090 GN=Grb2 PE=1 SV=1	TRUE	-0.450903	0.534849	0.843138	0.0865413	1.10825	0.0296168	0.734088	0.0859252	0.326434	0.422306	0.790681	0.109588
1112	Q60668	Hnrnpd	25	23	23.1027	23.102	23.5699	23.052	26.5667	26.027	26.1688	25.6581	26.1246	25.9207	25.7905	26.3304	26.7922	26.0141	24.7717	25.0098	24.4991	25.5157	25.5366	25.6497	22.3989	22.7843	22.9498	24.008	23.5254	24.0605	24.8056	24.2846	25.445	25.2703	25.3599	sp|Q60668|HNRPD_MOUSE Heterogeneous nuclear ribonucleoprotein D0 OS=Mus musculus OX=10090 GN=Hnrnpd PE=1 SV=2	FALSE	0.436792	0.0215917	3.19334	4.94206e-23	1.11269	1.16732e-06	1.98778	0	0.141963	0.459108	1.68227	1.4466e-13
1114	Q60692	Psmb6	6	6	22.0755	22.1761	21.8657	21.8382	22.1385	22.5569	23.0837	17.8096	21.7157	21.6589	22.4322	21.6745	20.9201	18.6359	22.0159	21.8785	22.3897	22.1378	22.045	21.8826	21.595	21.8274	21.5734	21.7231	22.1436	21.7837	21.6189	21.2913	21.3941	21.3727	21.6946	sp|Q60692|PSB6_MOUSE Proteasome subunit beta type-6 OS=Mus musculus OX=10090 GN=Psmb6 PE=1 SV=3	FALSE	0		0		0		0		0		0
1117	Q60737	Csnk2a1	12	12	21.7309	21.682	21.6722	22.0245	20.7764	21.6808	21.1561	16.8765	21.6536	20.7579	21.0379	16.4527	21.3339	15.7238	22.3057	22.1149	22.4313	21.7299	21.8483	21.6645	21.2569	21.653	21.1051	21.362	21.8675	21.4583	21.1204	21.1836	21.2899	21.099	21.3942	sp|Q60737|CSK21_MOUSE Casein kinase II subunit alpha OS=Mus musculus OX=10090 GN=Csnk2a1 PE=1 SV=2	FALSE	0.336484	0.419113	-0.305753	0.679714	0.107038	0.609411	0.82842	0.374887	-0.924818	0.156657	0.184982	0.688404
1118	Q60749	Khdrbs1	15	14	20.2834	20.6994	20.4377	20.7146	21.9449	22.4414	22.1224	23.1887	23.64	23.5882	22.4793	23.2898	23.5249	23.7041	22.737	23.3683	22.507	23.2175	23.4702	23.0062	20.2844	21.672	21.3791	22.5048	21.5543	22.5847	23.4524	23.1951	23.5123	23.5744	23.4166	sp|Q60749|KHDR1_MOUSE KH domain-containing, RNA-binding, signal transduction-associated protein 1 OS=Mus musculus OX=10090 GN=Khdrbs1 PE=1 SV=2	FALSE	-0.634389	0.10075	2.02385	9.72309e-08	1.05269	0.00345647	1.65879	3.10154e-06	-0.767664	0.0211973	0.966643	0.00702615
1120	Q60793	Klf4	3	3	17.6694	17.5247	17.5374	16.9614	17.0213	18.1876	17.3577	16.0289	17.818	18.2593	16.2126	16.8488	16.5767	16.8215	19.0015	19.1482	19.4103	18.7814	18.6487	18.7498	15.8651	18.3001	17.974	18.8852	18.406	18.7075	19.2344	18.8569	19.2161	19.4526	19.1876	sp|Q60793|KLF4_MOUSE Krueppel-like factor 4 OS=Mus musculus OX=10090 GN=Klf4 PE=1 SV=3	FALSE	0		-0.171919		1.20079		1.58477		-0.0951885		0
1122	Q60843	Klf2	4	4	17.1366	17.4135	17.1613	17.0305	16.1417	17.7919	17.0104	16.7718	17.3042	17.7378	16.6951	16.7294	15.4876	14.8056	18.2978	18.4568	18.1852	19.2878	18.8989	18.7697	16.2525	17.1065	15.4662	18.3711	18.2881	18.3048	18.6735	18.8665	19.2938	19.5618	19.7353	sp|Q60843|KLF2_MOUSE Krueppel-like factor 2 OS=Mus musculus OX=10090 GN=Klf2 PE=1 SV=2	FALSE	0.885219	0.0322671	0.935585	0.071561	2.02874	1.08605e-05	2.01192	1.15695e-05	-0.300337	0.456624	0.655368	0.143967
1123	Q60848	Hells	13	13	20.0877	20.0437	19.606	20.2796	19.5663	18.9584	19.7545	16.7483	19.4327	19.2027	19.7322	19.4147	19.4816	17.2382	19.7955	19.5045	19.6969	19.2639	18.722	18.6777	19.8241	19.9216	19.7569	19.2907	19.8283	19.0876	19.5036	19.732	18.6045	18.6215	18.9086	sp|Q60848|HELLS_MOUSE Lymphocyte-specific helicase OS=Mus musculus OX=10090 GN=Hells PE=1 SV=2	FALSE	0.0815293	0.517454	-0.393432	0.0246641	-0.32757	0.039845	0		0		0
1126	Q60864	Stip1	29	29	22.596	22.3732	22.7065	22.3875	22.454	22.7421	22.7103	22.9585	23.733	23.992	23.2467	22.7932	21.596	16.2384	22.7041	22.6244	22.5546	22.3163	22.2868	22.1712	22.6563	22.8211	22.6626	22.9362	22.7791	23.1164	22.2193	21.8809	22.3769	22.3744	22.5986	sp|Q60864|STIP1_MOUSE Stress-induced-phosphoprotein 1 OS=Mus musculus OX=10090 GN=Stip1 PE=1 SV=1	FALSE	0		0		0		0		0		0
1127	Q60865	Caprin1	24	24	23.2113	23.185	23.5552	23.3385	23.8995	23.4173	24.0692	22.6837	24.7974	24.2833	24.7553	23.7328	23.7788	22.9374	23.7906	23.7294	23.9724	23.823	24.3147	24.217	22.8554	23.5824	23.4367	24.8451	24.2198	24.7474	23.802	23.3913	24.4463	24.3617	24.4851	sp|Q60865|CAPR1_MOUSE Caprin-1 OS=Mus musculus OX=10090 GN=Caprin1 PE=1 SV=2	FALSE	-0.028064		1.16306	1.24864e-06	1.15515	0.00883987	0.434333	0.0375496	-0.996232	7.91442e-05	-0.380929	0.162709
1128	Q60872;Q3UTA4;Q3TQZ4;J3QP87;A0A1Y7VK80;A0A1Y7VJE9	Eif1a;Gm8300;Gm2016;Gm2035	7	1	18.7928	14.672	16.0437	15.8585	20.956	20.4771	19.2389	16.0623	20.5614	20.6281	20.3565	20.5519	20.7674	16.7773	20.2063	20.0909	20.3945	21.0052	21.1819	21.0156	17.0849	19.4946	19.4728	20.9148	20.0725	20.6987	19.8064	19.549	20.9811	20.7645	21.1826	sp|Q60872|IF1A_MOUSE Eukaryotic translation initiation factor 1A OS=Mus musculus OX=10090 GN=Eif1a PE=2 SV=3;tr|Q3UTA4|Q3UTA4_MOUSE Eukaryotic translation initiation factor 4C OS=Mus musculus OX=10090 GN=Eif1ad10 PE=2 SV=1;tr|Q3TQZ4|Q3TQZ4_MOUSE Eukaryotic	FALSE	-2.64145	1.17596e-05	0		1.02038	0.0185963	0		0		0
1131	Q60902	Eps15l1	2	2	16.9465	16.3078	16.4129	16.7116	15.9999	17.7187	16.9074	18.2508	16.2046	17.078	16.7188	16.3246	16.7075	16.4385	17.5699	16.5478	17.9864	16.5304	17.7311	16.8901	16.5845	16.6098	16.9415	17.6507	17.9117	17.8679	17.6571	16.4764	15.3689	17.0018	16.2947	sp|Q60902|EP15R_MOUSE Epidermal growth factor receptor substrate 15-like 1 OS=Mus musculus OX=10090 GN=Eps15l1 PE=1 SV=3	FALSE	0		0		0		0		0		0
1133	Q60930	Vdac2	6	6	19.2746	19.5832	19.2982	19.1241	18.9982	20.5116	20.7533	21.6193	20.3195	20.5023	19.9048	16.7131	20.3417	16.9344	19.9225	16.9706	19.8558	17.5313	19.9599	17.2358	16.1958	16.0853	20.0381	19.6073	20.3799	20.0203	17.6583	16.031	16.571	16.7225	16.3537	sp|Q60930|VDAC2_MOUSE Voltage-dependent anion-selective channel protein 2 OS=Mus musculus OX=10090 GN=Vdac2 PE=1 SV=2	FALSE	0.15223	0.436444	0.901855	0.0495153	0		0		0.400926	0.834042	0
1135	Q60932	Vdac1	12	12	21.1605	21.0692	21.4324	21.0411	22.7395	22.4197	22.3058	23.454	22.7165	22.6964	22.8868	22.7497	23.1372	15.9783	21.8443	21.4567	21.5361	21.8041	21.5798	21.5818	20.9782	21.2804	21.1778	21.4295	22.0174	21.2002	20.4271	20.4344	21.1403	21.0834	21.1716	sp|Q60932|VDAC1_MOUSE Voltage-dependent anion-selective channel protein 1 OS=Mus musculus OX=10090 GN=Vdac1 PE=1 SV=3	FALSE	0		0		0		0		0		0
1136	Q60953	Pml	6	6	18.4986	18.3835	18.33	18.6519	16.6059	16.9236	17.9461	16.7953	16.749	16.425	16.7521	16.3631	17.9754	16.3067	18.0794	17.7675	18.2617	17.3467	17.126	17.6398	18.8093	18.6047	18.6008	18.0383	18.07	17.9797	18.0291	17.9767	16.2978	17.6093	17.5689	sp|Q60953|PML_MOUSE Protein PML OS=Mus musculus OX=10090 GN=Pml PE=1 SV=3	TRUE	0		-1.59571	2.85922e-06	-0.473087	0.105819	-0.32138	0.111784	0.17913	0.316461	-0.513679	0.0867873
1138	Q60972	Rbbp4	17	10	22.9882	22.993	23.2409	22.9544	23.026	23.3202	22.6561	22.9716	23.4342	23.0551	22.7284	23.0726	22.4352	23.4712	24.2044	24.1702	24.366	23.7904	23.6557	23.4511	23.656	23.8596	23.6196	23.9321	23.7312	23.7168	23.92	23.8319	23.7314	23.9199	23.9389	sp|Q60972|RBBP4_MOUSE Histone-binding protein RBBP4 OS=Mus musculus OX=10090 GN=Rbbp4 PE=1 SV=5	FALSE	-0.642472	8.7415e-08	-0.70826	2.87533e-14	0		0.409695	0.001628	0		-0.0326712
1139	Q60973	Rbbp7	6	6	20.0359	19.9844	20.139	19.7743	19.2668	19.6099	20.6254	16.173	19.3184	19.849	20.5827	16.854	16.5342	18.9905	20.6918	20.6788	20.8421	20.4504	20.4812	20.6384	21.2403	20.9424	20.9841	20.7317	20.8297	20.878	21.1145	21.0159	20.4962	20.2699	20.9201	sp|Q60973|RBBP7_MOUSE Histone-binding protein RBBP7 OS=Mus musculus OX=10090 GN=Rbbp7 PE=1 SV=1	FALSE	-1.05295		-1.12862		-0.232176		-0.297457		-0.988969		-0.279556
1140	Q60974	Ncor1	3	3	16.1887	17.6523	17.1752	17.5249	16.6609	17.5842	16.8425	17.6351	16.863	16.8595	15.7613	15.8561	17.3501	16.2615	17.8328	18.0543	17.8036	16.9022	17.0037	17.2229	17.2204	16.3788	16.6527	17.4067	15.9331	16.9738	15.4795	16.816	17.6335	17.7822	16.9523	sp|Q60974|NCOR1_MOUSE Nuclear receptor corepressor 1 OS=Mus musculus OX=10090 GN=Ncor1 PE=1 SV=1	FALSE	0.110076	0.489136	-0.255489	0.30183	0		0.832409	0.0192593	0.411015	0.111211	0
1141	Q61001	Lama5	3	3	17.9413	16.2185	17.7507	16.9012	17.3114	17.3818	17.3167	15.8144	15.9781	17.2972	15.9424	18.0728	15.0741	17.2404	16.8551	16.7991	15.3383	16.1971	16.7188	17.9601	17.3478	17.2571	17.0051	16.1326	17.7359	17.1311	18.1871	16.5827	16.1462	17.6304	16.5444	sp|Q61001|LAMA5_MOUSE Laminin subunit alpha-5 OS=Mus musculus OX=10090 GN=Lama5 PE=1 SV=4	FALSE	0		0		0		0		0		0
1142	Q61024	Asns	23	23	22.0785	22.0098	21.898	22.0605	20.8659	20.8148	21.3338	22.4183	21.2138	20.7024	20.7589	22.3582	16.5237	16.7669	21.572	21.2757	21.0288	20.7408	20.6625	20.6699	21.9381	22.1272	22.0829	21.0718	21.9687	21.1067	21.0061	21.4577	20.8626	20.7066	20.7595	sp|Q61024|ASNS_MOUSE Asparagine synthetase [glutamine-hydrolyzing] OS=Mus musculus OX=10090 GN=Asns PE=1 SV=3	FALSE	-0.0181613		-1.13733	0.253471	-0.653421	0.36731	-0.736869	0.334821	0.460556	0.580609	-0.684544	0.427635
1143	Q61033	Tmpo	21	21	22.2585	22.6188	22.3474	22.2581	22.5107	22.2863	22.6588	20.6781	22.5019	22.2849	22.935	22.5518	22.6532	20.8867	23.0014	22.5319	22.8329	22.7398	22.4641	22.1235	22.3828	22.5933	22.5424	22.8628	22.5424	22.353	22.8195	22.7045	22.4086	22.4006	22.5268	sp|Q61033|LAP2A_MOUSE Lamina-associated polypeptide 2, isoforms alpha/zeta OS=Mus musculus OX=10090 GN=Tmpo PE=1 SV=4	FALSE	0		0		0		0		0		0
1144	Q61035	Hars	3	3	15.814	16.0728	16.253	15.6062	15.799	18.0979	16.4325	17.0652	17.4396	17.4934	15.9438	16.2429	16.8512	16.8196	16.4098	18.2783	16.3492	16.1285	16.423	16.0507	19.0189	19.1069	18.8339	15.1497	16.5833	16.2224	15.651	16.8634	16.6304	17.8358	17.3641	sp|Q61035|HARS1_MOUSE Histidine--tRNA ligase, cytoplasmic OS=Mus musculus OX=10090 GN=Hars1 PE=1 SV=2	FALSE	-3.01997		-2.00672		-2.95962		-1.94277		-0.101139		0.194721
1145	Q61069	Usf1	5	4	17.0493	18.4538	16.3442	18.0934	19.6483	19.4616	18.0541	16.3624	19.365	19.1604	18.9057	19.4587	20.7492	16.9408	19.7896	19.8394	19.8607	20.4439	19.6581	19.9955	15.1472	18.3974	16.0962	19.4576	19.2897	19.7978	20.3584	20.2051	20.8249	20.5398	20.5607	sp|Q61069|USF1_MOUSE Upstream stimulatory factor 1 OS=Mus musculus OX=10090 GN=Usf1 PE=1 SV=1	FALSE	0		1.47127	0.00403624	2.28927	0.00133119	2.20452	0.000302127	-0.3654	0.317997	0.117878	0.571089
1146	Q61074	Ppm1g	13	13	22.1392	20.97	21.4946	21.1903	21.1444	20.2143	21.3566	20.9716	20.8493	20.0245	21.5549	20.3851	16.6152	16.4464	20.7877	20.1942	20.2433	19.6464	20.2332	20.3865	20.2797	21.2409	19.6092	20.6162	20.9793	20.5159	20.8088	20.2011	20.2789	20.3718	20.4345	sp|Q61074|PPM1G_MOUSE Protein phosphatase 1G OS=Mus musculus OX=10090 GN=Ppm1g PE=1 SV=3	FALSE	0.868926	0.0341218	0.202723	0.24247	0		0		0.139422	0.805531	-0.300171	0.465516
1147	Q61081	Cdc37	10	10	20.5138	16.9064	16.6714	15.9749	20.8094	20.0666	20.3295	20.2756	20.5383	20.103	20.6748	19.6235	21.0589	21.4998	20.4549	20.798	19.1968	20.886	21.8768	21.7726	19.0477	16.1184	19.7625	20.1233	20.1885	21.0045	21.0515	19.9759	21.7607	21.4415	21.5184	sp|Q61081|CDC37_MOUSE Hsp90 co-chaperone Cdc37 OS=Mus musculus OX=10090 GN=Cdc37 PE=1 SV=1	FALSE	-0.90914	0.35603	1.93509	0.00723148	2.02588	0.0207689	1.63378	0.045725	0		0.969752	0.244586
1148	Q61103	Dpf2	8	8	19.9307	19.5103	19.9119	19.427	16.9557	19.2095	19.2377	17.9347	19.4656	19.0376	19.971	19.9115	20.2327	16.2601	20.1041	19.6905	19.8673	19.5389	19.2154	19.3949	19.2391	19.6093	19.7206	19.3779	19.3038	19.336	19.5815	19.2988	19.5212	19.2155	19.0326	sp|Q61103|REQU_MOUSE Zinc finger protein ubi-d4 OS=Mus musculus OX=10090 GN=Dpf2 PE=1 SV=1	FALSE	0		0		0		0		0		0
1150	Q61140	Bcar1	4	4	15.164	16.8332	16.6988	17.1704	17.3149	16.113	16.3175	16.3688	17.0244	15.0353	17.232	15.8888	17.9663	16.7391	16.0231	16.0608	16.3915	16.9443	16.2703	16.3817	16.8558	16.4125	17.3297	17.4915	16.7603	17.6537	16.4601	16.9661	17.3534	17.9502	16.6658	sp|Q61140|BCAR1_MOUSE Breast cancer anti-estrogen resistance protein 1 OS=Mus musculus OX=10090 GN=Bcar1 PE=1 SV=2	FALSE	0		0		0.209719	0.0756662	0		0		0
1152	Q61164	Ctcf	7	7	16.1914	16.0372	16.8762	18.7622	16.0216	16.283	17.2634	16.8042	16.3614	16.2232	16.3614	16.1757	16.5949	16.9824	18.914	18.4838	18.5257	18.6972	18.5111	17.9532	16.7246	19.1441	18.9595	18.4127	19.257	18.2884	18.2614	18.4844	16.3839	16.6786	18.4298	sp|Q61164|CTCF_MOUSE Transcriptional repressor CTCF OS=Mus musculus OX=10090 GN=Ctcf PE=1 SV=2	TRUE	-1.21938	0.00799461	-1.75621	1.45263e-05	0.033538	0.663081	0.154762	0.56216	0		0
1153	Q61166	Mapre1	20	20	20.8945	20.4382	20.9279	20.7196	21.8169	22.6758	21.395	23.3671	22.1144	22.3384	20.4263	22.912	22.8096	23.0935	21.9236	22.1263	21.8033	23.4458	23.8877	24.2789	21.2481	21.3254	18.7946	22.0575	22.2118	22.9407	22.6425	23.1777	23.8942	23.8538	23.6369	sp|Q61166|MARE1_MOUSE Microtubule-associated protein RP/EB family member 1 OS=Mus musculus OX=10090 GN=Mapre1 PE=1 SV=3	FALSE	0		0.96109	0.047408	1.738	0.000440297	1.16223	0.00878423	0.579181	0.221712	1.34395	0.0145044
1154	Q61171	Prdx2	14	14	22.0108	23.1362	22.9334	23.2946	25.1122	24.237	25.1494	26.1024	23.9422	23.5558	23.8662	25.2606	23.4945	25.5563	22.8813	22.8004	22.4343	23.4975	23.7563	24.1466	22.054	22.2363	22.1102	22.7461	22.1026	22.5678	22.5354	21.7827	23.4171	23.0467	22.8569	sp|Q61171|PRDX2_MOUSE Peroxiredoxin-2 OS=Mus musculus OX=10090 GN=Prdx2 PE=1 SV=3	FALSE	0.560784	0.0575519	1.57482	0.000752815	0.258954	0.41313	0.412391	0.162231	1.29246	0.00114944	1.24827	0.00339215
1156	Q61187	Tsg101	7	7	17.7548	16.7834	16.8207	17.3443	16.7097	19.6001	19.9632	16.2065	20.3041	19.3706	18.9821	16.7534	17.5594	16.8475	18.8526	19.1597	18.9923	19.5868	19.7739	19.9182	16.692	15.9931	15.9636	18.8693	18.7919	19.3101	18.9447	16.9601	19.1031	19.2479	19.2378	sp|Q61187|TS101_MOUSE Tumor susceptibility gene 101 protein OS=Mus musculus OX=10090 GN=Tsg101 PE=1 SV=2	TRUE	0.935173	0.157677	3.3021	8.48013e-05	2.75723	0.000507625	2.75989	0.00053551	-1.41646	0.0348905	0.760729	0.465137
1157	Q61188	Ezh2	7	7	16.8053	17.4823	18.3584	16.2453	22.0797	19.8629	17.6976	16.7015	18.1521	20.3611	16.2357	17.5449	16.6428	16.3852	21.5002	20.6677	20.7818	19.9741	19.8111	19.4305	21.7296	20.968	21.4468	20.6823	21.3203	20.6551	21.4639	21.6452	19.8999	19.7866	20.3368	sp|Q61188|EZH2_MOUSE Histone-lysine N-methyltransferase EZH2 OS=Mus musculus OX=10090 GN=Ezh2 PE=1 SV=2	FALSE	-3.69856		-2.63446		-0.29643		0		0.57483		-0.849093
1158	Q61189	Clns1a	7	7	19.5246	18.7871	19.5917	20.0558	17.3342	21.0065	20.0785	18.9016	20.4305	20.8634	20.6806	16.6481	20.6364	16.6344	20.726	20.9535	20.615	21.4683	21.551	21.5281	18.7999	19.5653	17.3627	21.442	20.5574	21.3182	21.0316	20.0425	21.8115	21.5266	21.8114	sp|Q61189|ICLN_MOUSE Methylosome subunit pICln OS=Mus musculus OX=10090 GN=Clns1a PE=1 SV=1	FALSE	0.890148	0.271536	2.04928	0.0246424	2.51342	0.00988099	2.16416	0.020083	-1.31258	0.109968	0.401732	0.644511
1159	Q61191	Hcfc1	12	12	20.6172	20.8098	20.391	20.4288	21.3718	20.4358	20.9428	17.5103	20.5727	20.0721	21.2299	21.4483	20.5518	19.2689	20.3674	20.3629	20.499	20.1481	19.9843	20.0889	20.1245	21.7974	20.4046	20.504	20.721	20.4881	20.5954	20.7101	20.4008	20.5183	20.4734	sp|Q61191|HCFC1_MOUSE Host cell factor 1 OS=Mus musculus OX=10090 GN=Hcfc1 PE=1 SV=2	FALSE	0		0		0		0		0		0
1166	Q61249	Igbp1	3	3	17.1757	17.2953	17.1096	17.0445	16.7529	17.1319	18.4157	16.3371	18.3581	18.2507	18.4616	18.4589	16.6355	16.0135	16.1818	18.298	18.3307	16.939	17.9748	18.0325	16.2988	15.9752	17.4418	18.1087	18.4942	18.3449	18.1634	18.1493	17.8593	17.0362	18.2948	sp|Q61249|IGBP1_MOUSE Immunoglobulin-binding protein 1 OS=Mus musculus OX=10090 GN=Igbp1 PE=1 SV=1	FALSE	0		0		0.127102	0.125259	0		0		0
1168	Q61312	Tfap2c	4	2	15.456	15.9845	17.2931	18.1889	16.9016	18.175	17.0714	17.3903	18.6301	17.7365	17.0268	15.5591	16.8725	17.2914	18.431	18.3832	18.0283	18.2719	18.0125	18.2429	16.1599	17.5983	16.8831	17.8914	17.5549	17.5776	18.6207	15.9908	18.0249	17.8753	18.1886	sp|Q61312|AP2C_MOUSE Transcription factor AP-2 gamma OS=Mus musculus OX=10090 GN=Tfap2c PE=1 SV=2	FALSE	-0.283559	0.194663	0		0.462617	0.0914582	0.48607	0.0795756	0		0
1169	Q61316	Hspa4	33	32	22.2544	22.2855	22.3714	22.576	21.2848	21.8366	22.0167	22.6625	22.6538	22.0701	21.7432	21.3875	22.0169	22.6112	22.5326	22.3187	22.5215	21.6612	21.9147	21.8566	23.0729	23.0627	23.2489	22.5311	22.7524	22.4081	22.6378	22.7169	21.9396	21.8988	22.1225	sp|Q61316|HSP74_MOUSE Heat shock 70 kDa protein 4 OS=Mus musculus OX=10090 GN=Hspa4 PE=1 SV=1	FALSE	-0.610577	0.00455212	-0.871052	0.000805077	-0.462896	0.0477844	-0.518441	0.0187001	-0.161177	0.441868	-0.702319	0.00817302
1173	Q61466	Smarcd1	16	14	20.0094	20.1372	20.1514	20.3395	20.8248	21.0604	21.5846	19.7801	20.9274	20.5092	21.1843	20.4158	19.6323	19.2614	21.5157	21.4061	21.449	21.2435	21.1691	20.9228	20.1699	20.7495	19.881	20.9818	20.8143	20.8789	20.9818	21.3668	20.7713	20.9736	20.8606	sp|Q61466|SMRD1_MOUSE SWI/SNF-related matrix-associated actin-dependent regulator of chromatin subfamily D member 1 OS=Mus musculus OX=10090 GN=Smarcd1 PE=1 SV=3	FALSE	-0.163493		0.475758		0.538504		1.09047		0		0.206821
1175	Q61508	Ecm1	2	2	16.5205	17.768	16.5436	16.7847	15.9094	20.2677	19.9469	17.0297	15.8468	19.3133	17.3465	16.3565	16.2759	17.2135	18.1583	18.4669	18.737	19.5411	17.4777	18.8067	16.8041	18.042	16.8277	18.406	18.9108	18.7182	18.698	16.8756	19.1957	19.6615	19.5127	sp|Q61508|ECM1_MOUSE Extracellular matrix protein 1 OS=Mus musculus OX=10090 GN=Ecm1 PE=1 SV=2	FALSE	-0.408742	0.441159	0		1.01785	0.0684101	0.411717	0.226201	0.35027	0.265566	0
1177	Q61539	Esrrb	4	4	18.7537	18.5378	19.32	19.824	19.0684	19.3933	18.6961	15.4608	19.4709	18.9465	19.0946	18.1283	16.1252	17.0242	19.2876	19.0285	19.382	18.5346	18.5749	18.0834	17.3208	18.418	17.7984	18.4134	18.9972	18.0695	18.028	16.0247	17.8707	17.419	18.0308	sp|Q61539|ERR2_MOUSE Steroid hormone receptor ERR2 OS=Mus musculus OX=10090 GN=Esrrb PE=1 SV=2	FALSE	0.445925	0.191114	0		0		0.451241	0.173231	0		0
1178	Q61543	Glg1	7	7	20.2997	18.8634	19.1144	19.0938	16.5612	17.054	16.7917	17.138	16.12	17.4401	16.522	17.2521	16.5351	16.6996	18.4191	18.7896	18.005	17.5687	17.3885	17.2527	18.5337	19.167	18.6666	18.8647	20.2604	18.545	17.9996	18.2864	17.6791	17.78	17.6713	sp|Q61543|GSLG1_MOUSE Golgi apparatus protein 1 OS=Mus musculus OX=10090 GN=Glg1 PE=1 SV=1	FALSE	0.578869	0.141219	-1.84703	0.000247908	0.233125	0.283436	-0.18339	0.343885	0		-1.4178	0.00038701
1179	Q61545	Ewsr1	12	12	23.8966	23.9046	24.5283	24.5847	25.1562	24.9948	25.6989	24.9993	26.738	26.9824	26.9055	26.387	25.6473	23.8903	25.3963	25.7709	25.8574	26.1306	25.5832	26.0506	23.421	24.3968	24.2547	26.1031	25.3865	25.8893	26.0563	25.3829	26.5508	26.9935	26.5347	sp|Q61545|EWS_MOUSE RNA-binding protein EWS OS=Mus musculus OX=10090 GN=Ewsr1 PE=1 SV=2	FALSE	0.0174662		2.59107	3.54711e-13	1.63877	5.24409e-06	1.45567	2.54451e-05	-1.54111	3.71924e-05	0.0634957	0.768494
1181	Q61553	Fscn1	14	14	21.7668	22.4205	21.9317	21.5537	21.1079	21.0923	21.3947	16.1674	21.2566	21.2258	20.7817	21.4681	18.2229	17.1406	21.619	21.2999	21.4877	21.0181	21.0113	20.9492	21.5761	21.7989	21.739	21.1666	21.9105	20.9887	20.8076	21.1934	20.6602	20.5197	20.5572	sp|Q61553|FSCN1_MOUSE Fascin OS=Mus musculus OX=10090 GN=Fscn1 PE=1 SV=4	FALSE	0		-0.500814	0.0066913	0		0		0		0
1182	Q61584	Fxr1	12	11	18.8698	20.5377	19.8485	19.8615	20.4705	20.5626	20.7852	16.8991	20.2383	20.5499	20.9114	20.4204	19.8261	15.7768	20.6903	20.4487	20.565	20.4084	20.3712	20.2019	21.078	20.4736	21.064	20.5918	21.153	20.4023	20.2096	20.2147	19.5067	19.4886	19.6831	sp|Q61584|FXR1_MOUSE RNA-binding protein FXR1 OS=Mus musculus OX=10090 GN=Fxr1 PE=1 SV=2	FALSE	0		0		0		0		0		0
1183	Q61598	Gdi2	21	21	20.0548	20.2251	20.4762	20.3178	21.0393	19.9908	20.3626	20.1647	20.4078	20.2273	20.0363	20.5441	20.0944	17.5413	20.4998	20.1534	20.1847	19.8408	20.2258	19.8496	20.4773	20.6131	20.828	20.1507	20.8201	19.9608	20.0462	20.4591	19.9838	19.6538	19.7567	sp|Q61598|GDIB_MOUSE Rab GDP dissociation inhibitor beta OS=Mus musculus OX=10090 GN=Gdi2 PE=1 SV=1	FALSE	0		0		0		0		0		0
1185	Q61656	Ddx5	54	43	25.1593	25.2633	25.5577	25.42	25.8918	26.8357	25.8472	27.0758	27.0142	26.8104	26.2264	26.6027	27.2819	27.3621	26.7127	26.9529	26.8726	27.0855	26.9141	27.0933	25.0716	25.5822	25.3043	26.2749	25.9403	26.3367	26.9683	26.3898	27.1219	27.0125	27.079	sp|Q61656|DDX5_MOUSE Probable ATP-dependent RNA helicase DDX5 OS=Mus musculus OX=10090 GN=Ddx5 PE=1 SV=2	FALSE	-0.00298419		1.30446	0.000347478	0.834649	0.000446984	1.46681	3.98442e-10	-0.244894	0.310597	0.817054	0.0030144
1186	Q61686	Cbx5	12	11	20.348	20.704	20.6687	21.1345	21.0407	21.7324	21.3268	22.0197	19.9471	20.6644	19.4151	20.1346	21.2907	21.0179	21.4797	20.9026	21.0459	21.109	21.2532	21.1603	20.1591	20.8966	20.634	20.3169	20.2717	20.7898	20.914	20.8803	20.7843	20.7654	21.0911	sp|Q61686|CBX5_MOUSE Chromobox protein homolog 5 OS=Mus musculus OX=10090 GN=Cbx5 PE=1 SV=1	TRUE	0.114852	0.475109	-0.513531	0.286275	-0.062912	0.682593	0.53865	0.155114	1.44444	6.81508e-06	0.633	0.233915
1187	Q61699	Hsph1	12	12	19.0034	19.3334	19.2454	19.2748	20.7625	18.3963	16.4943	19.4063	19.4994	19.1367	19.9123	19.5885	20.3672	16.8887	19.6195	19.6037	19.4844	18.6673	18.7645	18.7919	20.758	20.5247	20.5853	19.8351	20.4707	19.8986	19.7864	20.0284	18.6318	18.8156	19.26	sp|Q61699|HS105_MOUSE Heat shock protein 105 kDa OS=Mus musculus OX=10090 GN=Hsph1 PE=1 SV=2	FALSE	0		0		0		0		0		0
1188	Q61739	Itga6	11	11	18.3211	18.5049	19.5861	18.3118	16.3802	19.0001	20.2242	17.9704	19.8362	19.928	20.5169	16.1473	16.1281	17.3222	19.8415	19.5278	19.8638	19.325	19.5928	19.4997	17.1048	20.4125	20.1252	20.902	20.8763	20.6443	19.7572	19.6261	19.7226	19.6216	20.2379	sp|Q61739|ITA6_MOUSE Integrin alpha-6 OS=Mus musculus OX=10090 GN=Itga6 PE=1 SV=3	FALSE	-0.78291	0.235876	0.14037	0.323603	0.854164	0.0928715	0.0520602	0.628491	-1.21055	0.0391026	-0.812946	0.0842016
1190	Q61753	Phgdh	5	5	19.8009	19.3542	19.3956	19.7689	17.3046	18.9273	18.4857	16.7601	19.9676	18.9212	16.5373	15.8966	15.0064	16.5523	19.5744	18.8193	19.0684	18.5762	18.6442	19.0711	20.302	20.1666	20.3255	19.8224	19.7702	19.5052	18.9721	19.6045	19.1447	19.0278	19.2163	sp|Q61753|SERA_MOUSE D-3-phosphoglycerate dehydrogenase OS=Mus musculus OX=10090 GN=Phgdh PE=1 SV=3	FALSE	-0.62914	0.235133	-1.75062	0.0129445	-0.52674	0.355446	-1.0526	0.0714858	-0.588984	0.293105	-0.916052	0.128189
1191	Q61768	Kif5b	6	6	18.5581	18.1344	18.4298	18.2071	16.9636	15.4447	16.5321	16.6867	16.4609	16.6021	15.8705	16.4014	17.3849	16.8466	17.5887	17.2183	17.5421	17.4505	17.6183	17.326	18.6287	18.7365	19.3953	18.8003	18.9313	19.105	18.2649	18.2011	17.7664	17.4875	17.8241	sp|Q61768|KINH_MOUSE Kinesin-1 heavy chain OS=Mus musculus OX=10090 GN=Kif5b PE=1 SV=3	FALSE	-0.45576	0.0131499	-2.41856	0	0.0253688	0.933664	-1.32963	2.51437e-06	0		-1.33975	0.437344
1192	Q61792	Lasp1	13	13	22.5232	22.3842	22.661	22.7236	23.5209	23.2987	23.5525	22.9455	23.4514	23.3902	23.6395	23.4111	23.0247	23.1375	22.1446	22.6314	22.5358	23.6395	23.8131	24.0098	20.9413	21.7725	21.6452	23.0793	22.5184	23.2126	23.3207	22.4383	24.1035	24.3641	23.9306	sp|Q61792|LASP1_MOUSE LIM and SH3 domain protein 1 OS=Mus musculus OX=10090 GN=Lasp1 PE=1 SV=1	FALSE	1.0953	8.60722e-07	2.00635	0	1.46659	1.06883e-09	0.958486	5.22866e-05	-0.148211	0.471116	0.875454	0.000279441
1195	Q61881	Mcm7	27	27	22.4462	22.3755	22.6365	22.7959	20.9244	20.9467	21.603	18.1428	21.3461	21.38	21.3995	21.5847	20.7041	15.6929	22.1767	22.2376	22.1664	21.3354	21.2869	21.0364	22.6153	22.7827	22.3219	21.8207	22.4918	21.7305	21.7995	22.8986	21.1316	21.0222	21.1002	sp|Q61881|MCM7_MOUSE DNA replication licensing factor MCM7 OS=Mus musculus OX=10090 GN=Mcm7 PE=1 SV=1	FALSE	0		-0.999726	0.0338535	0		0		0		0
1196	Q61937	Npm1	24	24	26.4035	26.6455	26.6077	26.7374	26.9459	26.0748	26.5324	27.398	26.0642	25.5488	26.2184	27.7268	25.6911	27.1275	25.3082	25.6847	25.3388	25.7045	25.6702	25.431	24.691	24.7444	24.2633	24.5839	24.5713	24.9096	25.2867	25.5114	25.2851	25.4325	25.1791	sp|Q61937|NPM_MOUSE Nucleophosmin OS=Mus musculus OX=10090 GN=Npm1 PE=1 SV=1	TRUE	1.91859	0.0262495	1.29847	0.0840917	0.0429327	0.739382	0.758996	0.195628	0.75939	0.0187034	0.874097	0.00997994
1197	Q61990	Pcbp2	8	8	20.6301	20.5219	20.6032	20.6422	21.4993	21.2158	21.7673	22.3699	21.5779	20.9802	21.1659	22.4144	21.4886	23.3609	21.8438	21.593	21.6894	21.3848	21.5609	21.5846	20.4688	20.8851	20.7727	21.3985	21.0206	21.209	21.5055	20.9962	21.7903	21.3599	21.4618	sp|Q61990|PCBP2_MOUSE Poly(rC)-binding protein 2 OS=Mus musculus OX=10090 GN=Pcbp2 PE=1 SV=1	FALSE	-0.11547		0.527174		0.495232		0.989291		0.467104		0.295433
1199	Q62084	Ppp1r14b	4	4	17.1712	16.3822	16.9908	17.0758	18.4424	17.034	18.1166	15.6496	16.5558	17.8255	16.2307	17.3525	17.4749	16.7585	17.3488	18.1691	18.1329	18.645	18.3374	18.4623	16.39	16.2866	15.9661	17.7369	17.8261	18.0613	15.7007	16.5925	18.1003	18.247	18.769	sp|Q62084|PP14B_MOUSE Protein phosphatase 1 regulatory subunit 14B OS=Mus musculus OX=10090 GN=Ppp1r14b PE=1 SV=2	FALSE	0.488836	0.0696882	0.548764	0.0950489	1.55284	0.00194955	1.45397	0.00188494	0.345767	0.372032	0.499115	0.249795
1200	Q62093	Srsf2	9	9	22.8589	23.1186	23.5949	22.755	24.6723	24.8761	24.9923	23.8502	24.8946	24.6872	23.6678	24.5304	25.6386	24.0308	24.0281	23.4666	24.0637	23.5678	24.0214	24.1069	22.7565	23.0636	21.9534	23.4227	23.173	23.2054	23.6747	23.5614	24.4433	24.0299	24.182	sp|Q62093|SRSF2_MOUSE Serine/arginine-rich splicing factor 2 OS=Mus musculus OX=10090 GN=Srsf2 PE=1 SV=4	FALSE	0.202253	0.199369	1.62472	0.000197428	0.475181	0.0965618	0.960648	0.00401092	0.0934248	0.636381	0.531362	0.119763
1201	Q62095	Ddx3y	4	4	18.1333	20.0689	18.4239	18.2921	16.6693	16.5673	17.182	15.7439	16.559	17.2567	15.7954	18.0229	16.9021	16.3898	18.8812	18.7884	19.0548	18.803	18.4091	16.3858	18.6849	18.6746	19.1298	19.1503	19.4194	19.0453	18.8296	16.8174	16.8711	16.7577	18.6944	sp|Q62095|DDX3Y_MOUSE ATP-dependent RNA helicase DDX3Y OS=Mus musculus OX=10090 GN=Ddx3y PE=1 SV=2	FALSE	0		-1.39163	1.11804e-07	0		0		0		0
1202	Q62165	Dag1	6	6	17.2157	17.5628	16.5962	16.819	19.482	19.4962	19.4449	16.7831	19.9888	19.9104	19.2941	16.8818	16.7594	16.5948	17.3838	16.8055	19.6855	19.6884	19.5444	19.886	16.6671	16.1607	16.2626	18.9785	15.4687	18.2404	19.0315	16.4884	19.7835	19.5437	19.4809	sp|Q62165|DAG1_MOUSE Dystroglycan 1 OS=Mus musculus OX=10090 GN=Dag1 PE=1 SV=4	FALSE	0		2.10822	0.00198405	0.676143	0.266752	0.703638	0.0988581	-0.239084	0.252512	1.77548	0.0126247
1203	Q62167;P16381	Ddx3x;D1Pas1	34	11	23.406	23.3335	23.2777	23.2253	22.2704	22.6065	23.1871	21.685	23.0616	23.2004	23.3051	21.8642	21.8361	21.7981	23.1135	22.756	23.157	22.5727	22.4302	22.3635	23.2265	23.0515	23.128	23.116	23.4979	23.1937	22.9406	22.5934	22.1744	22.2627	22.544	sp|Q62167|DDX3X_MOUSE ATP-dependent RNA helicase DDX3X OS=Mus musculus OX=10090 GN=Ddx3x PE=1 SV=3;sp|P16381|DDX3L_MOUSE Putative ATP-dependent RNA helicase Pl10 OS=Mus musculus OX=10090 GN=D1Pas1 PE=1 SV=1	FALSE	0.157166	0.41148	0		0.0371266	0.594446	-0.0834712	0.434544	-0.663796	0.00118747	-0.67397	0.0467776
1204	Q62176;D3Z4I3	Rbm38;Rbm24	6	6	17.1291	17.7259	17.7031	17.5529	18.7769	21.0325	20.5637	21.268	19.7413	20.1699	18.8537	21.8464	20.1915	16.8215	19.3278	19.5705	20.0952	21.8503	22.2547	22.4807	16.9125	18.535	17.9046	20.6947	20.1596	20.6325	21.0608	21.4945	21.9187	22.7605	22.1404	sp|Q62176|RBM38_MOUSE RNA-binding protein 38 OS=Mus musculus OX=10090 GN=Rbm38 PE=1 SV=2;sp|D3Z4I3|RBM24_MOUSE RNA-binding protein 24 OS=Mus musculus OX=10090 GN=Rbm24 PE=1 SV=1	FALSE	-0.506549		1.4863		2.48911		1.43555		0.722831		1.47714
1205	Q62179	Sema4b	3	3	16.8277	16.1613	16.8837	15.7859	16.5936	16.2914	16.7705	17.1046	16.0758	16.4714	16.1931	16.2355	17.7129	16.8302	16.249	15.9304	16.5864	17.3135	16.4408	16.305	15.7811	17.7211	17.4888	17.4124	17.8137	17.4369	17.3195	15.4625	17.0392	16.9962	17.0567	sp|Q62179|SEM4B_MOUSE Semaphorin-4B OS=Mus musculus OX=10090 GN=Sema4b PE=1 SV=2	FALSE	0		0		0.296818	0.0315397	0		0		0
1208	Q62189	Snrpa	11	9	20.7704	20.6254	20.814	20.7198	21.7884	22.4111	22.2132	22.6417	22.4511	21.9449	22.3271	22.9719	21.4402	21.9021	21.6659	22.0297	21.5902	22.1633	22.4241	22.0618	20.5829	20.5101	20.6486	21.6279	21.4734	21.7258	21.7198	21.2938	22.0159	22.2672	21.8216	sp|Q62189|SNRPA_MOUSE U1 small nuclear ribonucleoprotein A OS=Mus musculus OX=10090 GN=Snrpa PE=1 SV=3	FALSE	0		1.43891	0.00263936	0.906263	3.89332e-05	0.959821	1.7576e-06	0.035002	0.894898	0.508061	0.0251466
1209	Q62193	Rpa2	7	7	20.0197	17.0018	20.4826	20.9844	20.2067	19.8539	19.2031	22.7975	19.457	19.9746	18.5803	21.6046	20.3842	17.2952	20.7327	21.0199	20.8808	21.4804	21.5429	21.2453	19.5259	20.1085	19.7149	20.6497	20.115	20.7217	20.5347	20.795	21.0473	21.215	21.0938	sp|Q62193|RFA2_MOUSE Replication protein A 32 kDa subunit OS=Mus musculus OX=10090 GN=Rpa2 PE=1 SV=1	FALSE	0		0		0.45931	0.0379538	0		0		0
1210	Q62203	Sf3a2	5	5	17.2914	16.7529	16.7199	18.9106	17.2456	18.5345	19.3135	17.5755	18.9146	19.2543	19.789	17.1564	16.6915	16.7495	18.748	19.1661	19.3637	19.0935	18.676	17.5209	19.0231	19.6164	15.9539	19.5677	19.1409	19.2554	19.137	19.1635	16.3856	16.955	16.5308	sp|Q62203|SF3A2_MOUSE Splicing factor 3A subunit 2 OS=Mus musculus OX=10090 GN=Sf3a2 PE=1 SV=2	FALSE	-0.996703	0.284619	0.541226	0.154891	0.543271	0.154134	0.508004	0.255563	-0.789321	0.11759	-0.504318	0.258789
1212	Q62261	Sptbn1	19	18	16.2272	19.9013	19.0538	19.6266	16.5111	17.7462	20.1996	17.7985	18.0361	18.2373	17.5221	16.6476	16.5331	16.8598	19.2579	18.9045	19.6274	18.9863	18.4705	18.9472	20.2188	20.8265	20.8294	20.6398	21.2968	20.6737	19.5128	19.6536	19.3995	19.2287	19.7955	sp|Q62261|SPTB2_MOUSE Spectrin beta chain, non-erythrocytic 1 OS=Mus musculus OX=10090 GN=Sptbn1 PE=1 SV=2	TRUE	-1.71257		-2.46897		0.245222		-1.13751		0.0339826		-1.84466
1213	Q62276	Med22	4	4	17.1779	16.4402	16.4442	15.8987	19.2379	17.6804	19.0453	17.2389	17.7431	17.3347	16.2352	18.1792	17.1745	16.4673	18.071	15.7579	16.3764	18.2616	18.8412	19.1195	17.407	15.7696	15.9595	17.6548	16.9725	17.2366	17.012	17.426	18.9202	16.7729	18.2099	sp|Q62276|MED22_MOUSE Mediator of RNA polymerase II transcription subunit 22 OS=Mus musculus OX=10090 GN=Med22 PE=1 SV=2	FALSE	-0.108863	0.645482	0.343326	0.274167	0.77103	0.0388927	0		0.865076	0.0349804	0.795292	0.054225
1214	Q62280	Ss18	3	3	22.507	22.3927	22.9075	23.25	23.2754	22.5137	22.3415	16.0087	22.7221	22.9331	23.0755	16.2214	16.8138	16.6078	22.5756	22.6684	22.236	23.1126	23.6026	24.0393	22.1069	21.7347	22.2769	23.3902	18.0384	22.971	23.258	23.3066	24.129	23.9801	23.7601	sp|Q62280|SSXT_MOUSE Protein SSXT OS=Mus musculus OX=10090 GN=Ss18 PE=1 SV=2	FALSE	0.0107691		0		0		0		-1.08734	0.144424	0.726062	0.233682
1215	Q62318	Trim28	34	34	23.8843	24.0829	24.1506	24.32	23.8699	23.6605	23.2775	24.4702	24.0767	23.8384	23.4838	24.7329	24.2659	24.5862	24.652	24.5202	24.5732	23.8045	24.1175	23.954	25.307	25.0071	24.908	24.0741	24.3071	24.0397	24.6301	24.6706	24.1055	23.8259	23.9163	sp|Q62318|TIF1B_MOUSE Transcription intermediary factor 1-beta OS=Mus musculus OX=10090 GN=Trim28 PE=1 SV=3	FALSE	-0.878709	5.20104e-06	-1.17554	9.93171e-09	-0.873994	1.77722e-05	-0.402621	0.0211327	0		-0.151722	0.395593
1218	Q62361	Trh	2	2	16.6695	17.2289	17.2484	16.4464	16.5253	17.6646	16.5328	17.2023	17.1127	17.7864	16.0666	16.9487	15.6034	17.1872	16.984	16.6199	17.2792	16.6562	16.1847	17.1415	18.4193	17.951	17.4551	17.6087	18.1623	17.8309	17.1097	16.7188	17.3478	16.6904	16.2342	sp|Q62361|TRH_MOUSE Pro-thyrotropin-releasing hormone OS=Mus musculus OX=10090 GN=Trh PE=2 SV=2	FALSE	-0.752678	0.0170372	-0.717346	0.0113237	0		-0.673052	0.0412643	0		-0.973321	0.00706823
1219	Q62376	Snrnp70	31	31	25.1568	25.2362	24.8493	24.5097	24.8834	26.2186	25.8808	26.4182	25.5401	25.7683	25.5889	26.2973	25.8227	26.0033	24.6986	25.0481	24.8123	26.0101	25.9426	26.2174	22.426	23.5721	22.7879	24.8258	24.3313	24.6663	25.0135	24.904	25.6089	25.9995	25.5091	sp|Q62376|RU17_MOUSE U1 small nuclear ribonucleoprotein 70 kDa OS=Mus musculus OX=10090 GN=Snrnp70 PE=1 SV=2	FALSE	1.97635	6.18058e-12	2.68083	0	1.65617	7.68394e-08	1.8899	7.31227e-10	0.207767	0.456481	1.43743	3.52421e-06
1220	Q62383	Supt6h	19	19	19.2199	18.6964	16.4192	19.4999	16.8518	17.8565	17.208	16.2002	19.5369	18.4222	15.4656	19.194	19.5628	17.8758	20.2188	20.0205	20.0893	18.9525	19.0828	19.2843	19.9002	19.9829	19.5596	19.8373	20.2057	19.6488	19.6652	19.5037	19.362	18.9722	19.0072	sp|Q62383|SPT6H_MOUSE Transcription elongation factor SPT6 OS=Mus musculus OX=10090 GN=Supt6h PE=1 SV=2	FALSE	-1.16825	0.0182449	-1.79742	0.0035899	0		0.332326	0.604834	-0.800569	0.266506	-0.499136	0.273319
1221	Q62384	Zpr1	18	18	20.4386	20.8829	20.8218	20.5127	22.3736	20.6574	21.318	17.0244	21.5265	21.4824	21.8519	21.813	20.5277	22.6589	20.5121	20.5022	20.7689	21.1019	20.9486	21.2377	19.5687	20.2471	20.1294	20.8644	20.6299	21.1713	20.962	20.2732	20.6794	21.098	20.9857	sp|Q62384|ZPR1_MOUSE Zinc finger protein ZPR1 OS=Mus musculus OX=10090 GN=Zpr1 PE=1 SV=1	TRUE	0		0		0		0		0		0
1222	Q62418	Dbnl	13	13	21.4599	20.953	21.2957	21.3686	21.823	21.1267	21.8211	20.8132	21.999	21.8315	22.7629	21.6815	21.7679	19.6301	21.7632	21.6909	21.7794	22.3761	22.3417	22.5578	20.5344	21.1233	20.4923	22.7931	22.3183	23.0466	22.0478	21.3494	22.6858	22.8437	23.0109	sp|Q62418|DBNL_MOUSE Drebrin-like protein OS=Mus musculus OX=10090 GN=Dbnl PE=1 SV=2	FALSE	0		0		0.992511	6.62864e-10	0		0		0
1223	Q62419	Sh3gl1	3	2	16.6886	17.0054	16.7568	18.393	16.8066	16.5492	19.3685	16.1475	19.8481	19.4141	17.5093	16.8001	16.3972	17.2157	20.2071	20.1963	20.3196	20.3877	19.9748	20.0836	21.0346	20.6347	15.7717	20.4323	20.3391	20.616	20.5491	20.6777	20.2098	20.4653	16.2473	sp|Q62419|SH3G1_MOUSE Endophilin-A2 OS=Mus musculus OX=10090 GN=Sh3gl1 PE=1 SV=1	FALSE	-1.68239	0.00154412	-1.55242	0.30292	0		0		-0.122936	0.143809	0
1225	Q62422	Ostf1	9	9	20.7462	19.9144	20.1413	20.2412	21.0162	21.8004	21.1324	22.559	21.5663	21.3537	20.766	21.4502	21.5043	15.7818	20.7092	20.6455	20.5183	21.7754	21.5293	22.026	17.1221	19.3265	18.902	20.7105	20.6528	21.2734	20.4166	20.261	21.7371	21.4606	21.4585	sp|Q62422|OSTF1_MOUSE Osteoclast-stimulating factor 1 OS=Mus musculus OX=10090 GN=Ostf1 PE=1 SV=2	FALSE	1.36151	0.0420061	2.3099	0.0033021	2.11634	0.0105328	1.70554	0.0222935	0.417874	0.65328	0.741774	0.34566
1227	Q62426	Cstb	6	6	18.9671	18.9958	16.2653	19.086	21.0989	21.8932	20.7772	22.0625	21.3764	21.0176	19.5332	21.319	16.4921	22.4073	20.2361	20.1963	19.8658	21.2255	21.8873	22.7603	17.4189	19.0756	18.7807	19.7145	19.4739	19.6727	19.9584	19.6172	21.2305	21.3249	20.8568	sp|Q62426|CYTB_MOUSE Cystatin-B OS=Mus musculus OX=10090 GN=Cstb PE=1 SV=1	TRUE	-0.374568	0.911134	1.72303	0.0476874	0.948157	0.0894653	1.18001	0.0398315	0.846428	0.356443	2.09018	0.0230795
1228	Q62432	Smad2	3	3	18.148	16.9973	17.7771	17.815	17.6552	17.6607	16.7493	17.006	17.9042	17.5379	15.8966	17.0807	16.5652	16.1445	17.6999	17.4838	17.6236	17.8986	17.7049	17.4195	15.8877	16.8345	17.6566	16.7204	17.2654	17.6164	17.6393	16.6694	17.8307	17.7449	17.7384	sp|Q62432|SMAD2_MOUSE Mothers against decapentaplegic homolog 2 OS=Mus musculus OX=10090 GN=Smad2 PE=1 SV=2	FALSE	0		0		0		0		0		0
1229	Q62446	Fkbp3	8	8	20.6419	20.3462	20.3897	20.324	21.5987	21.93	21.7056	22.1244	22.2648	22.5288	21.3192	22.2044	21.4621	20.3381	21.7064	21.5083	21.7377	21.7059	22.1136	22.0593	21.4606	21.9809	21.6618	22.2959	22.1917	22.2795	21.6416	20.804	22.0347	22.1226	22.1083	sp|Q62446|FKBP3_MOUSE Peptidyl-prolyl cis-trans isomerase FKBP3 OS=Mus musculus OX=10090 GN=Fkbp3 PE=1 SV=2	FALSE	-0.967632	3.74636e-07	0		0.314842	0.0157414	0		0		0
1231	Q62465	Vat1	9	9	19.0354	16.4656	19.4944	20.1443	16.2523	19.3478	18.3366	15.8181	19.2626	19.402	18.4486	16.9075	15.8874	16.0188	18.8171	19.1445	19.0983	18.8698	19.1078	18.7463	19.6972	19.7279	19.2896	19.2473	19.4102	19.1442	19.2507	19.273	19.1336	18.9554	19.1784	sp|Q62465|VAT1_MOUSE Synaptic vesicle membrane protein VAT-1 homolog OS=Mus musculus OX=10090 GN=Vat1 PE=1 SV=3	FALSE	-0.0559086	0.42945	-0.344158	0.788431	0		0		-1.05797	0.0127867	0
1232	Q62470	Itga3	3	3	16.0554	17.4943	18.0291	16.1758	17.2091	17.2645	17.7333	17.458	16.1312	17.8396	18.0133	16.298	16.4184	15.8596	17.3199	16.4518	15.5933	18.5637	19.1038	19.4906	16.5572	15.2931	15.6023	16.4436	17.3788	15.3216	18.1189	16.8098	19.2668	17.1358	19.1825	sp|Q62470|ITA3_MOUSE Integrin alpha-3 OS=Mus musculus OX=10090 GN=Itga3 PE=1 SV=1	FALSE	0.938601	0.0990407	1.32001	0.0252069	0.436825	0.41495	0.446992	0.357188	0.0961625	0.890648	2.60786	0.000105188
1233	Q62481	Vps72	8	8	18.119	16.318	18.5613	16.8542	19.4871	20.3036	16.0168	16.4454	16.6508	16.6867	16.326	18.1505	15.7124	16.3587	19.6646	19.9423	20.0583	19.1534	19.3583	19.3987	16.634	18.5879	18.9751	19.3053	15.6971	19.7025	20.338	19.3563	19.169	19.527	19.5189	sp|Q62481|VPS72_MOUSE Vacuolar protein sorting-associated protein 72 homolog OS=Mus musculus OX=10090 GN=Vps72 PE=1 SV=2	FALSE	-0.656575		-1.41817		0.169284		1.39059		1.03758		0.636333
1239	Q64010	Crk	10	10	15.7858	15.6231	17.3171	16.3325	19.7505	19.5335	18.9436	18.1606	16.7489	18.6663	19.1486	17.2474	18.1285	16.834	18.6622	18.6159	18.0255	18.6597	18.8768	18.088	17.1129	17.8195	17.559	18.443	18.3791	18.7249	18.5786	16.1643	18.9038	18.9821	17.8427	sp|Q64010|CRK_MOUSE Adapter molecule crk OS=Mus musculus OX=10090 GN=Crk PE=1 SV=1	FALSE	-1.20849	0.00062865	0		0.394226	0.0309296	0		0.686366	0.0043861	0
1240	Q64012	Raly	15	15	21.8985	21.6351	21.5463	21.739	21.5967	21.2873	22.1285	19.8667	21.8692	21.7087	22.4709	22.0701	21.3837	19.9937	21.8445	22.1486	21.9556	21.4042	20.8401	20.9951	21.3894	22.0514	22.1806	21.624	21.751	21.3625	21.7926	22.3649	20.7828	21.1214	21.2522	sp|Q64012|RALY_MOUSE RNA-binding protein Raly OS=Mus musculus OX=10090 GN=Raly PE=1 SV=3	FALSE	0		0		-0.137117	0.0688573	0		0		0
1243	Q640M1	Utp14a	5	5	17.8079	16.8848	17.3583	15.3037	15.1596	16.4971	16.8628	17.5811	17.3522	16.5135	17.5036	17.7661	16.6135	15.9075	19.2089	18.1024	18.9116	17.8917	17.9063	17.0848	17.7565	17.6148	16.3642	17.9572	16.1104	17.5799	18.1503	15.6417	16.7634	16.5962	16.6716	sp|Q640M1|UT14A_MOUSE U3 small nucleolar RNA-associated protein 14 homolog A OS=Mus musculus OX=10090 GN=Utp14a PE=1 SV=1	TRUE	0		-0.0545177	0.391535	0		0.827419	0.00280321	0		0
1244	Q64105	Spr	11	11	20.1819	20.1209	20.1653	19.9488	19.6047	20.5586	20.5608	21.4383	20.3789	20.9052	20.1308	21.4083	20.134	17.2837	20.0197	20.0774	20.3193	20.9233	20.6538	20.5931	19.8855	19.31	19.9829	20.8199	20.5286	20.7737	20.3898	20.4774	21.161	21.4044	21.271	sp|Q64105|SPRE_MOUSE Sepiapterin reductase OS=Mus musculus OX=10090 GN=Spr PE=1 SV=1	FALSE	0		0		0.234303	0.0122137	0		0		0
1247	Q64213	Sf1	16	16	23.097	23.0168	23.5173	23.4225	23.8935	23.4707	23.8097	24.0754	23.2233	23.2981	23.6592	24.0883	23.3262	23.8231	23.7681	23.8575	23.9691	24.0086	23.8963	23.9481	22.8344	23.1758	23.1008	23.6522	23.4915	23.7228	24.0352	23.9594	24.1575	24.1156	24.3948	sp|Q64213|SF01_MOUSE Splicing factor 1 OS=Mus musculus OX=10090 GN=Sf1 PE=1 SV=6	FALSE	0.218358	0.173133	0.350947	0.0447124	0.57958	0.0021656	0.819521	9.09971e-05	0.416343	0.0117053	0.326027	0.0641069
1251	Q64378	Fkbp5	6	6	16.298	16.5969	18.7649	16.9981	17.4382	18.661	19.3272	17.1972	19.3964	18.5249	18.6283	16.159	15.6414	16.9637	19.3492	19.1991	19.3986	18.5548	18.3718	18.606	18.359	19.1115	19.1133	19.0443	19.1833	18.8131	18.7708	19.4458	16.3957	16.1943	17.5477	sp|Q64378|FKBP5_MOUSE Peptidyl-prolyl cis-trans isomerase FKBP5 OS=Mus musculus OX=10090 GN=Fkbp5 PE=1 SV=1	FALSE	-1.70388		-0.0684182		0.0382401		0.397332		-0.644084		-0.388648
1252	Q64433;Q9JI95	Hspe1;Cpn10-rs1	12	12	20.2186	20.6641	20.6013	20.5451	24.1402	25.3739	24.9494	23.5242	24.5459	24.4752	23.9857	24.9905	24.3276	25.3412	22.7521	22.6616	22.178	24.5086	25.1308	25.4985	20.4512	21.2101	20.7706	22.9064	22.4238	23.1985	23.1265	23.2717	24.9426	24.8035	24.5121	sp|Q64433|CH10_MOUSE 10 kDa heat shock protein, mitochondrial OS=Mus musculus OX=10090 GN=Hspe1 PE=1 SV=2;tr|Q9JI95|Q9JI95_MOUSE CPN10-like protein OS=Mus musculus OX=10090 GN=Hspe1-rs1 PE=3 SV=1	FALSE	-0.355556	0.389106	3.47859	0	1.98589	7.46289e-08	1.62716	5.31226e-06	0.120734	0.649884	2.15667	5.48244e-09
1254	Q64523;Q6GSS7	Hist2h2ac;Hist2h2aa1	2	2	21.0863	21.1924	21.3705	21.5363	15.8159	17.4905	17.1253	17.131	17.576	16.8546	16.7583	17.4896	16.6151	17.9473	21.6288	20.8737	21.3506	21.8157	21.2425	21.1056	16.4103	20.2987	17.2913	20.6176	20.3625	20.2344	20.595	20.2081	20.3004	20.4392	20.4857	sp|Q64523|H2A2C_MOUSE Histone H2A type 2-C OS=Mus musculus OX=10090 GN=H2ac20 PE=1 SV=3;sp|Q6GSS7|H2A2A_MOUSE Histone H2A type 2-A OS=Mus musculus OX=10090 GN=Hist2h2aa2 PE=1 SV=3	FALSE	3.12279	2.23724e-08	-1.02962	0.183701	2.26776	1.03468e-05	3.09923	1.86661e-07	-0.183881	0.690688	0.935053	0.0722143
1255	Q64525;Q6ZWY9;Q64478;P10854	Hist2h2bb;Hist1h2bc;Hist1h2bh;Hist1h2bm	17	3	28.5573	28.5667	28.5288	28.4393	28.5963	28.5001	28.6471	29.4762	27.8156	27.6347	27.747	29.4944	29.4101	29.0199	27.9707	28.4639	27.9729	28.7389	29.1308	29.2515	27.7646	27.6586	27.6035	28.1177	27.4127	28.421	28.9211	28.3915	28.7521	29.0933	29.1507	sp|Q64525|H2B2B_MOUSE Histone H2B type 2-B OS=Mus musculus OX=10090 GN=Hist2h2bb PE=1 SV=3;sp|Q6ZWY9|H2B1C_MOUSE Histone H2B type 1-C/E/G OS=Mus musculus OX=10090 GN=H2bc8 PE=1 SV=3;sp|Q64478|H2B1H_MOUSE Histone H2B type 1-H OS=Mus musculus OX=10090 GN=H2b	FALSE	0.757553	5.76572e-05	0		0.247026	0.194457	0.366261	0.0452228	1.03944	5.33201e-07	1.02382	2.14282e-05
1257	Q64674	Srm	9	9	19.7321	19.8428	19.8379	19.8717	19.7169	20.0933	18.5393	21.4232	20.3896	20.2453	16.3728	20.6387	18.3681	17.8887	20.9738	20.8441	20.8365	20.5876	20.3127	20.1056	21.2152	20.905	20.6379	20.7547	21.0778	20.6345	20.3646	20.8227	20.1459	20.0499	20.2712	sp|Q64674|SPEE_MOUSE Spermidine synthase OS=Mus musculus OX=10090 GN=Srm PE=1 SV=1	FALSE	0		-0.623966	0.00336854	0		0		0		0
1259	Q64727	Vcl	7	7	18.6274	18.6522	18.3593	19.1653	16.4215	15.9786	18.1418	16.266	18.2963	17.7678	18.7965	16.7073	16.136	16.384	18.286	18.0092	18.7013	18.8181	16.312	19.3128	19.4165	19.0533	19.3719	18.8257	19.0226	18.6507	18.1675	18.5132	18.9642	18.7296	18.962	sp|Q64727|VINC_MOUSE Vinculin OS=Mus musculus OX=10090 GN=Vcl PE=1 SV=4	FALSE	0		-0.632441	0.160862	0		-0.286671	0.197043	-1.32197	0.0027262	-0.471187	0.0875947
1260	Q64737	Gart	16	16	20.7497	20.8229	21.1125	20.9007	19.8177	19.1351	20.916	15.5415	20.6882	19.8789	20.8619	16.0408	19.5894	16.3959	20.475	20.0135	19.839	19.061	19.3553	19.3357	21.6301	21.2201	21.2745	20.1319	20.721	20.1748	20.1667	20.8803	19.2624	19.0572	19.231	sp|Q64737|PUR2_MOUSE Trifunctional purine biosynthetic protein adenosine-3 OS=Mus musculus OX=10090 GN=Gart PE=1 SV=3	FALSE	-0.45437	0.578418	-0.881832	0.328564	-1.01557	0.279868	-1.2406	0.22921	-1.61639	0.0588615	-1.08355	0.234593
1261	Q65Z40	Wapal	6	6	17.6404	17.9637	16.2294	16.52	16.726	15.8112	16.9358	16.9087	15.4196	16.341	16.7001	15.9002	17.0307	17.5335	17.8975	17.3277	17.889	17.6345	17.4927	17.214	17.5466	17.1602	16.5372	17.4119	17.3287	17.0855	17.6381	18.2346	16.9926	16.5624	17.8449	sp|Q65Z40|WAPL_MOUSE Wings apart-like protein homolog OS=Mus musculus OX=10090 GN=Wapl PE=1 SV=2	FALSE	0		-0.589694	0.00040984	0		0		0		0
1262	Q66JS6	Eif3j2	16	2	19.236	18.9686	19.4214	19.7514	22.0856	22.1689	21.3749	20.7767	21.9924	22.2548	21.6441	21.8066	21.2384	21.0855	20.4445	21.1711	20.7232	22.5117	22.4559	22.6597	19.1447	20.4136	20.0247	21.4153	20.8502	21.8982	21.6385	21.8791	22.9973	22.1391	22.6542	sp|Q66JS6|EI3JB_MOUSE Eukaryotic translation initiation factor 3 subunit J-B OS=Mus musculus OX=10090 GN=Eif3j2 PE=1 SV=1	FALSE	-0.550717	0.138544	2.01198	8.25001e-05	1.49663	4.3029e-05	0.858042	0.0139076	-0.305523	0.300699	1.12428	0.00198284
1263	Q66JX5	Fgfr1op	7	7	15.7169	15.5228	16.7627	16.6957	17.349	17.3753	17.8565	17.477	18.7246	18.4578	20.0084	16.3326	16.6795	17.5684	18.012	18.1577	18.4831	19.5626	19.3776	19.3461	14.733	16.7146	17.1477	19.3886	19.2725	19.5671	17.9905	18.4809	19.7523	19.6877	20.1463	sp|Q66JX5|CEP43_MOUSE Centrosomal protein 43 OS=Mus musculus OX=10090 GN=Cep43 PE=1 SV=1	FALSE	-0.107111	0.954426	2.64328	3.43622e-09	3.10972	4.63145e-14	1.87125	1.70493e-05	-1.41049	0.000828425	0
1265	Q68FD5	Cltc	23	23	21.5871	21.8002	20.7073	20.0385	20.6772	20.1158	22.0798	16.9544	19.8842	20.2138	20.9625	16.7311	16.4762	16.2351	22.3643	19.5685	19.8656	18.5918	19.0234	19.0701	22.6266	20.6309	20.8112	21.1123	24.2691	20.8749	19.1577	19.7253	15.6959	15.7574	18.1013	sp|Q68FD5|CLH1_MOUSE Clathrin heavy chain 1 OS=Mus musculus OX=10090 GN=Cltc PE=1 SV=3	FALSE	0		-0.777876	0.180207	0.227623	0.217169	0		0		-1.91953	0.00965827
1266	Q68FL6	Mars	9	9	17.0452	17.7148	16.3986	17.1055	17.8907	16.617	17.0334	15.843	17.1869	15.9765	17.0133	17.1512	16.6546	16.3711	18.2301	16.3663	15.6998	16.4996	17.4091	16.3411	17.5665	19.3441	19.1587	18.1929	19.4804	18.3127	18.0364	16.2947	16.5938	16.0486	17.9945	sp|Q68FL6|SYMC_MOUSE Methionine--tRNA ligase, cytoplasmic OS=Mus musculus OX=10090 GN=Mars1 PE=1 SV=1	TRUE	-1.30359	0.015032	-1.63262	0.000325199	0		-1.58382	0.00841258	0		-1.5993	0.00789675
1267	Q69ZQ2	Isy1	12	12	19.1102	16.4874	18.613	19.0375	22.2354	21.027	21.1997	17.6424	20.09	17.0143	21.102	22.2912	20.1795	16.5413	20.5893	20.7115	20.6958	20.9373	20.6587	20.746	17.0621	19.338	19.4782	19.9649	19.6639	20.1881	20.4841	20.2282	20.4764	20.1144	20.2303	sp|Q69ZQ2|ISY1_MOUSE Pre-mRNA-splicing factor ISY1 homolog OS=Mus musculus OX=10090 GN=Isy1 PE=1 SV=2	FALSE	0		0		0		0		0		0
1268	Q6A026	Pds5a	5	4	17.4749	17.0121	18.1757	17.9514	17.9032	16.4711	17.161	16.6935	17.0816	16.3509	17.2233	15.3513	15.775	15.8888	17.8676	17.582	16.8503	16.7633	16.6395	16.6986	16.516	18.2435	17.8836	17.2452	18.0426	17.3849	17.2904	18.8584	17.15	18.0648	17.2735	sp|Q6A026|PDS5A_MOUSE Sister chromatid cohesion protein PDS5 homolog A OS=Mus musculus OX=10090 GN=Pds5a PE=1 SV=3	FALSE	0		-0.512998	0.025746	0		0		0		-0.538014	0.0159604
1269	Q6A068;A0A1W2P7Z8;A0A1W2P7H4;A0A1W2P855;A0A1W2P6Q8;A0A1W2P7S8	Cdc5l	20	20	21.047	21.0109	21.1806	21.2957	20.1472	21.0732	20.7913	21.8291	21.0442	20.705	21.3025	21.8325	19.9488	16.0609	21.9022	21.7621	21.8356	21.1781	20.9337	20.9277	20.5618	21.3092	20.8538	21.1003	21.0911	20.7034	21.3718	21.1954	21.1556	20.8718	21.2551	sp|Q6A068|CDC5L_MOUSE Cell division cycle 5-like protein OS=Mus musculus OX=10090 GN=Cdc5l PE=1 SV=2;tr|A0A1W2P7Z8|A0A1W2P7Z8_MOUSE Predicted gene 9045 OS=Mus musculus OX=10090 GN=Gm9045 PE=3 SV=1;tr|A0A1W2P7H4|A0A1W2P7H4_MOUSE Predicted gene 9048 OS=Mus m	FALSE	0		0		0		0		0		0
1272	Q6DFW4	Nop58	14	14	20.5728	20.6731	20.4455	20.8026	20.3265	20.1431	20.5617	17.7612	19.8785	19.7796	19.3722	19.1635	19.6867	16.3981	20.6459	20.602	20.8243	19.8563	20.0943	20.1146	20.9878	21.2017	20.7556	19.8388	20.5885	19.7866	20.634	20.8307	19.8592	19.2278	19.3819	sp|Q6DFW4|NOP58_MOUSE Nucleolar protein 58 OS=Mus musculus OX=10090 GN=Nop58 PE=1 SV=1	TRUE	0		-0.872738	0.00280786	-0.515194	0.0601283	0		0		0
1273	Q6DIB4	Nol4l	4	4	17.5092	16.7991	16.2744	17.2895	16.6927	17.3637	16.4641	15.7376	18.0449	17.5062	16.8518	16.6294	17.2966	16.9333	18.1599	18.2467	18.3026	18.0981	18.0082	18.0146	15.9111	16.7393	17.1182	17.5046	16.3727	16.6077	15.7532	16.5987	15.176	16.7619	16.5623	sp|Q6DIB4|NOL4L_MOUSE Nucleolar protein 4-like OS=Mus musculus OX=10090 GN=Nol4l PE=2 SV=1	FALSE	0.0495484	0.501962	0.279641	0.0701639	0		1.28797	0.00374579	-0.453996	0.0468385	1.09184	0.00816959
1278	Q6J1H4	Utf1	6	6	19.8532	19.8339	19.7188	19.7458	15.7508	17.6375	18.71	16.8153	16.7461	17.2934	16.931	16.2811	16.4274	16.2269	18.4593	18.6703	19.1529	18.6689	16.0585	17.9831	19.4482	19.0121	19.027	18.768	19.0421	18.7823	18.5199	18.9917	18.892	18.2603	18.6167	sp|Q6J1H4|UTF1_MOUSE Undifferentiated embryonic cell transcription factor 1 OS=Mus musculus OX=10090 GN=Utf1 PE=1 SV=2	FALSE	0.814056	0.0290731	-1.72019	0.00388387	-0.119591	0.608799	0		0		-0.986879	0.012772
1281	Q6NV83	U2surp	15	15	19.9323	17.5862	19.5063	20.7923	20.9904	20.2883	19.6737	17.5131	20.7556	19.9753	19.3375	19.7326	17.5155	16.9689	20.8467	20.6411	21.258	20.3311	20.499	20.6393	19.931	20.5776	20.5102	20.7172	20.6605	20.3214	20.2691	19.827	19.7615	19.867	19.9194	sp|Q6NV83|SR140_MOUSE U2 snRNP-associated SURP motif-containing protein OS=Mus musculus OX=10090 GN=U2surp PE=1 SV=3	FALSE	-0.743082	0.254172	-0.316761	0.494943	0.188469	0.654412	0.575687	0.48133	-0.264214	0.479714	0
1283	Q6NVF9	Cpsf6	14	14	23.0396	23.3329	23.1677	23.1125	23.4152	23.3839	23.3546	24.0976	24.2896	24.0502	24.1197	24.0514	24.4639	23.766	24.0444	24.3902	24.1742	24.4146	24.1765	24.5516	22.6332	23.3031	22.6593	24.2863	24.0446	24.4881	24.671	24.3246	24.9441	25.0071	24.857	sp|Q6NVF9|CPSF6_MOUSE Cleavage and polyadenylation specificity factor subunit 6 OS=Mus musculus OX=10090 GN=Cpsf6 PE=1 SV=1	FALSE	0		0.938278	1.12992e-14	1.19691	0	1.01775	1.84846e-11	-0.464129	0.000568468	0
1284	Q6NXY9	Polr3g	11	11	18.1215	17.6526	18.659	18.3842	20.9512	19.8782	20.143	21.1904	20.142	20.3004	18.9862	20.8203	20.6159	22.1614	20.1901	20.3497	19.9637	21.1885	21.0789	21.3986	17.4048	18.7867	16.6916	20.6008	19.5605	20.3581	21.0056	20.7069	22.0081	21.7931	21.9108	sp|Q6NXY9|RPC7_MOUSE DNA-directed RNA polymerase III subunit RPC7 OS=Mus musculus OX=10090 GN=Polr3g PE=2 SV=1	FALSE	0.377727	0.228494	2.04346	0.000447739	2.40707	9.94973e-05	2.33259	0.000101722	0.670636	0.12517	0.979712	0.0395436
1285	Q6NZB0	Dnajc8	5	5	20.5916	19.1831	20.1363	21.1958	21.1517	19.9732	20.7417	19.1582	20.2797	20.0509	21.0369	15.9607	16.8138	15.7381	19.8353	20.2262	19.5919	19.4994	19.0763	19.2457	19.6485	19.4466	19.7073	19.9572	19.5816	19.3384	19.6471	18.7689	19.184	19.2733	19.31	sp|Q6NZB0|DNJC8_MOUSE DnaJ homolog subfamily C member 8 OS=Mus musculus OX=10090 GN=Dnajc8 PE=1 SV=2	FALSE	0.432276	0.132453	0.482398	0.0536412	-0.253508	0.736491	0.0052031		0		-0.0734732	0.319804
1286	Q6NZJ6	Eif4g1	22	22	18.8657	17.0426	16.3545	18.966	20.8432	19.9085	20.9933	19.7834	20.4244	20.4331	19.759	16.6812	16.6329	16.7305	19.9023	19.875	20.1566	19.8326	19.9908	19.9085	20.3884	20.4648	20.4752	20.2541	20.7657	20.2775	19.996	20.2696	19.8693	19.8036	20.1767	sp|Q6NZJ6|IF4G1_MOUSE Eukaryotic translation initiation factor 4 gamma 1 OS=Mus musculus OX=10090 GN=Eif4g1 PE=1 SV=1	FALSE	-2.41486	1.18815e-06	-0.00217075		0		-0.229705	0.135457	0.0759865	0.944301	-0.297034	0.102201
1287	Q6NZN0	Rbm26	5	5	19.8944	15.8947	19.0483	16.2568	18.5176	17.525	18.4701	17.5452	17.9496	18.0977	18.9362	17.7824	16.8514	15.4127	17.6354	18.1465	17.0848	17.1522	16.9921	17.6698	17.8132	17.8526	17.5396	18.164	17.9803	18.1772	18.7761	17.357	17.7177	15.7646	17.3955	sp|Q6NZN0|RBM26_MOUSE RNA-binding protein 26 OS=Mus musculus OX=10090 GN=Rbm26 PE=1 SV=2	FALSE	0		0		0		0		0		0
1288	Q6P069	Sri	6	6	16.5825	17.4157	16.7221	16.5772	19.0921	19.6422	20.2405	20.6316	19.468	19.6469	19.5392	20.5639	19.6402	15.5246	15.9284	18.4382	18.4273	19.1262	19.682	20.0013	15.6997	16.5908	16.7276	16.4301	17.207	18.421	18.8401	18.8901	19.6646	19.7381	19.5715	sp|Q6P069|SORCN_MOUSE Sorcin OS=Mus musculus OX=10090 GN=Sri PE=1 SV=1	FALSE	-0.0150593		2.32293	0.00226909	0.568814	0.327031	0.369569	0.193705	0.405803	0.666527	1.80592	0.011153
1289	Q6P1B1	Xpnpep1	3	3	17.3195	17.6062	17.422	17.5928	16.2649	16.7089	17.117	15.8811	17.818	17.0371	16.9624	16.4659	17.478	15.8612	17.5717	17.3126	17.2711	17.1374	17.2665	17.0676	17.7581	17.7444	17.8099	17.3556	17.4513	17.3131	17.0174	17.222	17.1429	16.914	17.1012	sp|Q6P1B1|XPP1_MOUSE Xaa-Pro aminopeptidase 1 OS=Mus musculus OX=10090 GN=Xpnpep1 PE=1 SV=1	FALSE	-0.277808	0.321174	-0.492814	0.105423	-0.391987	0.190881	-0.37745	0.210228	-0.777157	0.00676469	-0.213435	0.481938
1290	Q6P1F6	Ppp2r2a	5	5	16.9724	16.569	18.3775	18.3673	17.7266	17.0768	17.1147	17.153	18.1675	17.8785	18.4269	17.5714	16.9725	17.4284	18.364	18.1672	18.0744	17.7325	17.8644	17.7916	16.394	18.2172	17.57	18.3956	18.607	18.2578	17.4143	17.4675	17.7846	17.9919	17.9899	sp|Q6P1F6|2ABA_MOUSE Serine/threonine-protein phosphatase 2A 55 kDa regulatory subunit B alpha isoform OS=Mus musculus OX=10090 GN=Ppp2r2a PE=1 SV=1	FALSE	0		0.463134	0.0465142	0.725604	0.0136729	0.610626	0.0335708	-0.696221	0.0217009	-0.41741	0.13304
1292	Q6P2K6	Smek1	7	7	16.2322	15.6683	16.9805	16.6118	17.2491	16.1526	16.2136	17.1135	17.6245	15.3533	16.6058	15.8638	16.8306	17.2511	17.4924	17.7953	17.8607	17.3805	17.9262	16.7571	17.5937	18.1593	17.2518	17.6694	18.0032	17.3076	17.116	17.033	17.8153	17.2963	17.723	sp|Q6P2K6|P4R3A_MOUSE Serine/threonine-protein phosphatase 4 regulatory subunit 3A OS=Mus musculus OX=10090 GN=Ppp4r3a PE=1 SV=1	FALSE	-0.857506		-0.724959		0.022352		0.0185711		0		0
1294	Q6P4T2	Snrnp200	26	26	20.0725	19.8157	19.7838	19.6872	19.6662	19.2678	20.1449	21.0352	19.3755	18.642	19.8409	16.0716	17.8609	18.1217	21.1884	21.14	21.0722	20.2062	19.8052	19.3941	19.8778	21.1954	20.2729	20.1816	21.1539	19.7694	19.5676	21.3714	19.6538	19.2576	19.7129	sp|Q6P4T2|U520_MOUSE U5 small nuclear ribonucleoprotein 200 kDa helicase OS=Mus musculus OX=10090 GN=Snrnp200 PE=1 SV=1	FALSE	-0.262477		-0.770655		-0.0523322		0.712876		0.424052		-0.202606
1296	Q6P5B0	Rrp12	4	4	15.7396	17.641	16.8681	16.4391	18.1011	17.1955	17.9618	16.7871	17.1281	16.8033	17.582	16.1686	17.3559	18.0299	17.9831	17.5401	17.3873	17.2283	16.0583	16.1631	15.8966	17.4846	17.5168	16.6723	18.5877	15.7381	17.0703	17.3559	17.1024	16.2096	16.3621	sp|Q6P5B0|RRP12_MOUSE RRP12-like protein OS=Mus musculus OX=10090 GN=Rrp12 PE=1 SV=1	TRUE	0		0.0325739	0.480984	-0.172381	0.238856	0		0		0
1299	Q6P5F9	Xpo1	9	9	17.2834	16.8088	19.0861	19.1268	17.2024	16.8155	15.8094	17.7541	17.9527	17.2188	16.1894	17.4266	16.7964	15.8613	18.0085	17.8599	17.8511	17.7036	17.4932	17.468	18.2582	17.5732	16.8224	17.5837	18.12	17.6961	16.2287	17.6019	17.5856	16.0796	17.7825	sp|Q6P5F9|XPO1_MOUSE Exportin-1 OS=Mus musculus OX=10090 GN=Xpo1 PE=1 SV=1	TRUE	0		-0.343353	0.018369	0		0		0		0
1301	Q6P6J9	Txndc15	6	6	15.3061	17.4934	17.5879	17.2966	18.8012	17.8655	18.2661	16.7702	18.946	18.808	19.3687	16.9063	15.4344	15.9329	18.0397	18.2199	18.3107	19.3302	18.6383	17.7609	17.0198	18.226	15.5324	19.4089	19.0638	19.5152	18.633	16.3966	16.3106	19.5278	16.7459	sp|Q6P6J9|TXD15_MOUSE Thioredoxin domain-containing protein 15 OS=Mus musculus OX=10090 GN=Txndc15 PE=1 SV=1	FALSE	-0.309249	0.742135	1.23789	0.0199931	1.52631	0.0299766	0.692532	0.171166	-0.542384	0.187004	-0.141945	0.408315
1306	Q6PAL0	Bend3	5	5	17.0247	17.0271	15.823	16.6267	16.256	16.9118	17.3455	16.4269	16.7271	16.6963	16.4022	15.5732	14.3412	18.0779	17.2065	17.2355	17.6693	16.5097	16.088	16.5805	16.8226	15.8866	16.9858	17.05	17.2729	17.3259	16.0124	16.6419	17.8402	16.4465	16.5217	sp|Q6PAL0|BEND3_MOUSE BEN domain-containing protein 3 OS=Mus musculus OX=10090 GN=Bend3 PE=1 SV=1	TRUE	0		0		0		0		0		0
1307	Q6PAL7	Ahdc1	7	7	17.0583	16.6994	17.6456	17.2302	16.554	16.7966	16.0397	17.1382	16.1621	16.7441	17.0199	16.6209	17.1582	16.9134	18.1005	18.1212	18.1917	16.5737	16.3225	17.7252	17.0378	18.006	17.9391	17.7771	17.6442	17.9211	18.0591	17.8989	17.8151	16.8307	17.993	sp|Q6PAL7|AHDC1_MOUSE Transcription factor Gibbin OS=Mus musculus OX=10090 GN=Ahdc1 PE=1 SV=1	FALSE	-0.37862	0.0658922	-0.865955	0.000194054	0		0.397825	0.117991	-0.0389147	0.644174	-0.634204	0.00942289
1308	Q6PAM1	Txlna	7	7	19.0241	16.4707	16.6953	17.0134	17.9879	17.3998	18.157	17.1431	17.7017	18.6251	19.1001	17.4106	16.8872	16.5048	17.8914	17.4623	17.8398	17.9414	17.2075	17.6572	19.0287	18.7115	16.271	17.1854	15.8689	17.1861	18.8233	18.5515	16.7201	17.2567	16.5137	sp|Q6PAM1|TXLNA_MOUSE Alpha-taxilin OS=Mus musculus OX=10090 GN=Txlna PE=1 SV=1	FALSE	-0.470896	0.269811	0.206755	0.283393	-0.950159	0.0186146	-0.00746383		-0.306568	0.188654	0.548468	0.148738
1313	Q6PDM2	Srsf1	27	26	24.121	23.9312	24.0757	24.0946	26.559	26.6775	27.007	27.5295	26.5871	26.3118	27.0634	26.4473	28.0376	27.0087	25.4645	25.6907	25.6607	26.4232	26.1374	26.2149	23.6878	24.4586	23.613	25.5838	25.2594	25.6889	26.231	26.0022	26.5097	26.9087	26.7347	sp|Q6PDM2|SRSF1_MOUSE Serine/arginine-rich splicing factor 1 OS=Mus musculus OX=10090 GN=Srsf1 PE=1 SV=3	FALSE	0.0247365		2.65701	0	1.51363	5.82947e-09	1.5696	6.21309e-10	0.255348	0.315823	0.709168	0.0150895
1315	Q6PDQ2	Chd4	22	22	21.1173	20.0705	19.5998	19.8984	17.0021	18.8808	16.6631	17.3969	20.6385	20.0124	20.7874	16.3523	17.6607	15.8454	20.7568	20.7525	20.4978	19.7305	19.8459	19.4934	21.3867	21.3404	20.9451	20.1825	21.2811	20.1521	20.4291	21.948	19.4206	19.6685	19.7625	sp|Q6PDQ2|CHD4_MOUSE Chromodomain-helicase-DNA-binding protein 4 OS=Mus musculus OX=10090 GN=Chd4 PE=1 SV=1	FALSE	-0.628698		-0.518604		-0.459423		-0.102892		-2.79586		-0.622568
1316	Q6PDX6	Rnf220	2	2	16.7917	17.0932	15.9325	16.2867	16.6762	19.0502	15.9789	15.604	17.2891	15.8905	18.4951	18.8396	17.3606	15.6824	18.7864	18.7526	18.794	18.7494	18.6265	18.5589	16.5228	16.0986	16.0789	17.1001	17.6587	18.5912	16.0893	15.4514	16.5772	18.6523	16.6805	sp|Q6PDX6|RN220_MOUSE E3 ubiquitin-protein ligase Rnf220 OS=Mus musculus OX=10090 GN=Rnf220 PE=1 SV=1	FALSE	0		0.35619	0.177157	0.901843	0.0456947	1.85514	0.000911123	0		0.820536	0.13007
1317	Q6PDY2	Ado	7	7	18.9003	16.4468	18.0717	18.9684	20.3672	19.8511	20.6316	19.1258	19.3107	20.0974	20.3492	19.8881	19.9888	16.7867	17.2033	19.1414	15.7939	20.1332	20.0315	20.1509	18.7423	18.0717	19.0557	19.3165	19.825	19.9194	16.2464	19.4069	19.6552	20.0793	20.1732	sp|Q6PDY2|AEDO_MOUSE 2-aminoethanethiol dioxygenase OS=Mus musculus OX=10090 GN=Ado PE=1 SV=2	FALSE	0		0.909488	0.0053648	1.16304	0.00115435	-0.287586	0.266503	0		0
1318	Q6PE01	Snrnp40	9	9	19.0771	19.1261	19.4644	19.264	19.9956	19.4112	19.3759	16.3583	18.5852	19.4178	18.788	16.408	19.3392	16.7093	20.0213	19.9298	19.765	19.6406	19.9686	19.5726	19.1478	19.6427	18.9663	19.1918	20.0103	19.076	19.004	19.41	19.3886	19.3317	19.2977	sp|Q6PE01|SNR40_MOUSE U5 small nuclear ribonucleoprotein 40 kDa protein OS=Mus musculus OX=10090 GN=Snrnp40 PE=1 SV=1	FALSE	0		-0.426414	0.0941176	0		0		0		0
1319	Q6PFD6	Kif18b	2	2	16.7798	15.9849	17.6469	17.089	17.7799	15.4007	16.5077	16.0463	17.0269	17.0197	16.8565	15.554	16.7444	16.6855	16.6066	16.392	16.5302	17.4206	17.338	17.9924	18.1653	17.1574	16.3462	16.7645	17.5588	15.5644	16.2299	16.1042	17.5263	17.1215	17.103	sp|Q6PFD6|KI18B_MOUSE Kinesin-like protein KIF18B OS=Mus musculus OX=10090 GN=Kif18b PE=2 SV=2	FALSE	0		0		0		0		0		0
1320	Q6PFD9	Nup98	5	5	19.2006	16.3335	19.4261	19.2731	16.5012	16.869	17.7962	16.378	16.5778	16.8387	16.334	17.2619	17.1864	17.6218	16.5212	16.7605	19.3308	19.1231	18.6112	18.6169	20.1236	16.0532	20.0467	20.1818	18.6747	19.7722	18.9627	19.6764	15.2232	19.073	19.3345	sp|Q6PFD9|NUP98_MOUSE Nuclear pore complex protein Nup98-Nup96 OS=Mus musculus OX=10090 GN=Nup98 PE=1 SV=2	FALSE	0		-1.24137	0.00102691	0		0		0		0
1321	Q6PFR5	Tra2a	14	14	21.3738	21.3654	21.8205	21.7351	21.0609	21.4799	21.2954	22.6662	21.7412	21.8697	20.9934	22.88	22.6189	22.8995	23.2225	23.6196	23.5544	23.7047	23.2661	23.3859	21.3538	22.084	21.316	23.3331	23.1688	23.3147	23.6288	23.7361	24.0138	23.7798	24.1614	sp|Q6PFR5|TRA2A_MOUSE Transformer-2 protein homolog alpha OS=Mus musculus OX=10090 GN=Tra2a PE=1 SV=1	FALSE	-0.0285881		-0.00806834		1.68757	2.14907e-12	1.73934	4.95466e-15	0		0.0385038	0.566409
1324	Q6PGH1	Bud31	6	6	20.1076	16.5048	16.2137	19.4405	18.6898	18.6271	18.7135	17.3613	17.2272	18.0361	18.0228	18.5172	18.1768	16.3312	18.7545	18.8248	18.5917	18.528	18.422	18.4091	16.9647	18.8273	18.8447	18.8819	19.0834	18.8172	18.5492	18.777	18.399	18.5592	18.4294	sp|Q6PGH1|BUD31_MOUSE Protein BUD31 homolog OS=Mus musculus OX=10090 GN=Bud31 PE=1 SV=2	FALSE	0		0		0		0		0		0
1325	Q6PGH2	Hn1l	5	5	17.9478	17.5603	17.2312	17.9227	20.0935	21.654	21.7392	21.7346	20.4102	21.0941	20.6803	21.0679	21.8625	20.0018	18.9278	19.0552	19.9857	21.3485	21.3471	21.7093	17.1215	19.1091	16.598	18.4301	18.3804	19.8486	20.6647	15.389	21.5372	21.4388	21.1897	sp|Q6PGH2|JUPI2_MOUSE Jupiter microtubule associated homolog 2 OS=Mus musculus OX=10090 GN=Jpt2 PE=1 SV=1	FALSE	-0.40432	0.873542	2.27958	9.43417e-06	0.979533	0.103093	0.112333	0.0387175	0		1.27824	0.00487501
1328	Q6PHQ9	Pabpc4	9	8	20.0891	20.2109	20.7119	19.9405	20.8657	20.7258	20.8289	15.9717	19.8215	19.7896	20.1636	20.3703	19.7437	16.3204	20.3472	20.1829	20.0382	20.1657	20.4706	20.0246	20.5836	20.5047	20.7222	20.1131	20.1297	20.1051	20.036	20.5542	20.5625	20.4075	20.6378	tr|Q6PHQ9|Q6PHQ9_MOUSE Polyadenylate-binding protein OS=Mus musculus OX=10090 GN=Pabpc4 PE=1 SV=1	FALSE	0		0		0		0		0		0
1329	Q6PR54	Rif1	7	7	16.9933	16.7355	18.9704	19.0264	16.3359	17.5417	16.8877	16.2591	17.1438	16.4836	16.3733	17.6014	17.4547	15.5313	18.7827	18.4417	18.2685	18.1111	18.2586	16.0206	18.9202	18.9536	18.4843	18.0354	19.1472	18.1433	18.0179	18.9239	17.9368	16.0044	18.2543	sp|Q6PR54|RIF1_MOUSE Telomere-associated protein RIF1 OS=Mus musculus OX=10090 GN=Rif1 PE=1 SV=2	FALSE	0		-1.01896	8.31583e-05	0		0		0		0
1330	Q6VN19	Ranbp10	4	4	16.8759	16.6295	16.7941	16.9104	16.3555	16.8628	18.1132	17.4579	17.0395	17.3879	16.6078	17.0775	17.2831	17.5903	17.9801	18.1081	18.3957	17.8051	17.6802	17.2405	17.5936	18.1576	18.0729	17.9166	15.0352	18.13	17.8059	17.3175	17.3079	16.3363	16.8733	sp|Q6VN19|RBP10_MOUSE Ran-binding protein 10 OS=Mus musculus OX=10090 GN=Ranbp10 PE=1 SV=2	FALSE	-0.705021	0.0268854	-0.395032	0.0922616	-0.444097	0.0914452	0.400731	0.441902	0		0.258793	0.24886
1331	Q6Y7W8	Gigyf2	11	11	16.3841	18.7384	16.7513	16.9516	18.8387	17.8761	16.4813	17.7534	19.2597	18.5875	15.7643	15.9784	17.0328	16.9032	18.5184	18.5823	18.4588	19.1007	18.9093	17.2358	18.8775	18.8679	18.941	19.1071	18.8335	19.4488	15.3963	17.6054	19.0929	16.4434	19.3584	sp|Q6Y7W8|GGYF2_MOUSE GRB10-interacting GYF protein 2 OS=Mus musculus OX=10090 GN=Gigyf2 PE=1 SV=2	FALSE	-0.771008		-0.495911		0.184977		0		0		0
1332	Q6ZPI0	Jade1	7	7	18.55	18.6937	18.9845	18.5745	16.3037	18.6525	16.4593	16.7919	16.0199	18.3879	17.1376	17.9708	16.0574	16.7758	19.1861	19.3058	19.0524	18.4919	16.8688	16.3481	18.5224	18.7846	18.7072	18.6624	18.4605	18.4039	17.4069	16.7433	17.7305	16.307	18.6486	sp|Q6ZPI0|JADE1_MOUSE Protein Jade-1 OS=Mus musculus OX=10090 GN=Jade1 PE=1 SV=2	FALSE	0.0732097	0.898685	-1.3873	0.0870953	-0.162463	0.268233	0.510027	0.806765	0		-0.921287	0.0450901
1334	Q6ZPZ3	Zc3h4	12	12	20.8203	20.139	21.9695	21.8389	19.3927	18.5748	19.7578	18.1309	19.3445	18.7581	19.3134	18.3886	18.1207	16.7818	21.7671	21.7077	21.4733	20.4615	20.631	20.8779	21.1089	21.1019	21.1748	21.3329	21.2551	21.4523	21.9803	21.6695	20.956	20.815	20.9552	sp|Q6ZPZ3|ZC3H4_MOUSE Zinc finger CCCH domain-containing protein 4 OS=Mus musculus OX=10090 GN=Zc3h4 PE=1 SV=2	FALSE	0		-2.14811	0	0		0.362613	0.213025	-0.00604182		-0.43729	0.103495
1335	Q6ZQ03	Fnbp4	6	6	16.8144	17.569	16.3968	16.6358	17.3728	17.1698	15.9711	16.9683	17.4126	16.9096	16.8407	16.0027	17.4029	17.3008	18.5809	18.3623	18.4312	17.9258	17.6927	17.7791	15.6336	18.1337	18.1128	17.7863	18.0784	17.7326	17.873	17.7537	17.7749	17.7371	18.0029	sp|Q6ZQ03|FNBP4_MOUSE Formin-binding protein 4 OS=Mus musculus OX=10090 GN=Fnbp4 PE=1 SV=2	FALSE	-0.479213	0.318995	-0.469802	0.340764	0.32858	0.157363	0.846039	0.0185299	0		0
1336	Q6ZQ08	Cnot1	4	4	16.943	16.6602	16.4802	15.6869	17.1217	16.1079	16.2421	17.4659	17.7299	17.2401	17.0093	17.5608	16.4772	17.0198	17.1357	16.1922	16.3268	15.7925	15.5599	15.7578	17.0569	16.6784	16.9034	16.2387	17.5894	16.1449	15.3528	16.2337	17.2008	16.1543	16.0067	sp|Q6ZQ08|CNOT1_MOUSE CCR4-NOT transcription complex subunit 1 OS=Mus musculus OX=10090 GN=Cnot1 PE=1 SV=2	FALSE	0		0.378075	0.0639264	0		0		0		-0.546565	0.0106903
1337	Q6ZQ38	Cand1	8	8	15.2015	16.536	16.4397	17.5091	16.3969	16.6946	17.681	16.7938	18.0051	17.3276	17.6712	16.1708	16.1484	17.3183	16.0935	17.2597	17.7478	16.7812	16.2612	17.3421	17.1818	16.333	16.6596	16.6725	14.8829	15.6205	16.3935	17.8404	17.8596	17.3976	16.0498	sp|Q6ZQ38|CAND1_MOUSE Cullin-associated NEDD8-dissociated protein 1 OS=Mus musculus OX=10090 GN=Cand1 PE=1 SV=2	FALSE	0		0		0		0		0		0
1338	Q6ZQ58	Larp1	3	3	18.6744	18.8511	18.7565	18.2446	17.4241	17.5998	16.2297	16.94	18.6164	18.012	16.1462	16.6426	17.2893	15.9993	17.7459	17.8839	17.9221	18.0015	17.6599	16.9629	16.7172	18.8046	19.1387	18.6575	18.55	18.1779	18.6238	17.09	15.6222	18.0509	18.1836	sp|Q6ZQ58|LARP1_MOUSE La-related protein 1 OS=Mus musculus OX=10090 GN=Larp1 PE=1 SV=3	FALSE	0.248365	0.124202	-0.574971	0.027082	0		0		0		0
1343	Q6ZQL4	Wdr43	5	5	17.1952	17.6268	17.9495	17.2304	15.5442	16.7896	15.9311	16.6594	17.1514	18.1165	17.1841	16.2937	18.6683	17.2878	18.991	16.9432	17.8411	17.6167	17.618	17.9423	15.8867	17.7999	17.0372	17.7375	19.4539	17.3572	18.2158	18.0371	16.3372	16.9048	17.5325	sp|Q6ZQL4|WDR43_MOUSE WD repeat-containing protein 43 OS=Mus musculus OX=10090 GN=Wdr43 PE=1 SV=2	TRUE	0		-0.0382099	0.731357	0		0		-0.720503	0.0186289	0
1344	Q6ZWM4	Lsm8	4	4	17.1057	16.8016	19.0136	18.3125	17.2773	16.5259	16.3061	15.6013	16.3591	16.0574	17.0412	16.9526	17.9661	16.4887	18.9439	18.7778	19.0199	18.7391	18.7138	18.3962	16.7635	16.0163	16.78	19.1987	19.2801	18.6495	18.6397	17.0325	19.1331	18.6712	19.4793	sp|Q6ZWM4|LSM8_MOUSE U6 snRNA-associated Sm-like protein LSm8 OS=Mus musculus OX=10090 GN=Lsm8 PE=1 SV=3	FALSE	1.1589	0.00323572	-0.103116	0.760631	2.38466	0.000701963	2.25575	3.89538e-06	-0.0668911	0.516492	-0.35728	0.153694
1345	Q6ZWN5	Rps9	14	14	23.3761	23.5057	23.194	23.1458	21.6557	22.7429	22.1243	22.4786	22.2816	22.3863	21.689	19.9813	22.5948	17.4395	23.1147	22.5129	22.4239	21.8451	21.8856	21.9056	23.3665	22.9682	23.3047	22.608	23.0913	22.7838	21.9168	22.1264	21.5031	21.6906	21.2857	sp|Q6ZWN5|RS9_MOUSE 40S ribosomal protein S9 OS=Mus musculus OX=10090 GN=Rps9 PE=1 SV=3	TRUE	0.15145		-0.988973		-0.332854		-0.424138		0.085389		-0.896337
1347	Q6ZWU9	Rps27	4	1	22.516	22.5404	22.4716	22.1595	21.5708	21.0668	22.272	17.3408	20.5313	20.6976	21.6697	21.3465	17.5623	17.2305	21.6358	21.6087	21.0896	20.6123	20.5445	21.0238	21.6877	22.3715	21.4279	21.7202	22.0992	21.9851	22.1218	21.761	20.1328	19.3034	21.5355	sp|Q6ZWU9|RS27_MOUSE 40S ribosomal protein S27 OS=Mus musculus OX=10090 GN=Rps27 PE=1 SV=3	TRUE	0.590344	0.3333	-0.883156	0.0614859	0		0		0		-0.608106	0.163349
1348	Q6ZWV3;P86048	Rpl10;Rpl10l	11	11	22.5977	22.516	22.8243	23.0473	22.3313	22.4159	22.3439	24.2588	21.9494	22.2265	22.5086	22.9568	20.9748	21.2424	21.553	21.531	21.7638	21.5534	21.9836	21.7719	22.5155	22.268	22.6849	22.0162	21.8785	21.7699	21.5226	21.0771	20.7165	21.3134	20.9577	sp|Q6ZWV3|RL10_MOUSE 60S ribosomal protein L10 OS=Mus musculus OX=10090 GN=Rpl10 PE=1 SV=3;sp|P86048|RL10L_MOUSE 60S ribosomal protein L10-like OS=Mus musculus OX=10090 GN=Rpl10l PE=1 SV=1	FALSE	0.278311	0.491367	-0.223129	0.518367	-0.582181	0.145923	-0.835416	0.111224	0.592571	0.19949	-0.0994959	0.789449
1349	Q6ZWV7	Rpl35	5	5	22.1466	22.4808	22.6863	22.4142	23.9504	23.6112	22.8594	16.5583	24.0601	23.7004	23.2494	16.6938	22.5855	22.2597	23.1876	22.6422	22.7664	23.3653	23.4768	23.3411	22.0409	21.7078	22.1353	22.5391	22.1988	22.5075	22.1752	20.9605	22.2365	22.4489	22.7093	sp|Q6ZWV7|RL35_MOUSE 60S ribosomal protein L35 OS=Mus musculus OX=10090 GN=Rpl35 PE=1 SV=1	FALSE	0		0		0		0		0		0
1350	Q6ZWX6	Eif2s1	17	17	21.7991	22.0359	21.6725	21.6656	21.5394	20.7162	21.6523	19.5141	20.8759	21.563	21.523	21.1136	20.1148	14.8991	20.4794	20.307	20.8781	20.5034	20.1795	20.8394	21.0967	21.5597	21.3508	20.782	21.1593	20.7	19.9191	15.7228	20.0693	20.1938	19.8024	sp|Q6ZWX6|IF2A_MOUSE Eukaryotic translation initiation factor 2 subunit 1 OS=Mus musculus OX=10090 GN=Eif2s1 PE=1 SV=3	FALSE	0		0		0		0		0		0
1352	Q6ZWZ2	Ube2r2	6	6	16.7261	16.9121	16.6901	17.3214	17.5986	16.1341	18.4254	17.4703	17.1776	16.6563	16.4748	16.5181	16.4151	16.5507	17.8734	18.4073	15.6256	19.0346	18.6734	18.0365	15.9973	16.5836	15.4868	18.1538	17.513	18.4702	16.2006	15.3546	17.5432	15.7735	18.3478	sp|Q6ZWZ2|UB2R2_MOUSE Ubiquitin-conjugating enzyme E2 R2 OS=Mus musculus OX=10090 GN=Ube2r2 PE=1 SV=1	FALSE	0		0		0.855402	0.0201679	0.0895494	0.224762	0.303131	0.117561	0.513543	0.147248
1354	Q71FD7	Fblim1	6	6	16.6922	16.9552	16.9018	16.735	16.3871	18.9578	16.5625	17.4567	17.8846	19.6764	18.8915	16.5075	16.7723	15.8028	18.5743	18.4752	17.8105	18.6641	18.0905	17.957	17.1032	16.3492	16.7485	19.1048	19.1102	19.2208	17.9342	17.1683	18.1185	18.5794	18.4893	sp|Q71FD7|FBLI1_MOUSE Filamin-binding LIM protein 1 OS=Mus musculus OX=10090 GN=Fblim1 PE=1 SV=2	FALSE	0.0260245		1.99846	1.86461e-06	2.32626	1.26499e-05	1.48897	0.000426255	-1.43643	0.00176784	-0.865396	0.0721384
1356	Q76MZ3	Ppp2r1a	17	17	20.6463	20.2148	20.2633	20.4289	20.5838	18.8029	20.0203	15.4431	19.2829	19.223	20.3825	16.8912	16.614	17.0334	19.9345	19.9326	20.0398	19.593	19.5071	19.4205	20.6355	20.5596	20.3892	20.2595	20.4978	20.2818	19.2428	20.3274	19.9171	19.5862	19.7928	sp|Q76MZ3|2AAA_MOUSE Serine/threonine-protein phosphatase 2A 65 kDa regulatory subunit A alpha isoform OS=Mus musculus OX=10090 GN=Ppp2r1a PE=1 SV=3	FALSE	0.154963		-0.655726		0		0		-0.554111		-0.363661
1357	Q78PY7	Snd1	15	15	16.0097	17.5663	16.2276	16.3698	19.6202	18.2553	19.3385	18.5724	18.397	19.3284	19.2365	17.1845	16.8555	16.7017	19.0736	18.3918	18.107	18.4693	18.211	18.0881	19.9208	19.5127	19.9171	19.1372	19.6604	18.6821	17.3216	19.1745	18.4003	16.377	16.5355	sp|Q78PY7|SND1_MOUSE Staphylococcal nuclease domain-containing protein 1 OS=Mus musculus OX=10090 GN=Snd1 PE=1 SV=1	FALSE	-3.12878	7.37783e-06	-0.718758	0.0736248	-0.546108	0.250178	-1.14315	0.0204956	-0.00674593		-0.865032	0.0950756
1358	Q78WZ7	Twistnb	6	6	15.8678	17.1294	16.3241	16.8167	17.0941	18.1358	18.3638	20.7956	16.0093	16.6696	17.2941	16.5089	17.2946	17.8204	18.1785	17.4695	18.7739	18.6554	18.4478	18.1035	16.4515	16.8184	17.9921	18.1779	17.9825	18.252	18.8328	17.3928	16.3237	16.9527	16.7983	sp|Q78WZ7|RPA43_MOUSE DNA-directed RNA polymerase I subunit RPA43 OS=Mus musculus OX=10090 GN=Polr1f PE=1 SV=1	TRUE	-0.553836		-0.421612		1.04209		1.0453		1.92457		0.264804
1361	Q791N7	Znrd1	3	3	17.0722	16.0967	18.4819	17.0876	16.3804	16.8038	16.3353	17.2252	16.845	17.0156	16.8355	16.4553	17.2288	17.7139	17.406	17.0088	17.3731	18.3323	18.2222	18.7305	16.6592	16.9178	15.6882	16.0526	16.6784	17.1497	17.1339	16.1444	16.3865	17.3958	16.602	sp|Q791N7|RPA12_MOUSE DNA-directed RNA polymerase I subunit RPA12 OS=Mus musculus OX=10090 GN=Polr1h PE=1 SV=1	TRUE	0.0268512		0		0		0.0173218		0		1.18302	5.52299e-06
1364	Q7JJ13	Brd2	6	6	19.8073	19.781	20.4396	20.09	18.5867	18.958	18.9272	15.7647	19.0167	18.7108	19.1446	17.5901	19.0994	16.0333	19.3626	18.8106	19.1433	18.6626	16.5245	16.1712	19.3032	19.3666	17.6964	18.6643	18.9948	16.4454	16.7896	17.5918	15.649	18.105	18.3903	sp|Q7JJ13|BRD2_MOUSE Bromodomain-containing protein 2 OS=Mus musculus OX=10090 GN=Brd2 PE=1 SV=1	FALSE	0.993387	0.0106349	0		-0.500709	0.0977628	0		0		0
1366	Q7TMF3	Ndufa12	5	5	17.9344	16.2966	16.0753	17.5492	16.5695	18.5883	16.2601	16.9588	18.249	18.8782	19.2248	18.1938	16.4117	15.4095	17.1541	17.3329	16.873	18.5245	19.1482	19.5196	17.413	15.6345	16.4469	17.7259	17.6406	17.6316	17.6796	15.8707	18.6393	19.4773	18.0426	sp|Q7TMF3|NDUAC_MOUSE NADH dehydrogenase [ubiquinone] 1 alpha subcomplex subunit 12 OS=Mus musculus OX=10090 GN=Ndufa12 PE=1 SV=2	FALSE	0		1.37604	0.000597621	0.899332	0.147435	0.0327121		-1.08864	0.0111341	1.0775	0.0492753
1367	Q7TMK9	Syncrip	16	16	21.2003	21.1153	21.6036	21.3489	21.8229	21.7833	20.4071	23.2664	22.3892	22.1278	21.149	22.2488	21.7993	24.1489	21.9132	21.9692	22.0838	21.905	22.1628	21.9492	16.4724	20.4173	21.0245	21.7946	20.9632	22.0239	22.0849	21.552	21.9434	21.6882	21.8827	sp|Q7TMK9|HNRPQ_MOUSE Heterogeneous nuclear ribonucleoprotein Q OS=Mus musculus OX=10090 GN=Syncrip PE=1 SV=2	FALSE	0.997957		1.66258		1.52923		1.62552		0		0.11323
1368	Q7TMM9	Tubb2a	2	2	15.8192	15.8357	16.3839	17.233	17.164	17.8481	16.5123	16.9267	16.2978	16.6362	16.7613	16.4728	17.2752	15.6782	15.2755	18.5004	18.3285	18.6215	18.5428	18.7386	16.3288	17.088	15.6782	17.7016	16.4931	19.0887	15.8297	15.2076	18.7644	17.9143	17.0868	sp|Q7TMM9|TBB2A_MOUSE Tubulin beta-2A chain OS=Mus musculus OX=10090 GN=Tubb2a PE=1 SV=1	FALSE	0		0		1.24455	0.00240955	0.392593	0.121638	0.231873	0.206567	0.414206	0.239801
1370	Q7TMY8	Huwe1	9	9	19.0972	19.4307	18.9964	19.285	19.2072	18.4377	18.6737	17.2491	18.4881	19.4887	18.88	15.8311	16.2251	17.6174	19.8168	19.516	19.8856	18.8272	18.5201	19.3054	20.6824	20.5726	20.2992	19.3415	20.2344	19.5161	19.4387	21.125	19.5826	18.6929	19.6357	sp|Q7TMY8|HUWE1_MOUSE E3 ubiquitin-protein ligase HUWE1 OS=Mus musculus OX=10090 GN=Huwe1 PE=1 SV=5	FALSE	-0.686939	0.0045892	-1.23042	0.001664	-0.485356	0.118047	-0.107903	0.147887	-0.266929	0.255541	-0.477771	0.129
1371	Q7TNC4	Luc7l2	21	14	21.694	21.4626	21.9208	21.8189	23.2173	23.3582	22.8957	23.6898	22.544	22.891	23.1284	23.3265	22.3636	22.0129	22.1675	22.4496	22.2409	22.8572	23.0769	23.2198	21.0804	21.7031	21.7266	22.1539	21.7274	22.1497	22.5036	22.5616	22.6417	23.0334	22.9574	sp|Q7TNC4|LC7L2_MOUSE Putative RNA-binding protein Luc7-like 2 OS=Mus musculus OX=10090 GN=Luc7l2 PE=1 SV=1	FALSE	0.083053	0.380911	1.20748	0.000692791	0.411217	0.0729562	0.638972	0.0174395	0.441766	0.0799704	0.993057	9.29425e-05
1372	Q7TND5	Rpf1	11	11	18.8493	18.8532	18.9145	18.9129	19.4918	19.5645	19.1994	16.5358	19.0583	18.6617	18.6877	18.6333	19.4675	15.5771	20.3851	20.5649	20.2109	20.8838	20.1679	20.1206	16.9084	18.7541	18.1411	19.027	18.8409	17.9571	19.4231	18.9325	18.8518	19.4929	19.7212	sp|Q7TND5|RPF1_MOUSE Ribosome production factor 1 OS=Mus musculus OX=10090 GN=Rpf1 PE=2 SV=2	TRUE	0.0231185		0		0.129814		1.47316		0		1.34718
1374	Q7TNL5	Ppp2r5d	8	7	15.9133	17.2039	15.5313	16.0429	15.7677	18.8277	16.8894	15.6959	16.2533	16.7651	16.2424	17.6474	16.0338	16.9286	17.1722	18.6814	18.4741	18.8457	18.8336	18.8082	16.4806	18.3631	17.1235	18.4973	18.6501	18.602	18.6761	17.0172	18.7592	18.2619	18.9831	tr|Q7TNL5|Q7TNL5_MOUSE Serine/threonine-protein phosphatase 2A 56 kDa regulatory subunit OS=Mus musculus OX=10090 GN=Ppp2r5d PE=1 SV=1	FALSE	-1.06722	0.0113748	-0.710162	0.0590955	1.03155	0.0174534	0.187718	0.328306	0		0
1376	Q7TNV0	Dek	8	8	20.25	20.0548	19.848	19.8255	19.805	19.66	19.0818	17.2498	19.609	19.5276	19.8513	16.0564	16.8649	16.3164	19.9838	20.0645	20.0073	19.562	19.8112	19.3716	19.4948	19.4834	16.3383	15.3643	19.5784	19.4551	19.5061	19.3011	15.578	16.5268	18.8992	sp|Q7TNV0|DEK_MOUSE Protein DEK OS=Mus musculus OX=10090 GN=Dek PE=1 SV=1	TRUE	0.709528	0.184753	0		-0.66392	0.222214	0.663687	0.224108	0		0.890656	0.139831
1377	Q7TPE5	Slc7a6os	8	8	18.9292	19.7059	19.8621	19.6401	20.5702	20.4649	20.3874	19.4669	21.0013	20.8098	21.0611	21.739	20.7202	20.298	20.7883	20.5663	21.0959	20.9953	20.529	20.8427	19.1793	20.3729	19.6289	21.0616	20.9484	21.049	21.1891	20.8036	21.0697	20.9564	21.0321	sp|Q7TPE5|S7A6O_MOUSE Probable RNA polymerase II nuclear localization protein SLC7A6OS OS=Mus musculus OX=10090 GN=Slc7a6os PE=1 SV=1	FALSE	-0.28071	0.535261	1.05474	3.07164e-05	1.13603	0.000236637	0.933317	0.00116208	-0.647422	0.00698832	-0.152278	0.430444
1378	Q7TPM1	Prrc2b	3	3	16.6552	17.5704	16.5144	16.5966	17.6911	17.3259	15.4503	16.2365	16.5233	16.8911	17.1415	17.675	16.1806	16.7895	15.9139	16.9959	17.5399	17.7943	16.1578	15.7463	15.9805	16.0158	16.7218	18.3318	17.979	18.6593	17.1239	16.4493	15.6474	17.2895	16.8792	sp|Q7TPM1|PRC2B_MOUSE Protein PRRC2B OS=Mus musculus OX=10090 GN=Prrc2b PE=1 SV=1	FALSE	0		0.0114859		1.18712	0.00153577	0		0		-1.22794	0.008646
1379	Q7TPR4	Actn1	30	27	20.8312	20.1717	22.2457	19.11	21.1366	21.5947	21.4426	22.5157	22.0937	22.4568	22.345	19.1687	21.2722	20.329	20.5275	20.953	20.3241	21.6105	21.7957	21.6869	18.1711	19.9982	20.3704	21.3568	21.4681	21.6886	20.6287	19.923	21.0521	21.3248	21.4643	sp|Q7TPR4|ACTN1_MOUSE Alpha-actinin-1 OS=Mus musculus OX=10090 GN=Actn1 PE=1 SV=1	FALSE	0.00479874		1.32886	1.50544e-05	0.996736	0.00557642	0		0		0.0530745	0.600937
1380	Q7TPV4	Mybbp1a	27	27	20.5152	20.6958	20.2168	20.0495	21.6559	20.8764	22.2991	18.8263	20.6572	20.1222	21.3087	21.9238	20.2552	18.642	21.7793	21.2828	21.6214	20.5571	20.7984	20.5989	21.8309	21.6515	21.0381	20.5485	22.4164	20.4218	21.0695	21.9862	20.1903	20.1817	20.2618	sp|Q7TPV4|MBB1A_MOUSE Myb-binding protein 1A OS=Mus musculus OX=10090 GN=Mybbp1a PE=1 SV=2	TRUE	0		0		0		0		0		0
1382	Q7TQH0	Atxn2l	20	20	20.1683	20.2216	20.3112	20.3764	22.1273	21.3272	22.1565	20.6364	22.5396	22.58	22.1898	21.0643	20.4641	16.5873	21.2949	21.2004	21.6116	21.536	21.4015	21.4047	20.985	21.5779	21.7189	22.1933	22.0805	22.1749	21.1987	20.8358	21.6688	21.7063	21.7215	sp|Q7TQH0|ATX2L_MOUSE Ataxin-2-like protein OS=Mus musculus OX=10090 GN=Atxn2l PE=1 SV=1	FALSE	-1.12634	0.0495863	0.973171	0.0793965	0.686255	0.227335	-0.0222411		-0.807054	0.171819	-0.630078	0.305146
1383	Q7TQI3	Otub1	11	11	19.3808	19.3746	19.4856	19.458	19.3507	21.0515	20.2706	20.704	20.9753	20.9777	20.0938	19.4103	20.659	17.1586	20.8617	20.8832	20.7664	21.4071	21.5425	21.3995	19.9395	20.0514	20.0664	20.5216	20.9413	21.0603	20.7326	20.1323	21.0302	21.1799	21.2356	sp|Q7TQI3|OTUB1_MOUSE Ubiquitin thioesterase OTUB1 OS=Mus musculus OX=10090 GN=Otub1 PE=1 SV=2	FALSE	-0.816789	0.0867873	0.0437455	0.441322	0.631232	0.160077	0.37368	0.181361	0		0.35502	0.265599
1388	Q7TSZ8	Nacc1	4	4	15.8731	17.0069	16.5219	16.1418	17.4626	18.2773	17.6674	17.0294	16.5076	16.866	16.9872	15.6804	16.6887	17.3064	16.8701	16.3794	16.3296	16.1592	16.2157	16.0646	16.6291	17.3751	15.8689	16.3378	17.5303	17.2367	16.6416	17.1019	16.967	17.1355	17.6997	sp|Q7TSZ8|NACC1_MOUSE Nucleus accumbens-associated protein 1 OS=Mus musculus OX=10090 GN=Nacc1 PE=1 SV=1	FALSE	-0.153491	0.343753	0		0.103494	0.215712	0		0.733753	0.000940761	-0.440396	0.0429739
1392	Q80TP3	Ubr5	5	5	17.406	17.2528	16.1097	17.381	15.5588	16.5728	15.6613	17.1637	17.8371	17.1813	17.2824	17.6745	15.7006	16.7549	17.1989	16.8722	16.4372	16.6424	16.2928	16.4868	17.1682	17.9941	17.2459	16.9394	17.0658	17.1674	16.788	18.2751	16.5406	16.9858	16.4405	sp|Q80TP3|UBR5_MOUSE E3 ubiquitin-protein ligase UBR5 OS=Mus musculus OX=10090 GN=Ubr5 PE=1 SV=2	FALSE	0		0		-0.131666	0.109719	0		-0.445639	0.00951604	0
1393	Q80U70	Suz12	3	3	19.1404	19.2206	19.078	18.9108	16.6952	16.5149	16.8185	17.2659	16.3804	16.7234	16.8766	16.6757	17.4377	17.4768	19.0335	18.874	19.044	18.2923	18.3552	17.963	19.3736	19.1579	19.2576	18.373	19.3148	18.6351	18.5341	19.1336	17.5238	18.0808	17.8663	sp|Q80U70|SUZ12_MOUSE Polycomb protein Suz12 OS=Mus musculus OX=10090 GN=Suz12 PE=1 SV=2	TRUE	0		-2.2866	1.04551e-13	-0.354366	0.0636181	-0.0495242	0.398864	0		-0.475513	0.0213106
1398	Q80UU9	Pgrmc2	7	6	18.054	17.7312	18.0989	16.9147	19.8237	20.0769	20.1221	16.3565	20.6805	20.5504	20.8445	19.6766	19.7281	16.9805	19.7358	19.1186	19.0284	19.4533	19.8631	19.8433	17.6667	18.6235	16.8989	19.8653	20.1876	20.2372	19.0579	18.7592	20.0539	20.0269	20.3656	sp|Q80UU9|PGRC2_MOUSE Membrane-associated progesterone receptor component 2 OS=Mus musculus OX=10090 GN=Pgrmc2 PE=1 SV=2	FALSE	-0.062876	0.965989	2.87436	9.30234e-05	2.30852	0.0154378	1.50605	0.00815925	-1.54212	0.028689	-0.347556	0.198356
1399	Q80UW8	Polr2e	6	6	16.4553	19.6615	21.231	21.2015	20.2306	20.3799	21.3642	16.6502	19.7646	19.5575	20.1776	16.6019	16.5492	15.2284	18.7046	18.6754	19.9444	19.5784	19.4823	19.5016	16.6466	19.7582	19.6036	17.3381	18.9132	18.4611	19.929	16.0745	18.8591	18.4602	16.6841	sp|Q80UW8|RPAB1_MOUSE DNA-directed RNA polymerases I, II, and III subunit RPABC1 OS=Mus musculus OX=10090 GN=Polr2e PE=1 SV=1	TRUE	0		0		0		0		0		0
1402	Q80VD1	Fam98b	11	9	18.9532	19.1198	18.9825	18.7489	21.0425	20.0435	20.7686	22.9946	19.2975	19.8849	20.7663	20.9688	20.0699	16.705	21.2295	20.6867	21.0725	20.9362	20.7884	20.6277	19.4144	20.3043	19.7908	20.795	20.0455	19.5574	21.1756	20.788	20.7255	20.284	20.615	sp|Q80VD1|FA98B_MOUSE Protein FAM98B OS=Mus musculus OX=10090 GN=Fam98b PE=1 SV=1	FALSE	-0.996574	0.103391	0		0.222949	0.664991	0.782562	0.193797	1.03664	0.145985	0.347458	0.291011
[truncated: 747 more rows]
[truncated: 7 more columns]
